# Supplementary material for: Modelling of Escherichia coli Batch and Fed-Batch Processes in Semi-Defined Yeast Extract Media
Source: Bioengineering (Basel). 2025 Oct 4;12(10):1081. doi: 10.3390/bioengineering12101081 (PMC12561460; doi:10.3390/bioengineering12101081)
Supplement: Supplementary file 1 [file bioengineering-12-01081-s001.zip]

Archive with 33 entries (25 files):
- Supplementary Material/
- Supplementary Material/Figure_4C/
- Supplementary Material/Figure_4C/20240608_15-48-35_Sim_All_exp_YE_behaviour.html
- Supplementary Material/Figure_4C/20240608_15-48-35_Sim_All_exp_YE_behaviour.log
- Supplementary Material/Figure_4C/20240608_15-48-35_Sim_All_exp_YE_behaviour.svg
- Supplementary Material/Figure_4C/Opt_Parameters_Sim_All_exp_YE_behaviour.xlsx
- Supplementary Material/Figure_4_A_and_B/
- Supplementary Material/Figure_4_A_and_B/Monte_Carlo_Data.json
- Supplementary Material/S1_Experimental_data/
- Supplementary Material/S1_Experimental_data/Figure_2a/
- Supplementary Material/S1_Experimental_data/Figure_2a/Data_Figure_2A.xlsx
- Supplementary Material/S1_Experimental_data/Figure_3a/
- Supplementary Material/S1_Experimental_data/Figure_3a/10g_YE_17272-17275-17273.csv
- Supplementary Material/S1_Experimental_data/Figure_3a/5_YE_20190-20206-20201.csv
- Supplementary Material/S1_Experimental_data/Figure_3a/7-5_YE_19253-19255-19254.csv
- Supplementary Material/S1_Experimental_data/Figure_3a/wo_YE_19995-19996.csv
- Supplementary Material/S1_Experimental_data/Figure_3c/
- Supplementary Material/S1_Experimental_data/Figure_3c/Data_Different_YE_cultivations.csv
- Supplementary Material/S1_Experimental_data/Figure_3c/Sheet_for_Data_file.xlsx
- Supplementary Material/S2_MonteCarlo_Cache Data/
- Supplementary Material/S2_MonteCarlo_Cache Data/Anane_Batch.json
- Supplementary Material/S2_MonteCarlo_Cache Data/Anane_FedBatch.json
- Supplementary Material/S2_MonteCarlo_Cache Data/MessinaModel_Batch.json
- Supplementary Material/S2_MonteCarlo_Cache Data/MessinaModel_FedBatch.json
- Supplementary Material/S2_MonteCarlo_Cache Data/NoYE_Batch.json
- Supplementary Material/S2_MonteCarlo_Cache Data/NoYE_FedBatch.json
- Supplementary Material/S2_MonteCarlo_Cache Data/OneYEModel_Batch.json
- Supplementary Material/S2_MonteCarlo_Cache Data/OneYEModel_FedBatch.json
- Supplementary Material/S2_MonteCarlo_Cache Data/ThreeYE_Batch.json
- Supplementary Material/S2_MonteCarlo_Cache Data/ThreeYE_FedBatch.json
- Supplementary Material/S3_Parameters_YE_Model.xlsx
- Supplementary Material/S4_qSox_qSof_switch.svg
- Supplementary Material/S5_YE_behaviour_simulations.svg
