# Supplementary material for: Modelling of Escherichia coli Batch and Fed-Batch Processes in Semi-Defined Yeast Extract Media
Source: Bioengineering (Basel). 2025 Oct 4;12(10):1081. doi: 10.3390/bioengineering12101081 (PMC12561460; doi:10.3390/bioengineering12101081)
Supplement: Supplementary file 1 [file bioengineering-12-01081-s001.zip › Supplementary Material/Figure_4C/20240608_15-48-35_Sim_All_exp_YE_behaviour.log]

2024-06-08 15:48:35	772 - ecoli_sim_and_pe - INFO - Current git SHA: 040c79295a3bc0f6679a62f767389b5a8157cfb3
2024-06-08 15:48:35	776 - ecoli_sim_and_pe - INFO - Flow rate inputs of experiment YE10 dowsn't exist
2024-06-08 15:48:35	777 - ecoli_sim_and_pe - INFO - Flow rate inputs of experiment YE7.5 dowsn't exist
2024-06-08 15:48:35	777 - ecoli_sim_and_pe - INFO - Flow rate inputs of experiment YE5 dowsn't exist
2024-06-08 15:48:35	777 - ecoli_sim_and_pe - INFO - Flow rate inputs of experiment YE2.5 dowsn't exist
2024-06-08 15:48:35	777 - ecoli_sim_and_pe - INFO - Flow rate inputs of experiment YE0 dowsn't exist
2024-06-08 15:48:35	911 - ecoli_sim_and_pe - INFO - Model name: EcoliModel_Messina_V2
2024-06-08 15:48:35	913 - ecoli_sim_and_pe - INFO - Run simulation for expID: YE10
2024-06-08 15:48:35	932 - ecoli_sim_and_pe - INFO - Run simulation for expID: YE7.5
2024-06-08 15:48:35	944 - ecoli_sim_and_pe - INFO - Run simulation for expID: YE5
2024-06-08 15:48:35	954 - ecoli_sim_and_pe - INFO - Run simulation for expID: YE2.5
2024-06-08 15:48:35	966 - ecoli_sim_and_pe - INFO - Run simulation for expID: YE0
