# Supplementary material for: Modelling of Escherichia coli Batch and Fed-Batch Processes in Semi-Defined Yeast Extract Media
Source: Bioengineering (Basel). 2025 Oct 4;12(10):1081. doi: 10.3390/bioengineering12101081 (PMC12561460; doi:10.3390/bioengineering12101081)
Supplement: Supplementary file 1 [file bioengineering-12-01081-s001.zip › Supplementary Material/Figure_4C/Opt_Parameters_Sim_All_exp_YE_behaviour.xlsx]

## Sheet: Model parameters
	Initial_Guess
qS_max	0.8073
q_Ed	0.055
qYEF_A_max	0.8341
qYEF_B_max	0.1002
qm	0.04
qAc_max	0.8362
k_d	0.0272
qP_max	0.1
qP_release_max	0.9662
Y_XSem	0.3663
Y_XYEF_A	0.3806
Y_XYEF_B	0.0502
Y_XA	0.4449
Y_EX	0.5
Y_PS	0.0161
Y_EpX	0.005
Y_OS	1.067
Y_OA	1.067
Y_AS	0.667
Y_OYE	1.163
K_S	0.0508
K_O	1
K_YEF_A	0.1961
K_YEF_B	0.5
K_qSox	9.4692
K_A	0.9929
K_P	0.01
K_Prelease	0.5
Ki_YEB_qSox	55.7559
Ki_AS	0.0288
Ki_YEA_qSox	1.0524
Ki_SA	0.2791
d_YE_AB	0.5825
kp1	65
kla	1304.34
sip	1

## Sheet: Algebraic parameters
	Max_algebraic_values
qS	0.802768
qYEF_A	0.796659
qYEF_B	0.0922787
qSox	0.731147
qSof	0.381973
my	0.447327
my_qSox	0.253167
my_S	0.255217
my_YE	0.307841
qA	0.254774
qAc	0.48393
qAp	0.254776
qP	0
qP_release	0
qm_a	0.04
my_A	0.215301
qO	0.896499
