# Supplementary material for: Modelling of Escherichia coli Batch and Fed-Batch Processes in Semi-Defined Yeast Extract Media
Source: Bioengineering (Basel). 2025 Oct 4;12(10):1081. doi: 10.3390/bioengineering12101081 (PMC12561460; doi:10.3390/bioengineering12101081)
Supplement: Supplementary file 1 [file bioengineering-12-01081-s001.zip › Supplementary Material/Figure_4_A_and_B/Monte_Carlo_Data.json]

{"init_method": "lhs", "runs": 200, "K": 200, "fails": {"count": 0}, "params_min": [0.2, 0.0, 0.2, 0.1, 0.01, 0.1, 0.0, 0.0, 0.0, 0.25, 0.05, 0.05, 0.1, 0.0, 0.0, 0.0, NaN, NaN, 0.5, 0.5, 0.01, 0.0, 0.01, 0.01, 0.01, 0.01, 0.01, 0.01, 0.01, 0.01, 0.01, 0.01, 0.2, NaN, 1.0, NaN], "params_max": [1.5, 5.0, 3.0, 1.0, 0.1, 1.5, 2.0, 1.0, 2.0, 0.5, 1.0, 0.2, 0.5, 3.0, 1.0, 0.1, NaN, NaN, 0.8, 1.5, 0.09, 1.0, 0.2, 1.0, 100.0, 1.0, 0.1, 0.5, 100.0, 5.0, 100.0, 5.0, 0.85, NaN, 2000.0, NaN], "params_used": ["qS_max", "qYEF_A_max", "qYEF_B_max", "qAc_max", "Y_XSem", "Y_XYEF_A", "Y_XYEF_B", "Y_XA", "K_S", "K_YEF_A", "K_YEF_B", "K_qSox", "K_A", "Ki_YEB_qSox", "Ki_YEA_qSox", "d_YE_AB", "kla"], "params_all": ["qS_max", "q_Ed", "qYEF_A_max", "qYEF_B_max", "qm", "qAc_max", "k_d", "qP_max", "qP_release_max", "Y_XSem", "Y_XYEF_A", "Y_XYEF_B", "Y_XA", "Y_EX", "Y_PS", "Y_EpX", "Y_OS", "Y_OA", "Y_AS", "Y_OYE", "K_S", "K_O", "K_YEF_A", "K_YEF_B", "K_qSox", "K_A", "K_P", "K_Prelease", "Ki_YEB_qSox", "Ki_AS", "Ki_YEA_qSox", "Ki_SA", "d_YE_AB", "kp1", "kla", "sip"], "simulated_data": {"times": [0.0, 0.01667, 0.03333, 0.05, 0.06667, 0.08333, 0.1, 0.11667, 0.13333, 0.15, 0.16667, 0.18333, 0.2, 0.21667, 0.23333, 0.25, 0.26667, 0.28333, 0.3, 0.31667, 0.33333, 0.35, 0.36667, 0.38333, 0.4, 0.41667, 0.43333, 0.45, 0.46667, 0.48333, 0.5, 0.51667, 0.53333, 0.55, 0.56667, 0.58333, 0.6, 0.61667, 0.63333, 0.65, 0.65583, 0.6725, 0.68917, 0.70583, 0.7225, 0.73917, 0.75583, 0.7725, 0.78917, 0.80583, 0.8225, 0.83917, 0.85583, 0.8725, 0.88917, 0.90583, 0.9225, 0.93333, 0.95, 0.96667, 0.98333, 0.98417, 1.00083, 1.0175, 1.03417, 1.04556, 1.06222, 1.07889, 1.09556, 1.11222, 1.12889, 1.14556, 1.16222, 1.17889, 1.18778, 1.20444, 1.22111, 1.23778, 1.25444, 1.27111, 1.28778, 1.30444, 1.32111, 1.33778, 1.35444, 1.37111, 1.38778, 1.40444, 1.42111, 1.42333, 1.44, 1.44639, 1.46306, 1.47972, 1.49639, 1.51306, 1.52972, 1.54639, 1.56306, 1.57972, 1.59639, 1.61306, 1.62972, 1.64639, 1.66306, 1.66389, 1.68056, 1.69722, 1.71389, 1.73056, 1.74722, 1.76389, 1.78056, 1.79722, 1.81389, 1.83056, 1.84722, 1.86389, 1.88056, 1.89722, 1.91389, 1.93056, 1.94722, 1.96389, 1.98056, 1.99722, 2.01389, 2.03056, 2.04722, 2.06389, 2.08056, 2.09722, 2.11389, 2.13056, 2.14722, 2.16389, 2.17694, 2.19361, 2.21028, 2.22694, 2.24361, 2.26028, 2.27694, 2.29361, 2.31028, 2.32694, 2.34361, 2.35278, 2.36944, 2.38611, 2.40194, 2.41056, 2.42722, 2.44389, 2.46056, 2.465, 2.48167, 2.49833, 2.515, 2.52222, 2.53889, 2.55556, 2.57222, 2.58889, 2.60556, 2.62222, 2.63889, 2.65556, 2.66, 2.67667, 2.68417, 2.70083, 2.7175, 2.73417, 2.75083, 2.7675, 2.78417, 2.78917, 2.80583, 2.8225, 2.83917, 2.85583, 2.8725, 2.88917, 2.90583, 2.9225, 2.93917, 2.95583, 2.9725, 2.98111, 2.99778, 3.005, 3.02167, 3.03833, 3.055, 3.07167, 3.08833, 3.105, 3.12167, 3.13833, 3.155, 3.17167, 3.18833, 3.205, 3.22167, 3.23833, 3.255, 3.27167, 3.28833, 3.305, 3.32167, 3.33833, 3.355, 3.36361, 3.38028, 3.38667, 3.40333, 3.42, 3.43667, 3.45333, 3.47, 3.48667, 3.50333, 3.52, 3.53667, 3.55333, 3.55889, 3.57556, 3.59222, 3.60889, 3.61722, 3.63389, 3.64111, 3.65778, 3.67444, 3.69111, 3.70778, 3.72444, 3.74111, 3.75778, 3.77444, 3.79111, 3.80778, 3.82444, 3.84111, 3.85778, 3.87444, 3.88306, 3.89972, 3.90583, 3.9225, 3.93917, 3.95583, 3.9725, 3.98917, 4.00583, 4.0225, 4.03917, 4.05583, 4.0725, 4.08917, 4.10583, 4.1225, 4.13917, 4.15583, 4.1725, 4.18111, 4.19778, 4.21444, 4.22889, 4.2375, 4.25417, 4.26361, 4.28028, 4.29694, 4.31139, 4.32806, 4.34472, 4.36139, 4.37806, 4.39472, 4.41139, 4.42806, 4.44472, 4.46139, 4.47806, 4.49472, 4.50917, 4.52583, 4.5425, 4.55917, 4.57583, 4.5925, 4.60917, 4.62583, 4.62639, 4.64306, 4.65083, 4.6675, 4.68417, 4.70083, 4.7175, 4.73417, 4.75083, 4.7675, 4.78417, 4.80083, 4.8175, 4.83417, 4.85083, 4.8675, 4.88417, 4.90083, 4.9175, 4.93417, 4.95083, 4.9675, 4.98417, 5.00083, 5.0175, 5.03417, 5.05083, 5.0675, 5.08417, 5.10083, 5.1175, 5.13417, 5.15083, 5.1675, 5.18417, 5.18778, 5.20444, 5.22111, 5.23778, 5.25444, 5.27111, 5.28778, 5.30444, 5.32111, 5.33778, 5.35444, 5.37111, 5.38778, 5.40444, 5.42111, 5.43389, 5.45056, 5.45556, 5.47222, 5.48889, 5.50556, 5.52222, 5.53889, 5.55556, 5.57222, 5.58889, 5.60556, 5.62222, 5.63889, 5.65556, 5.67222, 5.68889, 5.70556, 5.72222, 5.73889, 5.74806, 5.76472, 5.78139, 5.79806, 5.81472, 5.83139, 5.84806, 5.86472, 5.88139, 5.89806, 5.91472, 5.93139, 5.935, 5.95167, 5.96833, 5.985, 6.00167, 6.01833, 6.035, 6.05167, 6.06833, 6.085, 6.10167, 6.11278, 6.12944, 6.14611, 6.16278, 6.17944, 6.18583, 6.19417, 6.21, 6.22667, 6.24333, 6.25806, 6.27472, 6.29139, 6.30806, 6.32472, 6.34139, 6.35806, 6.37472, 6.39139, 6.40806, 6.42472, 6.44139, 6.44389, 6.46056, 6.46806, 6.48472, 6.50139, 6.51806, 6.53472, 6.55139, 6.56806, 6.58472, 6.60139, 6.61806, 6.63333, 6.65, 6.655, 6.67167, 6.68833, 6.705, 6.72167, 6.73833, 6.755, 6.77167, 6.78833, 6.805, 6.82167, 6.825, 6.84167, 6.85833, 6.86278, 6.87944, 6.89611, 6.91278, 6.92944, 6.94611, 6.96278, 6.96278, 6.97944, 6.98694, 7.00361, 7.02028, 7.03694, 7.05361, 7.07028, 7.08694, 7.10361, 7.12028, 7.13694, 7.15361, 7.17028, 7.18694, 7.20361, 7.22028, 7.23694, 7.25361, 7.27028, 7.28694, 7.30361, 7.32028, 7.33694, 7.35361, 7.37028, 7.38694, 7.40361, 7.41944, 7.43611, 7.45278, 7.46944, 7.48611, 7.50278, 7.51944, 7.53611, 7.55278, 7.56944, 7.58611, 7.60278, 7.61944, 7.63611, 7.65278, 7.66944, 7.68611, 7.70278, 7.71944, 7.73611, 7.75278, 7.76944, 7.78611, 7.8025, 7.81917, 7.83583, 7.8525, 7.86917, 7.88583, 7.9025, 7.91917, 7.93583, 7.9525, 7.96917, 7.98583, 8.0025, 8.01917, 8.03583, 8.0525, 8.06917, 8.08583, 8.1025, 8.11917, 8.13583, 8.1525, 8.16917, 8.18583, 8.19528, 8.21194, 8.22861, 8.24528, 8.26194, 8.27861, 8.29528, 8.31194, 8.32861, 8.33417, 8.35083, 8.3675, 8.38417, 8.40083, 8.4175, 8.43417, 8.45083, 8.4675, 8.48417, 8.49472, 8.51139, 8.52806, 8.54472, 8.55278, 8.56889, 8.58556, 8.60222, 8.61889, 8.62917, 8.64583, 8.6625, 8.67917, 8.69583, 8.7125, 8.72917, 8.74583, 8.7625, 8.77917, 8.79583, 8.8125, 8.82917, 8.84583, 8.8625, 8.87917, 8.89583, 8.9125, 8.92917, 8.94583, 8.9625, 8.97028, 8.98694, 8.98722, 9.00389, 9.02056, 9.03722, 9.05389, 9.07056, 9.08722, 9.10389, 9.12056, 9.13722, 9.15389, 9.17056, 9.18722, 9.19333, 9.20611, 9.22278, 9.23944, 9.24778, 9.26444, 9.27278, 9.28944, 9.30611, 9.32278, 9.33944, 9.34, 9.35667, 9.36194, 9.37861, 9.39528, 9.41194, 9.42778, 9.44444, 9.46111, 9.47778, 9.48333, 9.5, 9.51028, 9.52694, 9.54361, 9.56028, 9.57694, 9.59361, 9.61028, 9.62694, 9.64361, 9.66028, 9.67, 9.68667, 9.70333, 9.72, 9.73667, 9.75333, 9.76, 9.77667, 9.79333, 9.80194, 9.81861, 9.82972, 9.84639, 9.86306, 9.87972, 9.89639, 9.91306, 9.92972, 9.94, 9.95667, 9.97333, 9.97389, 9.99056, 10.00722, 10.02389, 10.04056, 10.05722, 10.07139, 10.08806, 10.10472, 10.12139, 10.13806, 10.15167, 10.16833, 10.185, 10.20167, 10.20917, 10.22583, 10.2375, 10.25417, 10.27083, 10.2875, 10.30417, 10.32083, 10.32778, 10.34444, 10.36111, 10.37778, 10.38139, 10.39806, 10.40417, 10.41722, 10.43389, 10.45056, 10.45917, 10.47583, 10.48167, 10.49472, 10.51139, 10.52806, 10.53639, 10.55306, 10.55917, 10.57583, 10.5925, 10.60917, 10.62583, 10.6425, 10.64833, 10.665, 10.68167, 10.69833, 10.715, 10.72278, 10.73694, 10.75361, 10.77028, 10.78694, 10.80361, 10.81528, 10.83194, 10.84861, 10.86528, 10.88194, 10.89611, 10.91278, 10.92944, 10.94611, 10.96111, 10.97778, 10.99444, 11.01111, 11.02778, 11.04444, 11.04472, 11.06139, 11.07806, 11.09472, 11.11139, 11.11889, 11.13556, 11.14611, 11.16278, 11.17944, 11.19611, 11.19944, 11.21611, 11.21639, 11.23306, 11.24056, 11.25722, 11.27389, 11.29056, 11.30556, 11.32222, 11.33889, 11.35556, 11.36056, 11.37722, 11.39389, 11.39694, 11.41361, 11.43028, 11.44694, 11.46278, 11.47944, 11.49611, 11.51278, 11.52944, 11.54611, 11.56278, 11.56889, 11.58556, 11.60222, 11.61889, 11.63556, 11.64139, 11.65806, 11.67472, 11.69139, 11.69222, 11.70889, 11.72556, 11.74083, 11.7575, 11.77417, 11.78278, 11.79944, 11.80806, 11.82472, 11.84139, 11.85806, 11.87472, 11.88694, 11.90028, 11.91694, 11.93361, 11.95028, 11.96694, 11.98361, 11.99972, 12.01639, 12.03056, 12.04722, 12.06389, 12.08056, 12.09722, 12.11389, 12.13028, 12.14694, 12.15556, 12.17222, 12.18889, 12.20556, 12.21361, 12.23028, 12.24694, 12.26306, 12.27972, 12.29417, 12.31083, 12.3275, 12.34417, 12.36083, 12.36389, 12.38056, 12.38917, 12.40583, 12.4225, 12.43917, 12.44139, 12.45806, 12.47472, 12.48, 12.49667, 12.51333, 12.52639, 12.54306, 12.55278, 12.56944, 12.58611, 12.60278, 12.61944, 12.63611, 12.64889, 12.66556, 12.68222, 12.69889, 12.71556, 12.73222, 12.74889, 12.76556, 12.77611, 12.79278, 12.8025, 12.81556, 12.83222, 12.84889, 12.85778, 12.87444, 12.89111, 12.90778, 12.92444, 12.92528, 12.94194, 12.95861, 12.97528, 12.98056, 12.99722, 13.0075, 13.02417, 13.04083, 13.0575, 13.05972, 13.07639, 13.08694, 13.1, 13.11667, 13.13333, 13.1425, 13.15917, 13.17056, 13.18389, 13.20056, 13.21722, 13.22611, 13.24278, 13.25417, 13.26722, 13.28389, 13.30056, 13.30917, 13.32583, 13.33722, 13.35056, 13.36722, 13.38389, 13.40056, 13.40667, 13.42333, 13.43583, 13.4525, 13.46917, 13.48583, 13.49056, 13.50722, 13.51861, 13.53, 13.54667, 13.56333, 13.57222, 13.58889, 13.60139, 13.61806, 13.63472, 13.65139, 13.655, 13.67167, 13.68417, 13.69722, 13.71389, 13.73056, 13.74722, 13.76389, 13.76833, 13.78111, 13.79778, 13.81444, 13.82333, 13.84, 13.85333, 13.87, 13.88667, 13.90333, 13.92, 13.93667, 13.95333, 13.97, 13.98667, 14.00333, 14.02, 14.03667, 14.05333, 14.06917, 14.08583, 14.09917, 14.11583, 14.1325, 14.14417, 14.16083, 14.1775, 14.19361, 14.21028, 14.21194, 14.22861, 14.24528, 14.26194, 14.26722, 14.28333, 14.3, 14.31667, 14.33333, 14.33889, 14.35556, 14.36611, 14.38278, 14.39944, 14.40833, 14.425, 14.43833, 14.455, 14.47167, 14.48056, 14.49722, 14.51056, 14.52722, 14.54389, 14.55306, 14.56972, 14.58306, 14.59972, 14.61639, 14.63306, 14.63806, 14.65472, 14.655, 14.67167, 14.68833, 14.705, 14.72167, 14.72694, 14.74028, 14.75694, 14.77361, 14.7825, 14.79917, 14.79944, 14.8125, 14.82917, 14.84583, 14.85472, 14.87139, 14.88389, 14.90056, 14.91722, 14.93389, 14.94944, 14.96611, 14.98278, 14.99944, 15.01611, 15.01861, 15.03278, 15.04944, 15.06611, 15.07528, 15.09194, 15.09222, 15.10528, 15.12194, 15.13861, 15.14778, 15.16444, 15.16472, 15.17806, 15.19472, 15.21139, 15.22028, 15.23694, 15.2375, 15.25083, 15.2675, 15.28417, 15.29306, 15.30972, 15.31028, 15.32361, 15.34028, 15.35694, 15.36583, 15.3825, 15.38306, 15.39639, 15.41306, 15.42972, 15.43861, 15.45528, 15.46833, 15.485, 15.50167, 15.51833, 15.535, 15.54528, 15.56194, 15.57861, 15.59528, 15.61194, 15.615, 15.62833, 15.645, 15.66167, 15.67056, 15.68722, 15.68806, 15.70472, 15.72139, 15.73806, 15.74528, 15.76194, 15.77861, 15.7875, 15.80417, 15.80694, 15.82361, 15.84028, 15.85694, 15.86389, 15.88056, 15.89722, 15.90639, 15.92306, 15.92389, 15.94056, 15.95722, 15.97389, 15.98111, 15.99778, 16.01444, 16.02361, 16.04028, 16.04333, 16.06, 16.07444, 16.09111, 16.10778, 16.11667, 16.13333, 16.13639, 16.14972, 16.16639, 16.18306, 16.19222, 16.20889, 16.22556, 16.23028, 16.24694, 16.26361, 16.27278, 16.28944, 16.29028, 16.30389, 16.32056, 16.33722, 16.34611, 16.36278, 16.37944, 16.39611, 16.40139, 16.41472, 16.43139, 16.44806, 16.46472, 16.48139, 16.48139, 16.49806, 16.50139, 16.51444, 16.53111, 16.54778, 16.56444, 16.58111, 16.59778, 16.61444, 16.63111, 16.63333, 16.65, 16.65389, 16.66722, 16.68389, 16.70056, 16.71722, 16.73389, 16.75056, 16.76667, 16.78333, 16.79417, 16.81083, 16.8275, 16.84, 16.84917, 16.86583, 16.8825, 16.89389, 16.91056, 16.9125, 16.92917, 16.94583, 16.9625, 16.97917, 16.98167, 16.99833, 17.015, 17.03167, 17.04528, 17.06194, 17.07861, 17.08778, 17.10444, 17.11528, 17.13194, 17.14861, 17.16528, 17.16944, 17.18611, 17.20278, 17.21167, 17.22833, 17.23944, 17.2525, 17.26917, 17.28583, 17.29472, 17.31139, 17.32222, 17.33556, 17.35222, 17.36889, 17.3775, 17.39417, 17.40528, 17.41722, 17.43389, 17.45056, 17.45944, 17.47611, 17.48694, 17.50361, 17.51, 17.52667, 17.54333, 17.55194, 17.56861, 17.57972, 17.59389, 17.61056, 17.62722, 17.63583, 17.6525, 17.66361, 17.68028, 17.69694, 17.71361, 17.71611, 17.73278, 17.74389, 17.75694, 17.77361, 17.79028, 17.79889, 17.81556, 17.82639, 17.84306, 17.85972, 17.87639, 17.87889, 17.89556, 17.90667, 17.92333, 17.94, 17.95667, 17.95917, 17.97583, 17.98694, 18.0], "values": {"19255": {"Biomass": [[0.259, 0.259, 0.259, 0.259, 0.259, 0.259, 0.259, 0.259, 0.259, 0.259, 0.259, 0.259, 0.259, 0.259, 0.259, 0.259, 0.259, 0.259, 0.259, 0.259, 0.259, 0.259, 0.259, 0.259, 0.259, 0.259, 0.259, 0.259, 0.259, 0.259, 0.259, 0.259, 0.259, 0.259, 0.259, 0.259, 0.259, 0.259, 0.259, 0.259, 0.259, 0.259, 0.259, 0.259, 0.259, 0.259, 0.259, 0.259, 0.259, 0.259, 0.259, 0.259, 0.259, 0.259, 0.259, 0.259, 0.259, 0.259, 0.259, 0.259, 0.259, 0.259, 0.259, 0.259, 0.259, 0.259, 0.259, 0.259, 0.259, 0.259, 0.259, 0.259, 0.259, 0.259, 0.259, 0.259, 0.259, 0.259, 0.259, 0.259, 0.259, 0.259, 0.259, 0.259, 0.259, 0.259, 0.259, 0.259, 0.259, 0.259, 0.259, 0.259, 0.259, 0.259, 0.259, 0.259, 0.259, 0.259, 0.259, 0.259, 0.259, 0.259, 0.259, 0.259, 0.259, 0.259, 0.259, 0.259, 0.259, 0.259, 0.259, 0.259, 0.259, 0.259, 0.259, 0.259, 0.259, 0.259, 0.259, 0.259, 0.259, 0.259, 0.259, 0.259, 0.259, 0.259, 0.259, 0.259, 0.259, 0.259, 0.259, 0.259, 0.259, 0.259, 0.259, 0.259, 0.259, 0.259, 0.259, 0.259, 0.259, 0.259, 0.259, 0.259, 0.259, 0.259, 0.259, 0.259, 0.259, 0.259, 0.259, 0.259, 0.259, 0.259, 0.259, 0.259, 0.259, 0.259, 0.259, 0.259, 0.259, 0.259, 0.259, 0.259, 0.259, 0.259, 0.259, 0.259, 0.259, 0.259, 0.259, 0.259, 0.259, 0.259, 0.259, 0.259, 0.259, 0.259, 0.259, 0.259, 0.259, 0.259, 0.259, 0.259, 0.259, 0.259, 0.259, 0.259, 0.259, 0.259, 0.259, 0.259, 0.259, 0.259, 0.259, 0.259, 0.259, 0.259, 0.259, 0.259, 0.259], [0.260935, 0.263177, 0.260866, 0.260801, 0.261038, 0.261288, 0.260547, 0.260791, 0.260649, 0.261792, 0.26087, 0.260918, 0.261086, 0.261178, 0.260591, 0.260962, 0.261011, 0.261071, 0.261344, 0.261073, 0.260586, 0.262049, 0.260532, 0.261293, 0.260951, 0.260783, 0.260724, 0.260671, 0.26095, 0.260719, 0.260833, 0.261354, 0.261045, 0.260944, 0.260931, 0.261386, 0.260833, 0.261504, 0.261905, 0.262152, 0.261067, 0.260798, 0.263226, 0.260695, 0.260793, 0.260958, 0.261014, 0.260731, 0.260633, 0.26074, 0.262115, 0.261163, 0.261089, 0.260839, 0.261728, 0.260785, 0.260585, 0.261137, 0.261467, 0.260631, 0.260745, 0.261006, 0.26074, 0.260793, 0.26075, 0.260751, 0.260963, 0.260666, 0.265812, 0.260853, 0.261099, 0.260604, 0.260959, 0.261791, 0.260981, 0.260606, 0.260871, 0.260675, 0.261101, 0.260996, 0.260671, 0.261789, 0.263792, 0.261006, 0.261245, 0.261019, 0.261483, 0.260903, 0.262163, 0.260967, 0.261073, 0.260905, 0.260669, 0.26076, 0.261781, 0.261651, 0.262306, 0.261166, 0.26092, 0.261127, 0.26094, 0.261118, 0.260538, 0.260877, 0.265076, 0.260938, 0.260959, 0.260507, 0.261394, 0.260757, 0.2609, 0.260631, 0.260714, 0.260976, 0.260949, 0.260971, 0.260852, 0.26058, 0.260595, 0.260764, 0.261036, 0.260974, 0.261237, 0.261338, 0.260882, 0.260913, 0.260851, 0.260587, 0.262225, 0.261111, 0.261588, 0.260784, 0.261014, 0.260923, 0.261217, 0.261026, 0.260976, 0.260803, 0.261009, 0.260837, 0.261031, 0.261559, 0.260726, 0.260884, 0.260656, 0.261054, 0.260726, 0.26087, 0.260798, 0.260974, 0.261137, 0.261023, 0.261009, 0.261081, 0.261299, 0.260883, 0.261162, 0.262423, 0.263996, 0.260876, 0.260577, 0.26138, 0.26079, 0.260887, 0.260946, 0.26362, 0.260819, 0.260801, 0.261198, 0.261175, 0.260579, 0.26091, 0.260945, 0.26057, 0.261378, 0.261588, 0.260901, 0.261047, 0.260949, 0.260637, 0.261024, 0.261125, 0.260845, 0.261064, 0.260894, 0.262853, 0.260644, 0.26077, 0.260887, 0.261024, 0.260596, 0.26079, 0.260707, 0.260901, 0.260897, 0.26062, 0.260719, 0.261085, 0.260765, 0.261029, 0.260908], [0.262885, 0.267419, 0.262745, 0.262615, 0.263091, 0.263595, 0.262103, 0.262594, 0.262308, 0.264613, 0.262752, 0.26285, 0.26319, 0.263375, 0.262192, 0.262939, 0.263037, 0.263159, 0.263708, 0.263162, 0.262182, 0.265134, 0.262074, 0.263607, 0.262916, 0.262578, 0.262459, 0.262353, 0.262915, 0.262449, 0.26268, 0.263729, 0.263107, 0.262903, 0.262876, 0.263793, 0.26268, 0.264031, 0.264843, 0.265341, 0.263151, 0.262609, 0.26752, 0.262402, 0.262598, 0.262931, 0.263044, 0.262474, 0.262275, 0.262492, 0.265266, 0.263345, 0.263194, 0.262691, 0.264484, 0.262583, 0.262179, 0.263291, 0.263958, 0.262272, 0.262501, 0.263028, 0.262492, 0.262599, 0.262511, 0.262515, 0.26294, 0.262342, 0.272799, 0.26272, 0.263216, 0.262218, 0.262932, 0.26461, 0.262977, 0.262222, 0.262755, 0.26236, 0.263219, 0.263007, 0.262353, 0.264608, 0.268669, 0.263028, 0.263509, 0.263053, 0.263989, 0.262819, 0.265363, 0.262949, 0.263163, 0.262823, 0.262348, 0.262533, 0.264592, 0.264329, 0.265652, 0.263349, 0.262855, 0.263271, 0.262894, 0.263253, 0.262084, 0.262768, 0.271293, 0.26289, 0.262933, 0.262023, 0.263809, 0.262525, 0.262814, 0.262272, 0.262438, 0.262968, 0.262913, 0.262958, 0.262717, 0.262169, 0.2622, 0.262541, 0.263087, 0.262964, 0.263492, 0.263697, 0.262777, 0.26284, 0.262716, 0.262183, 0.26549, 0.263239, 0.264202, 0.26258, 0.263044, 0.26286, 0.263453, 0.263068, 0.262968, 0.26262, 0.263033, 0.262687, 0.263079, 0.264142, 0.262464, 0.262781, 0.262322, 0.263125, 0.262463, 0.262754, 0.262608, 0.262963, 0.263291, 0.263062, 0.263033, 0.263179, 0.263618, 0.262779, 0.263341, 0.265889, 0.269084, 0.262766, 0.262164, 0.263782, 0.262593, 0.262788, 0.262906, 0.268322, 0.26265, 0.262614, 0.263414, 0.263367, 0.262167, 0.262834, 0.262904, 0.262149, 0.263779, 0.264201, 0.262816, 0.263109, 0.262912, 0.262284, 0.263063, 0.263267, 0.262703, 0.263144, 0.262802, 0.266763, 0.262298, 0.262552, 0.262788, 0.263064, 0.262201, 0.262593, 0.262426, 0.262815, 0.262808, 0.26225, 0.262449, 0.263186, 0.262542, 0.263073, 0.26283], [0.264849, 0.271727, 0.264638, 0.264442, 0.26516, 0.265923, 0.263668, 0.26441, 0.263978, 0.267464, 0.264649, 0.264797, 0.26531, 0.265589, 0.263802, 0.264931, 0.265079, 0.265263, 0.266092, 0.265269, 0.263787, 0.268254, 0.263625, 0.26594, 0.264897, 0.264385, 0.264206, 0.264046, 0.264895, 0.26419, 0.264539, 0.266125, 0.265185, 0.264876, 0.264835, 0.266222, 0.264539, 0.266582, 0.267813, 0.268568, 0.265252, 0.264432, 0.271884, 0.264119, 0.264415, 0.264919, 0.265089, 0.264229, 0.263929, 0.264256, 0.268453, 0.265545, 0.265317, 0.264557, 0.267269, 0.264393, 0.263783, 0.265462, 0.266472, 0.263923, 0.264269, 0.265065, 0.264255, 0.264417, 0.264285, 0.26429, 0.264932, 0.264029, 0.279967, 0.2646, 0.265351, 0.263842, 0.264921, 0.267459, 0.264989, 0.263847, 0.264653, 0.264056, 0.265355, 0.265034, 0.264045, 0.267457, 0.273633, 0.265065, 0.265793, 0.265104, 0.266518, 0.26475, 0.2686, 0.264946, 0.265269, 0.264756, 0.264038, 0.264317, 0.267432, 0.267034, 0.269038, 0.265551, 0.264804, 0.265432, 0.264863, 0.265406, 0.26364, 0.264673, 0.277653, 0.264857, 0.264922, 0.263548, 0.266244, 0.264306, 0.264743, 0.263923, 0.264175, 0.264974, 0.264891, 0.264959, 0.264596, 0.263769, 0.263814, 0.264329, 0.265155, 0.264969, 0.265768, 0.266077, 0.264687, 0.264781, 0.264594, 0.263789, 0.268795, 0.265385, 0.266842, 0.264388, 0.26509, 0.264812, 0.265709, 0.265125, 0.264975, 0.264448, 0.265074, 0.264551, 0.265141, 0.266751, 0.264214, 0.264692, 0.263999, 0.265212, 0.264212, 0.264651, 0.264431, 0.264968, 0.265463, 0.265116, 0.265073, 0.265293, 0.265957, 0.264689, 0.265539, 0.269399, 0.274266, 0.264669, 0.263761, 0.266205, 0.264408, 0.264703, 0.264881, 0.273107, 0.264494, 0.26444, 0.265649, 0.265578, 0.263765, 0.264772, 0.264879, 0.263739, 0.266201, 0.26684, 0.264746, 0.265189, 0.264889, 0.263941, 0.265119, 0.265426, 0.264574, 0.26524, 0.264724, 0.27073, 0.263963, 0.264346, 0.264703, 0.26512, 0.263817, 0.264408, 0.264155, 0.264743, 0.264732, 0.263891, 0.264191, 0.265305, 0.26433, 0.265134, 0.264766], [0.266828, 0.276103, 0.266545, 0.266281, 0.267245, 0.268271, 0.265243, 0.266239, 0.265659, 0.270346, 0.266559, 0.266758, 0.267447, 0.267822, 0.265422, 0.266938, 0.267137, 0.267384, 0.268497, 0.267392, 0.265402, 0.271411, 0.265184, 0.268293, 0.266892, 0.266205, 0.265964, 0.26575, 0.266889, 0.265943, 0.266411, 0.268544, 0.267279, 0.266864, 0.266809, 0.268673, 0.266412, 0.269158, 0.270816, 0.271834, 0.267369, 0.266268, 0.276319, 0.265847, 0.266245, 0.266922, 0.267151, 0.265995, 0.265592, 0.266032, 0.271676, 0.267763, 0.267456, 0.266435, 0.270082, 0.266216, 0.265397, 0.267651, 0.269009, 0.265585, 0.26605, 0.267118, 0.26603, 0.266248, 0.26607, 0.266077, 0.266939, 0.265727, 0.287318, 0.266493, 0.267502, 0.265476, 0.266924, 0.270337, 0.267015, 0.265483, 0.266564, 0.265763, 0.267507, 0.267076, 0.265749, 0.270336, 0.278684, 0.267118, 0.268096, 0.26717, 0.269071, 0.266695, 0.271875, 0.266959, 0.267392, 0.266702, 0.265739, 0.266113, 0.270303, 0.269767, 0.272465, 0.267771, 0.266767, 0.267611, 0.266847, 0.267576, 0.265206, 0.266591, 0.284159, 0.266839, 0.266926, 0.265082, 0.268701, 0.266098, 0.266685, 0.265585, 0.265923, 0.266996, 0.266884, 0.266976, 0.266488, 0.265377, 0.265439, 0.26613, 0.267239, 0.266989, 0.268063, 0.268478, 0.26661, 0.266736, 0.266485, 0.265405, 0.27214, 0.267548, 0.269507, 0.266209, 0.267151, 0.266778, 0.267983, 0.267199, 0.266997, 0.26629, 0.26713, 0.266427, 0.26722, 0.269386, 0.265975, 0.266617, 0.265687, 0.267315, 0.265972, 0.266562, 0.266266, 0.266987, 0.267653, 0.267187, 0.267128, 0.267425, 0.268316, 0.266612, 0.267755, 0.272952, 0.279544, 0.266586, 0.265367, 0.268651, 0.266235, 0.266632, 0.26687, 0.277977, 0.266351, 0.266278, 0.267903, 0.267808, 0.265373, 0.266725, 0.266867, 0.265337, 0.268645, 0.269506, 0.266689, 0.267284, 0.266882, 0.265609, 0.26719, 0.267603, 0.266458, 0.267354, 0.26666, 0.274756, 0.265638, 0.266152, 0.266632, 0.267193, 0.265442, 0.266236, 0.265897, 0.266686, 0.266671, 0.265541, 0.265945, 0.26744, 0.266131, 0.267211, 0.266717], [0.268821, 0.280547, 0.268465, 0.268133, 0.269347, 0.27064, 0.266827, 0.26808, 0.26735, 0.273258, 0.268483, 0.268733, 0.269601, 0.270074, 0.267053, 0.26896, 0.26921, 0.269522, 0.270922, 0.269531, 0.267027, 0.274604, 0.266754, 0.270667, 0.268902, 0.268038, 0.267735, 0.267465, 0.268899, 0.267708, 0.268296, 0.270984, 0.26939, 0.268867, 0.268797, 0.271147, 0.268298, 0.271757, 0.273852, 0.275138, 0.269503, 0.268116, 0.280825, 0.267586, 0.268088, 0.26894, 0.269228, 0.267773, 0.267266, 0.267819, 0.274937, 0.269999, 0.269613, 0.268327, 0.272925, 0.268051, 0.267021, 0.269858, 0.27157, 0.267257, 0.267842, 0.269186, 0.267817, 0.268091, 0.267868, 0.267876, 0.268962, 0.267436, 0.294858, 0.268399, 0.269672, 0.26712, 0.268943, 0.273245, 0.269058, 0.267129, 0.268489, 0.267482, 0.269677, 0.269134, 0.267463, 0.273246, 0.283825, 0.269187, 0.270419, 0.269252, 0.271648, 0.268654, 0.275189, 0.268986, 0.269532, 0.268663, 0.267451, 0.267922, 0.273203, 0.272527, 0.275933, 0.27001, 0.268745, 0.269808, 0.268846, 0.269764, 0.26678, 0.268523, 0.290816, 0.268835, 0.268945, 0.266625, 0.271178, 0.267903, 0.268642, 0.267257, 0.267682, 0.269033, 0.268892, 0.269008, 0.268393, 0.266996, 0.267073, 0.267942, 0.269339, 0.269024, 0.270377, 0.270902, 0.268547, 0.268706, 0.26839, 0.267031, 0.275527, 0.269728, 0.272199, 0.268042, 0.269229, 0.268759, 0.270277, 0.269289, 0.269034, 0.268144, 0.269201, 0.268317, 0.269315, 0.272046, 0.267748, 0.268556, 0.267385, 0.269435, 0.267743, 0.268487, 0.268114, 0.269022, 0.269861, 0.269274, 0.269199, 0.269573, 0.270696, 0.26855, 0.269989, 0.276549, 0.28492, 0.268517, 0.266983, 0.271118, 0.268076, 0.268575, 0.268875, 0.282933, 0.268221, 0.268129, 0.270175, 0.270057, 0.26699, 0.268692, 0.268871, 0.266946, 0.271111, 0.272198, 0.268646, 0.269396, 0.26889, 0.267288, 0.269278, 0.269799, 0.268355, 0.269484, 0.26861, 0.27884, 0.267323, 0.267971, 0.268575, 0.269281, 0.267078, 0.268076, 0.267649, 0.268643, 0.268624, 0.267203, 0.26771, 0.269592, 0.267945, 0.269304, 0.268682], [0.27083, 0.28506, 0.270399, 0.269997, 0.271464, 0.273029, 0.268421, 0.269935, 0.269052, 0.276201, 0.27042, 0.270723, 0.271772, 0.272344, 0.268693, 0.270997, 0.2713, 0.271676, 0.273368, 0.271688, 0.268662, 0.277835, 0.268332, 0.273061, 0.270928, 0.269883, 0.269517, 0.269191, 0.270923, 0.269484, 0.270195, 0.273446, 0.271517, 0.270885, 0.270801, 0.273643, 0.270197, 0.274382, 0.276922, 0.278481, 0.271654, 0.269978, 0.285404, 0.269336, 0.269943, 0.270973, 0.271321, 0.269563, 0.268951, 0.269618, 0.278235, 0.272254, 0.271787, 0.270232, 0.275797, 0.269898, 0.268655, 0.272083, 0.274156, 0.26894, 0.269646, 0.271271, 0.269616, 0.269947, 0.269678, 0.269688, 0.271, 0.269155, 0.302592, 0.27032, 0.271859, 0.268774, 0.270977, 0.276183, 0.271115, 0.268785, 0.270427, 0.269211, 0.271865, 0.271208, 0.269188, 0.276187, 0.289056, 0.271272, 0.272762, 0.27135, 0.274248, 0.270627, 0.278541, 0.271029, 0.27169, 0.270639, 0.269174, 0.269743, 0.276134, 0.275316, 0.279442, 0.272267, 0.270737, 0.272023, 0.270859, 0.271969, 0.268364, 0.27047, 0.297625, 0.270847, 0.270979, 0.268177, 0.273677, 0.26972, 0.270613, 0.26894, 0.269453, 0.271086, 0.270916, 0.271056, 0.270312, 0.268625, 0.268717, 0.269768, 0.271456, 0.271075, 0.272711, 0.273347, 0.270498, 0.270691, 0.270308, 0.268666, 0.278955, 0.271927, 0.274917, 0.269887, 0.271322, 0.270755, 0.27259, 0.271395, 0.271087, 0.270011, 0.271289, 0.27022, 0.271426, 0.274732, 0.269532, 0.270509, 0.269094, 0.271572, 0.269526, 0.270425, 0.269975, 0.271073, 0.272086, 0.271377, 0.271287, 0.271739, 0.273097, 0.270502, 0.272242, 0.280191, 0.290394, 0.270462, 0.268608, 0.273609, 0.269929, 0.270532, 0.270894, 0.287976, 0.270104, 0.269993, 0.272466, 0.272324, 0.268618, 0.270673, 0.27089, 0.268564, 0.2736, 0.274916, 0.270618, 0.271525, 0.270912, 0.268977, 0.271382, 0.272012, 0.270266, 0.271631, 0.270574, 0.282984, 0.26902, 0.269802, 0.270532, 0.271385, 0.268723, 0.269929, 0.269413, 0.270614, 0.270591, 0.268874, 0.269486, 0.271762, 0.26977, 0.271413, 0.270661], [0.272853, 0.289643, 0.272347, 0.271875, 0.273598, 0.27544, 0.270024, 0.271802, 0.270765, 0.279175, 0.272371, 0.272728, 0.273961, 0.274633, 0.270343, 0.27305, 0.273406, 0.273849, 0.275835, 0.273863, 0.270307, 0.281103, 0.26992, 0.275476, 0.272968, 0.27174, 0.27131, 0.270928, 0.272963, 0.271272, 0.272106, 0.27593, 0.273661, 0.272918, 0.272819, 0.276161, 0.27211, 0.27703, 0.280025, 0.281864, 0.273823, 0.271852, 0.290058, 0.271098, 0.271811, 0.273022, 0.273431, 0.271365, 0.270646, 0.27143, 0.281571, 0.274528, 0.273979, 0.27215, 0.278699, 0.271759, 0.270298, 0.274326, 0.276765, 0.270633, 0.271462, 0.273371, 0.271427, 0.271816, 0.2715, 0.271511, 0.273053, 0.270886, 0.310523, 0.272253, 0.274065, 0.270439, 0.273026, 0.279151, 0.273189, 0.270452, 0.27238, 0.270951, 0.27407, 0.273298, 0.270925, 0.27916, 0.29438, 0.273372, 0.275125, 0.273465, 0.276873, 0.272615, 0.281932, 0.273088, 0.273864, 0.272628, 0.270908, 0.271576, 0.279096, 0.278132, 0.282994, 0.274543, 0.272744, 0.274256, 0.272888, 0.274193, 0.269957, 0.27243, 0.304591, 0.272873, 0.273029, 0.269737, 0.276197, 0.27155, 0.272598, 0.270633, 0.271235, 0.273154, 0.272954, 0.273119, 0.272245, 0.270263, 0.270372, 0.271605, 0.273589, 0.273141, 0.275066, 0.275814, 0.272464, 0.27269, 0.272239, 0.270312, 0.282426, 0.274143, 0.277662, 0.271745, 0.273432, 0.272765, 0.274924, 0.273517, 0.273155, 0.271891, 0.273393, 0.272137, 0.273553, 0.277445, 0.271329, 0.272476, 0.270815, 0.273725, 0.271321, 0.272377, 0.271849, 0.273139, 0.274331, 0.273497, 0.27339, 0.273922, 0.275518, 0.272468, 0.274514, 0.283878, 0.295969, 0.272421, 0.270244, 0.276122, 0.271794, 0.272502, 0.272928, 0.293108, 0.272, 0.27187, 0.274777, 0.27461, 0.270255, 0.272669, 0.272924, 0.270192, 0.276112, 0.277662, 0.272604, 0.273671, 0.27295, 0.270677, 0.273502, 0.274243, 0.27219, 0.273795, 0.272553, 0.287188, 0.270727, 0.271646, 0.272504, 0.273506, 0.270379, 0.271794, 0.271189, 0.272599, 0.272572, 0.270556, 0.271274, 0.273948, 0.271608, 0.273539, 0.272655], [0.274891, 0.294297, 0.274309, 0.273766, 0.275748, 0.277871, 0.271637, 0.273682, 0.272488, 0.282181, 0.274337, 0.274748, 0.276167, 0.276941, 0.272004, 0.275118, 0.275528, 0.276038, 0.278323, 0.276054, 0.271961, 0.284408, 0.271517, 0.277912, 0.275024, 0.273611, 0.273116, 0.272677, 0.275018, 0.273072, 0.274032, 0.278437, 0.275822, 0.274966, 0.274852, 0.278702, 0.274036, 0.279704, 0.283163, 0.285287, 0.276008, 0.273739, 0.294787, 0.27287, 0.273692, 0.275086, 0.275557, 0.273179, 0.272352, 0.273253, 0.284945, 0.276821, 0.276188, 0.274082, 0.281631, 0.273632, 0.271952, 0.276588, 0.279399, 0.272337, 0.27329, 0.275488, 0.273251, 0.273697, 0.273334, 0.273347, 0.275121, 0.272628, 0.318656, 0.274201, 0.276288, 0.272114, 0.27509, 0.282149, 0.275278, 0.272128, 0.274347, 0.272703, 0.276293, 0.275403, 0.272672, 0.282165, 0.299796, 0.275489, 0.277508, 0.275596, 0.279522, 0.274618, 0.285362, 0.275162, 0.276056, 0.274633, 0.272653, 0.273422, 0.282088, 0.280977, 0.286588, 0.276838, 0.274767, 0.276507, 0.274932, 0.276434, 0.27156, 0.274404, 0.311716, 0.274915, 0.275094, 0.271307, 0.278739, 0.273391, 0.274598, 0.272337, 0.27303, 0.275237, 0.275008, 0.275198, 0.274191, 0.271912, 0.272037, 0.273455, 0.275739, 0.275224, 0.277441, 0.278304, 0.274444, 0.274704, 0.274185, 0.271968, 0.285938, 0.276377, 0.280434, 0.273616, 0.275558, 0.27479, 0.277277, 0.275656, 0.27524, 0.273784, 0.275514, 0.274067, 0.275696, 0.280184, 0.273138, 0.274458, 0.272546, 0.275895, 0.273128, 0.274343, 0.273736, 0.27522, 0.276593, 0.275633, 0.27551, 0.276122, 0.277961, 0.274448, 0.276805, 0.287611, 0.301645, 0.274395, 0.271889, 0.278658, 0.273673, 0.274488, 0.274978, 0.29833, 0.27391, 0.27376, 0.277107, 0.276916, 0.271902, 0.27468, 0.274974, 0.271829, 0.278647, 0.280435, 0.274605, 0.275833, 0.275003, 0.272387, 0.275639, 0.276493, 0.274128, 0.275977, 0.274546, 0.291454, 0.272445, 0.273502, 0.274489, 0.275644, 0.272045, 0.273673, 0.272977, 0.274599, 0.274568, 0.272249, 0.273075, 0.276152, 0.273458, 0.275681, 0.274663], [0.276945, 0.299023, 0.276285, 0.27567, 0.277915, 0.280324, 0.273259, 0.275575, 0.274223, 0.285219, 0.276316, 0.276782, 0.278391, 0.279268, 0.273674, 0.277202, 0.277666, 0.278245, 0.280832, 0.278263, 0.273626, 0.287752, 0.273123, 0.280368, 0.277096, 0.275494, 0.274934, 0.274437, 0.277088, 0.274884, 0.27597, 0.280966, 0.278, 0.27703, 0.2769, 0.281267, 0.275976, 0.282403, 0.286336, 0.28875, 0.278212, 0.275638, 0.299592, 0.274654, 0.275586, 0.277166, 0.2777, 0.275005, 0.274068, 0.275089, 0.288357, 0.279133, 0.278415, 0.276028, 0.284593, 0.275518, 0.273616, 0.278867, 0.282058, 0.274051, 0.27513, 0.277621, 0.275086, 0.275592, 0.275181, 0.275196, 0.277205, 0.27438, 0.326997, 0.276162, 0.27853, 0.273799, 0.277171, 0.285179, 0.277383, 0.273816, 0.276327, 0.274466, 0.278534, 0.277525, 0.274431, 0.285201, 0.305308, 0.277623, 0.279912, 0.277744, 0.282195, 0.276635, 0.288831, 0.277252, 0.278266, 0.276652, 0.27441, 0.27528, 0.285113, 0.283851, 0.290224, 0.279152, 0.276804, 0.278776, 0.276991, 0.278694, 0.273172, 0.276393, 0.319005, 0.276971, 0.277174, 0.272886, 0.281303, 0.275245, 0.276612, 0.274052, 0.274836, 0.277337, 0.277077, 0.277292, 0.276151, 0.27357, 0.273712, 0.275318, 0.277906, 0.277322, 0.279836, 0.280816, 0.276438, 0.276733, 0.276144, 0.273634, 0.289494, 0.27863, 0.283234, 0.275499, 0.2777, 0.276831, 0.27965, 0.277812, 0.27734, 0.27569, 0.277651, 0.27601, 0.277856, 0.282949, 0.274958, 0.276454, 0.274288, 0.278083, 0.274946, 0.276324, 0.275636, 0.277318, 0.278874, 0.277785, 0.277646, 0.27834, 0.280424, 0.276442, 0.279114, 0.29139, 0.307425, 0.276382, 0.273545, 0.281217, 0.275565, 0.276487, 0.277043, 0.303645, 0.275832, 0.275663, 0.279456, 0.279241, 0.27356, 0.276705, 0.277038, 0.273477, 0.281205, 0.283236, 0.27662, 0.278013, 0.277072, 0.274109, 0.277793, 0.278761, 0.27608, 0.278176, 0.276554, 0.295783, 0.274174, 0.275371, 0.276489, 0.277798, 0.273721, 0.275564, 0.274776, 0.276614, 0.276579, 0.273952, 0.274887, 0.278374, 0.275321, 0.27784, 0.276686], [0.279014, 0.303822, 0.278275, 0.277587, 0.280099, 0.282798, 0.274891, 0.277481, 0.275969, 0.288289, 0.27831, 0.278832, 0.280633, 0.281615, 0.275355, 0.279302, 0.279821, 0.280469, 0.283363, 0.28049, 0.275301, 0.291135, 0.274739, 0.282846, 0.279183, 0.27739, 0.276763, 0.276208, 0.279174, 0.276708, 0.277922, 0.283519, 0.280195, 0.279109, 0.278963, 0.283854, 0.277929, 0.285127, 0.289543, 0.292254, 0.280432, 0.277551, 0.304475, 0.27645, 0.277493, 0.279261, 0.279859, 0.276843, 0.275796, 0.276937, 0.291809, 0.281464, 0.28066, 0.277987, 0.287586, 0.277417, 0.27529, 0.281165, 0.284742, 0.275777, 0.276983, 0.27977, 0.276934, 0.2775, 0.277041, 0.277057, 0.279305, 0.276144, 0.33555, 0.278138, 0.28079, 0.275494, 0.279267, 0.288239, 0.279504, 0.275513, 0.278322, 0.276241, 0.280793, 0.279664, 0.276201, 0.288271, 0.310916, 0.279772, 0.282336, 0.279908, 0.284894, 0.278667, 0.292341, 0.279357, 0.280493, 0.278686, 0.276177, 0.277151, 0.288169, 0.286753, 0.293904, 0.281485, 0.278856, 0.281064, 0.279065, 0.280972, 0.274794, 0.278396, 0.32646, 0.279043, 0.27927, 0.274475, 0.283888, 0.277112, 0.278642, 0.275777, 0.276654, 0.279453, 0.279161, 0.279403, 0.278126, 0.275239, 0.275397, 0.277193, 0.280091, 0.279436, 0.282252, 0.28335, 0.278446, 0.278776, 0.278117, 0.27531, 0.293094, 0.280901, 0.286061, 0.277395, 0.279859, 0.278886, 0.282044, 0.279984, 0.279456, 0.27761, 0.279804, 0.277968, 0.280033, 0.285742, 0.276791, 0.278464, 0.276042, 0.280287, 0.276776, 0.278318, 0.277549, 0.279431, 0.281174, 0.279955, 0.279798, 0.280576, 0.282909, 0.278451, 0.281443, 0.295215, 0.31331, 0.278384, 0.27521, 0.283799, 0.27747, 0.278501, 0.279123, 0.309054, 0.277769, 0.27758, 0.281825, 0.281585, 0.275227, 0.278745, 0.279119, 0.275135, 0.283786, 0.286065, 0.27865, 0.280209, 0.279156, 0.275841, 0.279963, 0.281048, 0.278045, 0.280392, 0.278576, 0.300174, 0.275914, 0.277253, 0.278504, 0.279969, 0.275408, 0.277469, 0.276587, 0.278643, 0.278604, 0.275666, 0.276711, 0.280613, 0.277196, 0.280016, 0.278725], [0.281098, 0.308695, 0.280279, 0.279517, 0.2823, 0.285293, 0.276533, 0.279401, 0.277725, 0.291391, 0.280318, 0.280897, 0.282892, 0.283981, 0.277046, 0.281418, 0.281992, 0.282711, 0.285914, 0.282734, 0.276986, 0.294557, 0.276365, 0.285345, 0.281285, 0.2793, 0.278605, 0.277991, 0.281276, 0.278544, 0.279888, 0.286094, 0.282408, 0.281203, 0.281042, 0.286465, 0.279896, 0.287877, 0.292786, 0.2958, 0.282671, 0.279478, 0.309438, 0.278256, 0.279413, 0.281372, 0.282036, 0.278693, 0.277534, 0.278797, 0.295299, 0.283815, 0.282924, 0.27996, 0.29061, 0.279329, 0.276974, 0.283482, 0.287451, 0.277513, 0.278848, 0.281935, 0.278794, 0.279421, 0.278913, 0.27893, 0.281421, 0.277919, 0.344319, 0.280127, 0.283068, 0.2772, 0.281379, 0.29133, 0.281642, 0.277221, 0.280331, 0.278026, 0.283071, 0.281818, 0.277982, 0.291372, 0.316621, 0.281939, 0.284781, 0.282089, 0.287617, 0.280714, 0.295891, 0.281479, 0.282738, 0.280734, 0.277957, 0.279034, 0.291257, 0.289685, 0.297627, 0.283837, 0.280923, 0.283371, 0.281155, 0.283269, 0.276426, 0.280414, 0.334085, 0.281131, 0.281382, 0.276072, 0.286495, 0.278992, 0.280686, 0.277514, 0.278485, 0.281584, 0.281261, 0.281529, 0.280114, 0.276918, 0.277093, 0.279081, 0.282292, 0.281566, 0.284688, 0.285908, 0.280469, 0.280835, 0.280104, 0.276997, 0.296738, 0.28319, 0.288915, 0.279304, 0.282035, 0.280957, 0.284458, 0.282174, 0.281588, 0.279543, 0.281974, 0.279939, 0.282226, 0.288562, 0.278636, 0.280489, 0.277806, 0.282509, 0.278618, 0.280326, 0.279475, 0.281561, 0.283492, 0.282141, 0.281967, 0.28283, 0.285415, 0.280474, 0.283791, 0.299087, 0.319302, 0.280401, 0.276885, 0.286405, 0.279387, 0.28053, 0.281219, 0.314557, 0.279719, 0.279509, 0.284213, 0.283949, 0.276905, 0.280801, 0.281214, 0.276803, 0.286391, 0.288921, 0.280695, 0.282424, 0.281256, 0.277584, 0.28215, 0.283354, 0.280025, 0.282627, 0.280613, 0.304629, 0.277665, 0.279148, 0.280534, 0.282157, 0.277105, 0.279386, 0.27841, 0.280687, 0.280644, 0.277391, 0.278547, 0.282871, 0.279085, 0.282209, 0.280778], [0.283197, 0.313644, 0.282298, 0.281461, 0.284517, 0.287811, 0.278185, 0.281334, 0.279493, 0.294526, 0.28234, 0.282977, 0.28517, 0.286366, 0.278748, 0.28355, 0.284181, 0.284972, 0.288488, 0.284996, 0.278682, 0.298018, 0.278, 0.287865, 0.283404, 0.281222, 0.28046, 0.279785, 0.283393, 0.280392, 0.281867, 0.288693, 0.284638, 0.283313, 0.283136, 0.289099, 0.281877, 0.290652, 0.296064, 0.299387, 0.284927, 0.281417, 0.31448, 0.280074, 0.281346, 0.283499, 0.284229, 0.280556, 0.279283, 0.28067, 0.298829, 0.286185, 0.285205, 0.281947, 0.293665, 0.281254, 0.278669, 0.285817, 0.290185, 0.27926, 0.280726, 0.284118, 0.280666, 0.281355, 0.280798, 0.280816, 0.283552, 0.279706, 0.35331, 0.282131, 0.285365, 0.278917, 0.283507, 0.294453, 0.283795, 0.27894, 0.282355, 0.279824, 0.285367, 0.283989, 0.279775, 0.294507, 0.322425, 0.284122, 0.287247, 0.284287, 0.290365, 0.282776, 0.299482, 0.283617, 0.285001, 0.282798, 0.279747, 0.280931, 0.294377, 0.292647, 0.301395, 0.286209, 0.283006, 0.285697, 0.283261, 0.285585, 0.278067, 0.282446, 0.341884, 0.283234, 0.28351, 0.277679, 0.289124, 0.280884, 0.282745, 0.279261, 0.280327, 0.283732, 0.283377, 0.283672, 0.282117, 0.278607, 0.278799, 0.280982, 0.28451, 0.283712, 0.287146, 0.288489, 0.282507, 0.282909, 0.282106, 0.278694, 0.300426, 0.285498, 0.291798, 0.281226, 0.284227, 0.283043, 0.286893, 0.28438, 0.283737, 0.281489, 0.28416, 0.281925, 0.284436, 0.291409, 0.280494, 0.282528, 0.279582, 0.284748, 0.280472, 0.282349, 0.281415, 0.283707, 0.28583, 0.284344, 0.284153, 0.285102, 0.287943, 0.282513, 0.286159, 0.303006, 0.325401, 0.282432, 0.278571, 0.289034, 0.281319, 0.282574, 0.28333, 0.320158, 0.281682, 0.281453, 0.286622, 0.286333, 0.278592, 0.282871, 0.283326, 0.278481, 0.28902, 0.291806, 0.282755, 0.284655, 0.283371, 0.279338, 0.284355, 0.285678, 0.282018, 0.284879, 0.282665, 0.30915, 0.279426, 0.281055, 0.282578, 0.284363, 0.278813, 0.281317, 0.280245, 0.282746, 0.282699, 0.279126, 0.280395, 0.285146, 0.280986, 0.284419, 0.282846], [0.285313, 0.318668, 0.284331, 0.283419, 0.286752, 0.29035, 0.279846, 0.28328, 0.281273, 0.297695, 0.284377, 0.285072, 0.287466, 0.288772, 0.28046, 0.285697, 0.286386, 0.28725, 0.291083, 0.287277, 0.280387, 0.30152, 0.279645, 0.290407, 0.285538, 0.283158, 0.282326, 0.281591, 0.285526, 0.282253, 0.283861, 0.291315, 0.286885, 0.285439, 0.285246, 0.291758, 0.283873, 0.293454, 0.299379, 0.303017, 0.287201, 0.28337, 0.319604, 0.281904, 0.283293, 0.285643, 0.286439, 0.282432, 0.281043, 0.282556, 0.302399, 0.288575, 0.287504, 0.283948, 0.296752, 0.283193, 0.280374, 0.288172, 0.292945, 0.281018, 0.282616, 0.286317, 0.282551, 0.283303, 0.282696, 0.282715, 0.2857, 0.281504, 0.362528, 0.284149, 0.287681, 0.280644, 0.285651, 0.297608, 0.285965, 0.280669, 0.284393, 0.281633, 0.287681, 0.286177, 0.28158, 0.297676, 0.32833, 0.286321, 0.289735, 0.286502, 0.293138, 0.284853, 0.303114, 0.28577, 0.287282, 0.284877, 0.281549, 0.28284, 0.29753, 0.295639, 0.305207, 0.288601, 0.285104, 0.288041, 0.285382, 0.287919, 0.279718, 0.284493, 0.349861, 0.285353, 0.285654, 0.279295, 0.291775, 0.282789, 0.284819, 0.28102, 0.282182, 0.285896, 0.285509, 0.285831, 0.284134, 0.280307, 0.280516, 0.282896, 0.286746, 0.285875, 0.289624, 0.291093, 0.28456, 0.284998, 0.284121, 0.280401, 0.30416, 0.287824, 0.294709, 0.283161, 0.286437, 0.285144, 0.289349, 0.286604, 0.285902, 0.283449, 0.286364, 0.283924, 0.286663, 0.294285, 0.282363, 0.284583, 0.28137, 0.287005, 0.282338, 0.284387, 0.283368, 0.285869, 0.288187, 0.286565, 0.286356, 0.287392, 0.290493, 0.284565, 0.288547, 0.306973, 0.33161, 0.284478, 0.280267, 0.291687, 0.283263, 0.284632, 0.285457, 0.325857, 0.283659, 0.283409, 0.28905, 0.288737, 0.280291, 0.284957, 0.285454, 0.280169, 0.291673, 0.29472, 0.28483, 0.286904, 0.285502, 0.281103, 0.286576, 0.288022, 0.284025, 0.287148, 0.284732, 0.313736, 0.2812, 0.282976, 0.284637, 0.286585, 0.280531, 0.283261, 0.282092, 0.28482, 0.284768, 0.280873, 0.282255, 0.287439, 0.282899, 0.286647, 0.28493], [0.287444, 0.32377, 0.286379, 0.28539, 0.289003, 0.292912, 0.281518, 0.28524, 0.283063, 0.300897, 0.286428, 0.287183, 0.28978, 0.291198, 0.282182, 0.287861, 0.288608, 0.289546, 0.2937, 0.289575, 0.282104, 0.305062, 0.281299, 0.292971, 0.287688, 0.285107, 0.284205, 0.283409, 0.287675, 0.284125, 0.285868, 0.293961, 0.28915, 0.287581, 0.287371, 0.29444, 0.285882, 0.296281, 0.30273, 0.306689, 0.289493, 0.285336, 0.32481, 0.283746, 0.285252, 0.287802, 0.288666, 0.28432, 0.282815, 0.284453, 0.306009, 0.290985, 0.289823, 0.285963, 0.299871, 0.285144, 0.28209, 0.290546, 0.295731, 0.282787, 0.284519, 0.288533, 0.284449, 0.285264, 0.284607, 0.284627, 0.287864, 0.283313, 0.371978, 0.286181, 0.290016, 0.282382, 0.287811, 0.300795, 0.288152, 0.282409, 0.286445, 0.283454, 0.290015, 0.288382, 0.283396, 0.300878, 0.334337, 0.288538, 0.292244, 0.288734, 0.295937, 0.286945, 0.306787, 0.287941, 0.289581, 0.286971, 0.283363, 0.284762, 0.300716, 0.298661, 0.309063, 0.291012, 0.287217, 0.290405, 0.28752, 0.290272, 0.281379, 0.286555, 0.358018, 0.287487, 0.287814, 0.280921, 0.294448, 0.284706, 0.286909, 0.282789, 0.284048, 0.288077, 0.287657, 0.288006, 0.286165, 0.282016, 0.282243, 0.284823, 0.288999, 0.288054, 0.292124, 0.293721, 0.286627, 0.287103, 0.286151, 0.282118, 0.30794, 0.29017, 0.297648, 0.285109, 0.288663, 0.287262, 0.291825, 0.288845, 0.288084, 0.285423, 0.288585, 0.285937, 0.288907, 0.297188, 0.284246, 0.286652, 0.283169, 0.289279, 0.284216, 0.286439, 0.285335, 0.288047, 0.290563, 0.288803, 0.288575, 0.2897, 0.293065, 0.286633, 0.290954, 0.310988, 0.337931, 0.286539, 0.281973, 0.294365, 0.285221, 0.286705, 0.2876, 0.331656, 0.28565, 0.285379, 0.291499, 0.291161, 0.281999, 0.287058, 0.287597, 0.281867, 0.29435, 0.297663, 0.28692, 0.289171, 0.28765, 0.28288, 0.288815, 0.290385, 0.286047, 0.289436, 0.286815, 0.318388, 0.282984, 0.28491, 0.286711, 0.288825, 0.282259, 0.285219, 0.283951, 0.28691, 0.286853, 0.28263, 0.284128, 0.289751, 0.284826, 0.288892, 0.287029], [0.289591, 0.32895, 0.288441, 0.287374, 0.291273, 0.295496, 0.283199, 0.287214, 0.284865, 0.304133, 0.288494, 0.28931, 0.292113, 0.293643, 0.283915, 0.290042, 0.290848, 0.29186, 0.296339, 0.291892, 0.28383, 0.308645, 0.282964, 0.295556, 0.289855, 0.287069, 0.286096, 0.285238, 0.289841, 0.28601, 0.287889, 0.296631, 0.291434, 0.289738, 0.289512, 0.297146, 0.287905, 0.299135, 0.306118, 0.310404, 0.291804, 0.287316, 0.330101, 0.285599, 0.287226, 0.289978, 0.290911, 0.28622, 0.284597, 0.286364, 0.30966, 0.293416, 0.292159, 0.287992, 0.303022, 0.28711, 0.283815, 0.292938, 0.298543, 0.284567, 0.286435, 0.290766, 0.28636, 0.287239, 0.286531, 0.286552, 0.290044, 0.285134, 0.381665, 0.288228, 0.292369, 0.284131, 0.289988, 0.304014, 0.290355, 0.28416, 0.288512, 0.285286, 0.292367, 0.290604, 0.285223, 0.304115, 0.340447, 0.290772, 0.294774, 0.290983, 0.298762, 0.289053, 0.310502, 0.290128, 0.291899, 0.289081, 0.285188, 0.286697, 0.303935, 0.301713, 0.312965, 0.293443, 0.289347, 0.292787, 0.289673, 0.292644, 0.283049, 0.288631, 0.36636, 0.289638, 0.28999, 0.282556, 0.297144, 0.286637, 0.289014, 0.28457, 0.285928, 0.290274, 0.289821, 0.290198, 0.288211, 0.283737, 0.283981, 0.286763, 0.29127, 0.29025, 0.294645, 0.296372, 0.28871, 0.289223, 0.288195, 0.283847, 0.311766, 0.292534, 0.300616, 0.287071, 0.290907, 0.289395, 0.294323, 0.291103, 0.290282, 0.28741, 0.290823, 0.287965, 0.291168, 0.300119, 0.286141, 0.288736, 0.284979, 0.291571, 0.286107, 0.288505, 0.287315, 0.290242, 0.292958, 0.291058, 0.290812, 0.292027, 0.295659, 0.288716, 0.293382, 0.315052, 0.344364, 0.288614, 0.283689, 0.297067, 0.287193, 0.288793, 0.289759, 0.337557, 0.287655, 0.287364, 0.293968, 0.293606, 0.283718, 0.289175, 0.289756, 0.283576, 0.297051, 0.300634, 0.289025, 0.291456, 0.289813, 0.284667, 0.291072, 0.292767, 0.288083, 0.291743, 0.288912, 0.323109, 0.284779, 0.286857, 0.2888, 0.291082, 0.283999, 0.28719, 0.285822, 0.289014, 0.288953, 0.284399, 0.286013, 0.292081, 0.286767, 0.291154, 0.289143], [0.291754, 0.334209, 0.290518, 0.289373, 0.293559, 0.298102, 0.28489, 0.289201, 0.286678, 0.307403, 0.290575, 0.291452, 0.294465, 0.296109, 0.285659, 0.292239, 0.293105, 0.294193, 0.299, 0.294227, 0.285567, 0.312269, 0.284638, 0.298164, 0.292038, 0.289045, 0.288, 0.287079, 0.292022, 0.287908, 0.289924, 0.299325, 0.293735, 0.291912, 0.291669, 0.299877, 0.289943, 0.302016, 0.309544, 0.314163, 0.294133, 0.289309, 0.335476, 0.287463, 0.289213, 0.29217, 0.293173, 0.288134, 0.286391, 0.288288, 0.313352, 0.295866, 0.294515, 0.290036, 0.306206, 0.289088, 0.285552, 0.29535, 0.301382, 0.286359, 0.288364, 0.293016, 0.288283, 0.289227, 0.288467, 0.28849, 0.29224, 0.286967, 0.391593, 0.290289, 0.294743, 0.285891, 0.292181, 0.307266, 0.292576, 0.285921, 0.290594, 0.287131, 0.294738, 0.292842, 0.287062, 0.307386, 0.346662, 0.293023, 0.297326, 0.29325, 0.301613, 0.291176, 0.314259, 0.292331, 0.294235, 0.291206, 0.287025, 0.288646, 0.307188, 0.304796, 0.316912, 0.295895, 0.291492, 0.29519, 0.291842, 0.295036, 0.28473, 0.290723, 0.374891, 0.291805, 0.292183, 0.2842, 0.299862, 0.288581, 0.291134, 0.286362, 0.287819, 0.292488, 0.292001, 0.292407, 0.290271, 0.285467, 0.285729, 0.288716, 0.293559, 0.292463, 0.297188, 0.299048, 0.290807, 0.291359, 0.290254, 0.285585, 0.315638, 0.294918, 0.303614, 0.289045, 0.293168, 0.291544, 0.296842, 0.293379, 0.292497, 0.289411, 0.293078, 0.290007, 0.293447, 0.303079, 0.288048, 0.290836, 0.286801, 0.293881, 0.28801, 0.290587, 0.289309, 0.292454, 0.295373, 0.293331, 0.293066, 0.294373, 0.298275, 0.290814, 0.295829, 0.319165, 0.350911, 0.290705, 0.285416, 0.299793, 0.289178, 0.290896, 0.291934, 0.343561, 0.289675, 0.289361, 0.296458, 0.296071, 0.285448, 0.291307, 0.291932, 0.285295, 0.299777, 0.303636, 0.291146, 0.293759, 0.291993, 0.286466, 0.293346, 0.295169, 0.290133, 0.294067, 0.291025, 0.327898, 0.286586, 0.288817, 0.290905, 0.293357, 0.285749, 0.289174, 0.287706, 0.291134, 0.291068, 0.286179, 0.287911, 0.294429, 0.28872, 0.293434, 0.291273], [0.293933, 0.339548, 0.29261, 0.291385, 0.295863, 0.300732, 0.286592, 0.291202, 0.288503, 0.310707, 0.292671, 0.29361, 0.296835, 0.298595, 0.287413, 0.294452, 0.295379, 0.296545, 0.301683, 0.296581, 0.287314, 0.315935, 0.286322, 0.300794, 0.294237, 0.291035, 0.289917, 0.288932, 0.29422, 0.289818, 0.291974, 0.302043, 0.296054, 0.294102, 0.293841, 0.302632, 0.291995, 0.304923, 0.313007, 0.317966, 0.29648, 0.291317, 0.340938, 0.28934, 0.291214, 0.294379, 0.295453, 0.29006, 0.288196, 0.290224, 0.317086, 0.298337, 0.296889, 0.292094, 0.309423, 0.291081, 0.287299, 0.297782, 0.304247, 0.288162, 0.290305, 0.295283, 0.290219, 0.291229, 0.290417, 0.29044, 0.294453, 0.288811, 0.401769, 0.292365, 0.297135, 0.287661, 0.294391, 0.310551, 0.294813, 0.287694, 0.292691, 0.288987, 0.297128, 0.295098, 0.288914, 0.310691, 0.352984, 0.295292, 0.2999, 0.295534, 0.30449, 0.293314, 0.318058, 0.294551, 0.29659, 0.293347, 0.288874, 0.290608, 0.310475, 0.307911, 0.320905, 0.298367, 0.293653, 0.297612, 0.294028, 0.297447, 0.286421, 0.29283, 0.383614, 0.293988, 0.294392, 0.285855, 0.302603, 0.290538, 0.29327, 0.288165, 0.289724, 0.294719, 0.294198, 0.294632, 0.292346, 0.287208, 0.287489, 0.290683, 0.295866, 0.294692, 0.299753, 0.301748, 0.29292, 0.293511, 0.292327, 0.287335, 0.319559, 0.297322, 0.306641, 0.291033, 0.295447, 0.293708, 0.299383, 0.295673, 0.294729, 0.291426, 0.295351, 0.292064, 0.295743, 0.306068, 0.289969, 0.292951, 0.288635, 0.29621, 0.289925, 0.292683, 0.291317, 0.294682, 0.297808, 0.295621, 0.295337, 0.296737, 0.300914, 0.292927, 0.298297, 0.323327, 0.357574, 0.292811, 0.287154, 0.302544, 0.291177, 0.293015, 0.294126, 0.349671, 0.291708, 0.291373, 0.298969, 0.298557, 0.287188, 0.293455, 0.294124, 0.287024, 0.302528, 0.306667, 0.293282, 0.29608, 0.294189, 0.288277, 0.295638, 0.29759, 0.292198, 0.296411, 0.293154, 0.332756, 0.288405, 0.290791, 0.293025, 0.295649, 0.28751, 0.291172, 0.289603, 0.29327, 0.293199, 0.28797, 0.289821, 0.296797, 0.290686, 0.295732, 0.293419], [0.296128, 0.344969, 0.294718, 0.293412, 0.298185, 0.303384, 0.288304, 0.293217, 0.29034, 0.314047, 0.294781, 0.295784, 0.299224, 0.301102, 0.289178, 0.296683, 0.297671, 0.298915, 0.304388, 0.298954, 0.289073, 0.319644, 0.288016, 0.303446, 0.296453, 0.293038, 0.291846, 0.290798, 0.296434, 0.291741, 0.294037, 0.304786, 0.298391, 0.296309, 0.29603, 0.305413, 0.294062, 0.307858, 0.316508, 0.321814, 0.298847, 0.293338, 0.346488, 0.291228, 0.293228, 0.296605, 0.297751, 0.291999, 0.290012, 0.292173, 0.320861, 0.300829, 0.299283, 0.294166, 0.312672, 0.293087, 0.289057, 0.300233, 0.307139, 0.289976, 0.292259, 0.297568, 0.292168, 0.293245, 0.292381, 0.292404, 0.296683, 0.290667, 0.412197, 0.294456, 0.299547, 0.289442, 0.296617, 0.313869, 0.297067, 0.289477, 0.294803, 0.290855, 0.299538, 0.297371, 0.290777, 0.314032, 0.359413, 0.297578, 0.302496, 0.297836, 0.307393, 0.295469, 0.321901, 0.296788, 0.298964, 0.295504, 0.290735, 0.292583, 0.313797, 0.311056, 0.324945, 0.300859, 0.295829, 0.300053, 0.29623, 0.299878, 0.288122, 0.294952, 0.392534, 0.296188, 0.296617, 0.287519, 0.305366, 0.292509, 0.295421, 0.28998, 0.29164, 0.296967, 0.29641, 0.296874, 0.294436, 0.28896, 0.289259, 0.292664, 0.298191, 0.296938, 0.30234, 0.304472, 0.295048, 0.295678, 0.294415, 0.289095, 0.323526, 0.299744, 0.309697, 0.293035, 0.297743, 0.295889, 0.301946, 0.297985, 0.296978, 0.293456, 0.297642, 0.294135, 0.298057, 0.309086, 0.291902, 0.295081, 0.29048, 0.298556, 0.291853, 0.294794, 0.293339, 0.296928, 0.300263, 0.29793, 0.297626, 0.29912, 0.303576, 0.295055, 0.300785, 0.327539, 0.364355, 0.294932, 0.288902, 0.30532, 0.293189, 0.295148, 0.296333, 0.355888, 0.293755, 0.293399, 0.3015, 0.301064, 0.288938, 0.295618, 0.296332, 0.288765, 0.305304, 0.309728, 0.295434, 0.29842, 0.296402, 0.290098, 0.297948, 0.300032, 0.294277, 0.298772, 0.295298, 0.337685, 0.290235, 0.292778, 0.295161, 0.29796, 0.289282, 0.293184, 0.291511, 0.295421, 0.295345, 0.289772, 0.291743, 0.299183, 0.292666, 0.298048, 0.295581], [0.29834, 0.350472, 0.29684, 0.295452, 0.300525, 0.306059, 0.290025, 0.295246, 0.292188, 0.317421, 0.296907, 0.297974, 0.301632, 0.303629, 0.290954, 0.29893, 0.29998, 0.301304, 0.307116, 0.301346, 0.290841, 0.323395, 0.28972, 0.306121, 0.298685, 0.295055, 0.293789, 0.292675, 0.298665, 0.293676, 0.296115, 0.307553, 0.300747, 0.298532, 0.298236, 0.308218, 0.296143, 0.310819, 0.320047, 0.325706, 0.301232, 0.295372, 0.352127, 0.293129, 0.295256, 0.298847, 0.300066, 0.293951, 0.29184, 0.294135, 0.324678, 0.303342, 0.301696, 0.296253, 0.315955, 0.295107, 0.290826, 0.302705, 0.310057, 0.291802, 0.294227, 0.29987, 0.29413, 0.295274, 0.294357, 0.294382, 0.298929, 0.292534, 0.422883, 0.296562, 0.301978, 0.291235, 0.298861, 0.31722, 0.299338, 0.291272, 0.29693, 0.292736, 0.301967, 0.299662, 0.292651, 0.317409, 0.36595, 0.299882, 0.305115, 0.300156, 0.310323, 0.297639, 0.325786, 0.299042, 0.301357, 0.297676, 0.292607, 0.294571, 0.317153, 0.314234, 0.329031, 0.303372, 0.298022, 0.302515, 0.298448, 0.302328, 0.289832, 0.29709, 0.401653, 0.298403, 0.29886, 0.289192, 0.308152, 0.294492, 0.297588, 0.291806, 0.29357, 0.299232, 0.29864, 0.299134, 0.296541, 0.290723, 0.29104, 0.294657, 0.300535, 0.299202, 0.304949, 0.307221, 0.297192, 0.297862, 0.296517, 0.290866, 0.327543, 0.302187, 0.312784, 0.29505, 0.300057, 0.298086, 0.30453, 0.300314, 0.299244, 0.295499, 0.29995, 0.29622, 0.300388, 0.312133, 0.293848, 0.297227, 0.292338, 0.300921, 0.293793, 0.29692, 0.295375, 0.299191, 0.302738, 0.300256, 0.299932, 0.301522, 0.30626, 0.297199, 0.303294, 0.331802, 0.371254, 0.297069, 0.29066, 0.308122, 0.295216, 0.297297, 0.298557, 0.362214, 0.295817, 0.295439, 0.304052, 0.303592, 0.2907, 0.297798, 0.298557, 0.290515, 0.308105, 0.31282, 0.297602, 0.300778, 0.298631, 0.291931, 0.300276, 0.302493, 0.296371, 0.301153, 0.297457, 0.342685, 0.292076, 0.294779, 0.297311, 0.300289, 0.291065, 0.29521, 0.293433, 0.297588, 0.297507, 0.291585, 0.293679, 0.301588, 0.294659, 0.300382, 0.297758], [0.300568, 0.356059, 0.298977, 0.297507, 0.302882, 0.308758, 0.291758, 0.297289, 0.294048, 0.320832, 0.299048, 0.30018, 0.30406, 0.306178, 0.292741, 0.301194, 0.302308, 0.303713, 0.309867, 0.303756, 0.292621, 0.327189, 0.291434, 0.308819, 0.300935, 0.297086, 0.295744, 0.294565, 0.300913, 0.295624, 0.298208, 0.310346, 0.303122, 0.300771, 0.300457, 0.311048, 0.298239, 0.313809, 0.323625, 0.329644, 0.303636, 0.297421, 0.357857, 0.295041, 0.297298, 0.301106, 0.3024, 0.295916, 0.293679, 0.296111, 0.328538, 0.305875, 0.304128, 0.298355, 0.319272, 0.297141, 0.292605, 0.305196, 0.313004, 0.293639, 0.296207, 0.30219, 0.296105, 0.297318, 0.296347, 0.296372, 0.301193, 0.294414, 0.433831, 0.298682, 0.30443, 0.293038, 0.301121, 0.320605, 0.301627, 0.293077, 0.299072, 0.294628, 0.304416, 0.30197, 0.294538, 0.320822, 0.372599, 0.302204, 0.307756, 0.302494, 0.31328, 0.299825, 0.329714, 0.301313, 0.303768, 0.299864, 0.294492, 0.296573, 0.320544, 0.317443, 0.333165, 0.305906, 0.300232, 0.304996, 0.300683, 0.304798, 0.291553, 0.299243, 0.410976, 0.300636, 0.301119, 0.290875, 0.31096, 0.296489, 0.299771, 0.293643, 0.295512, 0.301514, 0.300886, 0.30141, 0.29866, 0.292496, 0.292832, 0.296665, 0.302896, 0.301483, 0.30758, 0.309995, 0.299351, 0.300061, 0.298635, 0.292647, 0.331608, 0.304649, 0.3159, 0.297078, 0.302389, 0.3003, 0.307137, 0.302662, 0.301527, 0.297556, 0.302276, 0.298321, 0.302737, 0.31521, 0.295807, 0.299388, 0.294207, 0.303305, 0.295746, 0.299062, 0.297425, 0.30147, 0.305233, 0.3026, 0.302256, 0.303944, 0.308968, 0.299358, 0.305824, 0.336115, 0.378272, 0.299221, 0.292429, 0.310949, 0.297257, 0.299462, 0.300798, 0.368651, 0.297893, 0.297493, 0.306626, 0.30614, 0.292472, 0.299994, 0.300799, 0.292276, 0.310932, 0.315942, 0.299785, 0.303154, 0.300877, 0.293776, 0.302621, 0.304975, 0.298479, 0.303553, 0.299633, 0.347757, 0.293929, 0.296794, 0.299478, 0.302636, 0.292859, 0.29725, 0.295367, 0.29977, 0.299685, 0.29341, 0.295627, 0.304012, 0.296666, 0.302735, 0.299952], [0.302812, 0.36173, 0.30113, 0.299576, 0.305258, 0.31148, 0.2935, 0.299346, 0.29592, 0.324278, 0.301205, 0.302403, 0.306507, 0.308747, 0.294539, 0.303475, 0.304653, 0.30614, 0.312641, 0.306186, 0.294411, 0.331027, 0.293159, 0.31154, 0.303201, 0.299131, 0.297712, 0.296466, 0.303177, 0.297586, 0.300315, 0.313163, 0.305515, 0.303027, 0.302695, 0.313904, 0.30035, 0.316825, 0.327242, 0.333628, 0.306059, 0.299484, 0.363679, 0.296965, 0.299355, 0.303382, 0.304751, 0.297895, 0.29553, 0.298099, 0.33244, 0.30843, 0.30658, 0.300471, 0.322623, 0.299189, 0.294395, 0.307707, 0.315977, 0.295487, 0.298201, 0.304527, 0.298093, 0.299376, 0.298351, 0.298376, 0.303473, 0.296306, 0.445047, 0.300817, 0.306901, 0.294853, 0.303398, 0.324024, 0.303934, 0.294894, 0.30123, 0.296533, 0.306885, 0.304296, 0.296437, 0.32427, 0.379359, 0.304543, 0.310419, 0.30485, 0.316264, 0.302027, 0.333686, 0.303601, 0.3062, 0.302068, 0.296389, 0.298588, 0.32397, 0.320685, 0.337346, 0.308461, 0.302457, 0.307498, 0.302935, 0.307289, 0.293285, 0.301412, 0.420507, 0.302885, 0.303396, 0.292569, 0.313792, 0.2985, 0.30197, 0.295492, 0.297467, 0.303813, 0.303149, 0.303704, 0.300795, 0.29428, 0.294635, 0.298686, 0.305276, 0.303781, 0.310234, 0.312794, 0.301526, 0.302277, 0.300768, 0.29444, 0.335723, 0.307132, 0.319047, 0.299121, 0.304738, 0.30253, 0.309765, 0.305028, 0.303827, 0.299628, 0.304621, 0.300436, 0.305105, 0.318316, 0.297779, 0.301565, 0.296088, 0.305707, 0.297712, 0.301218, 0.299489, 0.303767, 0.307748, 0.304963, 0.304598, 0.306385, 0.311699, 0.301533, 0.308375, 0.340479, 0.385413, 0.301389, 0.294209, 0.313801, 0.299311, 0.301643, 0.303055, 0.3752, 0.299983, 0.299561, 0.309221, 0.308711, 0.294255, 0.302205, 0.303057, 0.294049, 0.313785, 0.319096, 0.301984, 0.30555, 0.30314, 0.295633, 0.304986, 0.307477, 0.300603, 0.305972, 0.301824, 0.352903, 0.295794, 0.298822, 0.301661, 0.305002, 0.294664, 0.299304, 0.297313, 0.301969, 0.301879, 0.295247, 0.297588, 0.306455, 0.298687, 0.305105, 0.302161], [0.305074, 0.367487, 0.303298, 0.301659, 0.307652, 0.314225, 0.295253, 0.301418, 0.297803, 0.32776, 0.303376, 0.304642, 0.308974, 0.311338, 0.296347, 0.305774, 0.307016, 0.308587, 0.315437, 0.308635, 0.296213, 0.33491, 0.294893, 0.314284, 0.305484, 0.30119, 0.299693, 0.29838, 0.305458, 0.29956, 0.302437, 0.316006, 0.307926, 0.3053, 0.304949, 0.316786, 0.302476, 0.31987, 0.330899, 0.337659, 0.308502, 0.301561, 0.369594, 0.298902, 0.301425, 0.305676, 0.307121, 0.299886, 0.297392, 0.300101, 0.336386, 0.311005, 0.309051, 0.302602, 0.326009, 0.301252, 0.296196, 0.310238, 0.318979, 0.297347, 0.300208, 0.306883, 0.300095, 0.301447, 0.300368, 0.300394, 0.305771, 0.298209, 0.456536, 0.302968, 0.309393, 0.296679, 0.305693, 0.327477, 0.306257, 0.296722, 0.303403, 0.29845, 0.309373, 0.30664, 0.298349, 0.327756, 0.386233, 0.306901, 0.313106, 0.307224, 0.319275, 0.304245, 0.337702, 0.305906, 0.30865, 0.304289, 0.298298, 0.300618, 0.327432, 0.32396, 0.341575, 0.311037, 0.304699, 0.31002, 0.305203, 0.309799, 0.295026, 0.303596, 0.430249, 0.305151, 0.305689, 0.294272, 0.316646, 0.300524, 0.304186, 0.297353, 0.299435, 0.30613, 0.305429, 0.306015, 0.302945, 0.296075, 0.296449, 0.30072, 0.307675, 0.306096, 0.312911, 0.315617, 0.303717, 0.304509, 0.302915, 0.296243, 0.339887, 0.309634, 0.322225, 0.301177, 0.307106, 0.304776, 0.312416, 0.307413, 0.306146, 0.301714, 0.306983, 0.302566, 0.30749, 0.321453, 0.299764, 0.303757, 0.297981, 0.308128, 0.29969, 0.30339, 0.301567, 0.306082, 0.310285, 0.307344, 0.306958, 0.308845, 0.314453, 0.303723, 0.310947, 0.344895, 0.392676, 0.303572, 0.296, 0.316679, 0.30138, 0.303839, 0.305329, 0.381864, 0.302088, 0.301643, 0.311837, 0.311303, 0.296049, 0.304433, 0.305332, 0.295831, 0.316664, 0.32228, 0.3042, 0.307964, 0.30542, 0.297501, 0.307368, 0.31, 0.302741, 0.30841, 0.304031, 0.358122, 0.297671, 0.300864, 0.303859, 0.307386, 0.29648, 0.301371, 0.299273, 0.304184, 0.304088, 0.297095, 0.299562, 0.308918, 0.300721, 0.307495, 0.304387], [0.307352, 0.373331, 0.305482, 0.303757, 0.310064, 0.316995, 0.297017, 0.303504, 0.299699, 0.33128, 0.305564, 0.306898, 0.31146, 0.31395, 0.298167, 0.30809, 0.309398, 0.311053, 0.318256, 0.311104, 0.298025, 0.338836, 0.296638, 0.317051, 0.307784, 0.303263, 0.301687, 0.300307, 0.307757, 0.301547, 0.304573, 0.318875, 0.310357, 0.30759, 0.307221, 0.319693, 0.304616, 0.322943, 0.334596, 0.341736, 0.310964, 0.303653, 0.375604, 0.300851, 0.30351, 0.307986, 0.309509, 0.301891, 0.299266, 0.302116, 0.340375, 0.313602, 0.311543, 0.304749, 0.329429, 0.303328, 0.298009, 0.31279, 0.322008, 0.299219, 0.302229, 0.309256, 0.30211, 0.303534, 0.302399, 0.302425, 0.308086, 0.300125, 0.468302, 0.305134, 0.311904, 0.298516, 0.308005, 0.330965, 0.308599, 0.298562, 0.305591, 0.300379, 0.311882, 0.309001, 0.300272, 0.331279, 0.393221, 0.309276, 0.315815, 0.309617, 0.322314, 0.30648, 0.341762, 0.308229, 0.311121, 0.306525, 0.300219, 0.302661, 0.33093, 0.327267, 0.345852, 0.313634, 0.306958, 0.312563, 0.307489, 0.31233, 0.296778, 0.305796, 0.440207, 0.307433, 0.308, 0.295985, 0.319524, 0.302562, 0.306417, 0.299226, 0.301416, 0.308464, 0.307726, 0.308344, 0.305111, 0.297881, 0.298275, 0.302769, 0.310093, 0.30843, 0.315611, 0.318467, 0.305924, 0.306758, 0.305078, 0.298058, 0.344103, 0.312157, 0.325434, 0.303247, 0.309493, 0.307039, 0.31509, 0.309816, 0.308481, 0.303815, 0.309364, 0.304712, 0.309893, 0.324621, 0.301763, 0.305966, 0.299886, 0.310567, 0.301682, 0.305578, 0.30366, 0.308414, 0.312841, 0.309744, 0.309336, 0.311325, 0.31723, 0.30593, 0.31354, 0.349362, 0.400062, 0.305771, 0.297801, 0.319584, 0.303464, 0.306051, 0.30762, 0.388644, 0.304208, 0.303741, 0.314475, 0.313917, 0.297853, 0.306678, 0.307625, 0.297625, 0.319569, 0.325497, 0.306431, 0.310397, 0.307717, 0.299381, 0.30977, 0.312543, 0.304895, 0.310867, 0.306255, 0.363417, 0.299559, 0.30292, 0.306073, 0.309788, 0.298308, 0.303454, 0.301245, 0.306414, 0.306314, 0.298954, 0.301549, 0.311401, 0.302768, 0.309902, 0.30663], [0.309646, 0.379262, 0.307681, 0.305869, 0.312495, 0.319789, 0.298791, 0.305604, 0.301606, 0.334836, 0.307767, 0.30917, 0.313966, 0.316583, 0.299998, 0.310423, 0.311798, 0.313539, 0.321099, 0.313592, 0.299848, 0.342809, 0.298393, 0.319842, 0.310102, 0.30535, 0.303695, 0.302246, 0.310073, 0.303547, 0.306725, 0.32177, 0.312807, 0.309898, 0.309509, 0.322627, 0.306772, 0.326044, 0.338333, 0.345861, 0.313446, 0.305759, 0.381711, 0.302812, 0.305609, 0.310314, 0.311916, 0.303909, 0.301152, 0.304145, 0.344409, 0.316221, 0.314054, 0.30691, 0.332884, 0.305418, 0.299832, 0.315362, 0.325066, 0.301103, 0.304263, 0.311648, 0.304139, 0.305634, 0.304444, 0.30447, 0.310418, 0.302053, 0.480351, 0.307316, 0.314437, 0.300365, 0.310334, 0.334488, 0.310958, 0.300412, 0.307795, 0.302321, 0.314411, 0.311381, 0.302208, 0.334839, 0.400325, 0.31167, 0.318548, 0.312028, 0.32538, 0.308731, 0.345866, 0.31057, 0.313611, 0.308778, 0.302153, 0.304717, 0.334464, 0.330608, 0.350178, 0.316253, 0.309233, 0.315127, 0.309791, 0.314882, 0.29854, 0.308012, 0.450384, 0.309733, 0.310328, 0.297708, 0.322424, 0.304614, 0.308665, 0.30111, 0.303409, 0.310816, 0.310041, 0.31069, 0.307291, 0.299698, 0.300111, 0.304831, 0.312529, 0.310781, 0.318334, 0.321343, 0.308146, 0.309023, 0.307256, 0.299884, 0.348369, 0.314701, 0.328674, 0.305331, 0.311897, 0.309319, 0.317786, 0.312237, 0.310835, 0.30593, 0.311763, 0.306872, 0.312315, 0.327819, 0.303774, 0.30819, 0.301803, 0.313026, 0.303686, 0.307781, 0.305768, 0.310764, 0.315419, 0.312162, 0.311733, 0.313825, 0.320032, 0.308152, 0.316155, 0.353882, 0.407574, 0.307986, 0.299613, 0.322514, 0.305561, 0.308279, 0.309928, 0.395542, 0.306343, 0.305852, 0.317135, 0.316553, 0.299669, 0.308939, 0.309934, 0.299429, 0.3225, 0.328745, 0.308679, 0.312849, 0.31003, 0.301273, 0.31219, 0.315107, 0.307063, 0.313344, 0.308495, 0.368789, 0.30146, 0.304991, 0.308304, 0.31221, 0.300146, 0.30555, 0.303231, 0.308661, 0.308555, 0.300825, 0.303549, 0.313903, 0.30483, 0.312329, 0.308888], [0.311958, 0.385283, 0.309896, 0.307996, 0.314944, 0.322607, 0.300575, 0.307719, 0.303526, 0.33843, 0.309985, 0.311459, 0.316492, 0.319238, 0.30184, 0.312775, 0.314216, 0.316044, 0.323964, 0.316101, 0.301682, 0.346826, 0.300159, 0.322656, 0.312437, 0.307452, 0.305716, 0.304197, 0.312406, 0.305561, 0.308891, 0.324691, 0.315276, 0.312222, 0.311813, 0.325587, 0.308943, 0.329174, 0.342111, 0.350034, 0.315947, 0.307879, 0.387916, 0.304785, 0.307722, 0.31266, 0.314342, 0.305941, 0.303049, 0.306187, 0.348486, 0.318862, 0.316586, 0.309087, 0.336375, 0.307523, 0.301667, 0.317955, 0.328151, 0.302998, 0.306311, 0.314058, 0.306181, 0.307749, 0.306503, 0.306529, 0.312768, 0.303993, 0.492687, 0.309513, 0.316989, 0.302225, 0.312681, 0.338045, 0.313335, 0.302275, 0.310015, 0.304276, 0.316961, 0.313779, 0.304156, 0.338437, 0.407547, 0.314083, 0.321304, 0.314458, 0.328474, 0.310998, 0.350015, 0.312929, 0.316121, 0.311048, 0.304099, 0.306788, 0.338035, 0.333982, 0.354552, 0.318894, 0.311526, 0.317711, 0.312111, 0.317454, 0.300313, 0.310244, 0.460784, 0.31205, 0.312673, 0.299441, 0.325348, 0.30668, 0.310929, 0.303006, 0.305417, 0.313186, 0.312372, 0.313055, 0.309488, 0.301526, 0.301959, 0.306908, 0.314985, 0.313149, 0.32108, 0.324244, 0.310385, 0.311305, 0.30945, 0.301721, 0.352687, 0.317265, 0.331946, 0.307429, 0.314321, 0.311615, 0.320505, 0.314678, 0.313206, 0.30806, 0.314181, 0.309048, 0.314755, 0.331048, 0.305799, 0.310431, 0.303733, 0.315504, 0.305703, 0.31, 0.30789, 0.313132, 0.318018, 0.314599, 0.314148, 0.316345, 0.322857, 0.31039, 0.318791, 0.358454, 0.415213, 0.310218, 0.301437, 0.325472, 0.307674, 0.310523, 0.312253, 0.40256, 0.308493, 0.307978, 0.319817, 0.319211, 0.301496, 0.311216, 0.312261, 0.301244, 0.325459, 0.332025, 0.310943, 0.315321, 0.312362, 0.303176, 0.314629, 0.317693, 0.309247, 0.315841, 0.310751, 0.374237, 0.303372, 0.307075, 0.310551, 0.31465, 0.301996, 0.307661, 0.305229, 0.310925, 0.310814, 0.302708, 0.305562, 0.316425, 0.306906, 0.314775, 0.311164], [0.314287, 0.391393, 0.312127, 0.310138, 0.317412, 0.325449, 0.30237, 0.309849, 0.305458, 0.342061, 0.31222, 0.313765, 0.319039, 0.321915, 0.303693, 0.315144, 0.316653, 0.31857, 0.326853, 0.318629, 0.303527, 0.35089, 0.301935, 0.325494, 0.314789, 0.309568, 0.30775, 0.306162, 0.314756, 0.307588, 0.311072, 0.327638, 0.317765, 0.314564, 0.314136, 0.328573, 0.31113, 0.332332, 0.34593, 0.354255, 0.318469, 0.310014, 0.394219, 0.306771, 0.30985, 0.315023, 0.316786, 0.307986, 0.304959, 0.308243, 0.352608, 0.321524, 0.319138, 0.311278, 0.339901, 0.309643, 0.303512, 0.320569, 0.331266, 0.304905, 0.308372, 0.316486, 0.308237, 0.309878, 0.308576, 0.308602, 0.315136, 0.305946, 0.505315, 0.311725, 0.319563, 0.304096, 0.315046, 0.341638, 0.31573, 0.304148, 0.312251, 0.306243, 0.319531, 0.316196, 0.306117, 0.342073, 0.414888, 0.316513, 0.324083, 0.316906, 0.331596, 0.313282, 0.354209, 0.315305, 0.318651, 0.313334, 0.306057, 0.308873, 0.341643, 0.33739, 0.358976, 0.321556, 0.313835, 0.320316, 0.314448, 0.320047, 0.302096, 0.312492, 0.471412, 0.314384, 0.315037, 0.301184, 0.328295, 0.30876, 0.31321, 0.304914, 0.307437, 0.315574, 0.314721, 0.315437, 0.3117, 0.303365, 0.303818, 0.308998, 0.31746, 0.315536, 0.32385, 0.327171, 0.31264, 0.313604, 0.311659, 0.303569, 0.357058, 0.31985, 0.33525, 0.309542, 0.316762, 0.313929, 0.323248, 0.317137, 0.315596, 0.310205, 0.316617, 0.311239, 0.317214, 0.334308, 0.307838, 0.312688, 0.305675, 0.318002, 0.307733, 0.312234, 0.310026, 0.315517, 0.320638, 0.317056, 0.316581, 0.318885, 0.325707, 0.312645, 0.321449, 0.363079, 0.422978, 0.312465, 0.303271, 0.328456, 0.3098, 0.312784, 0.314596, 0.4097, 0.310657, 0.310119, 0.322521, 0.321891, 0.303333, 0.313511, 0.314605, 0.303071, 0.328444, 0.335338, 0.313223, 0.317813, 0.314711, 0.305092, 0.317086, 0.320299, 0.311446, 0.318358, 0.313023, 0.379764, 0.305297, 0.309174, 0.312814, 0.317109, 0.303857, 0.309787, 0.30724, 0.313205, 0.313088, 0.304603, 0.307588, 0.318967, 0.308995, 0.317239, 0.313456], [0.316634, 0.397594, 0.314374, 0.312295, 0.319899, 0.328317, 0.304176, 0.311993, 0.307402, 0.345731, 0.31447, 0.316088, 0.321605, 0.324614, 0.305558, 0.31753, 0.319109, 0.321116, 0.329766, 0.321177, 0.305384, 0.355001, 0.303721, 0.328356, 0.31716, 0.311699, 0.309798, 0.308139, 0.317124, 0.309628, 0.313269, 0.330611, 0.320273, 0.316923, 0.316475, 0.331586, 0.313331, 0.33552, 0.349791, 0.358525, 0.32101, 0.312164, 0.400624, 0.308769, 0.311992, 0.317404, 0.31925, 0.310045, 0.30688, 0.310313, 0.356776, 0.324209, 0.32171, 0.313486, 0.343464, 0.311777, 0.305369, 0.323204, 0.33441, 0.306825, 0.310448, 0.318933, 0.310306, 0.312023, 0.310663, 0.310689, 0.317521, 0.307911, 0.518239, 0.313953, 0.322157, 0.305979, 0.317429, 0.345266, 0.318144, 0.306034, 0.314503, 0.308222, 0.322122, 0.318631, 0.30809, 0.345748, 0.422348, 0.318963, 0.326887, 0.319374, 0.334747, 0.315583, 0.358447, 0.317699, 0.321201, 0.315637, 0.308028, 0.310972, 0.345288, 0.340833, 0.36345, 0.324241, 0.316161, 0.322943, 0.316803, 0.322661, 0.30389, 0.314756, 0.482269, 0.316735, 0.317418, 0.302937, 0.331265, 0.310853, 0.315507, 0.306834, 0.30947, 0.31798, 0.317088, 0.317837, 0.313928, 0.305216, 0.305688, 0.311103, 0.319955, 0.317941, 0.326643, 0.330125, 0.314911, 0.315919, 0.313884, 0.305428, 0.361481, 0.322456, 0.338586, 0.311668, 0.319223, 0.31626, 0.326014, 0.319616, 0.318003, 0.312364, 0.319072, 0.313445, 0.319692, 0.3376, 0.30989, 0.314961, 0.307629, 0.320519, 0.309776, 0.314485, 0.312178, 0.317921, 0.32328, 0.319531, 0.319033, 0.321445, 0.328581, 0.314915, 0.324129, 0.367757, 0.430872, 0.314729, 0.305117, 0.331467, 0.311942, 0.31506, 0.316956, 0.416965, 0.312837, 0.312275, 0.325248, 0.324593, 0.305182, 0.315822, 0.316966, 0.304908, 0.331456, 0.338684, 0.31552, 0.320324, 0.317077, 0.30702, 0.319563, 0.322927, 0.313661, 0.320894, 0.315312, 0.385369, 0.307234, 0.311287, 0.315093, 0.319588, 0.305731, 0.311927, 0.309265, 0.315502, 0.315379, 0.306509, 0.309628, 0.32153, 0.311099, 0.319724, 0.315765], [0.318997, 0.403888, 0.316637, 0.314467, 0.322404, 0.331209, 0.305993, 0.314153, 0.309359, 0.349439, 0.316737, 0.318429, 0.324192, 0.327336, 0.307434, 0.319935, 0.321583, 0.323682, 0.332702, 0.323746, 0.307252, 0.359158, 0.305518, 0.331242, 0.319548, 0.313844, 0.31186, 0.310129, 0.31951, 0.311682, 0.315481, 0.333612, 0.3228, 0.319299, 0.318831, 0.334626, 0.315549, 0.338736, 0.353694, 0.362845, 0.323572, 0.314328, 0.407131, 0.310779, 0.31415, 0.319803, 0.321732, 0.312118, 0.308814, 0.312396, 0.360988, 0.326916, 0.324304, 0.315709, 0.347062, 0.313925, 0.307238, 0.32586, 0.337583, 0.308756, 0.312537, 0.321399, 0.31239, 0.314182, 0.312764, 0.31279, 0.319924, 0.309888, 0.531463, 0.316197, 0.324772, 0.307874, 0.319829, 0.34893, 0.320575, 0.307931, 0.31677, 0.310215, 0.324734, 0.321085, 0.310076, 0.349461, 0.42993, 0.321432, 0.329714, 0.32186, 0.337926, 0.317901, 0.362731, 0.320112, 0.323771, 0.317956, 0.310012, 0.313085, 0.348971, 0.34431, 0.367973, 0.326947, 0.318505, 0.325591, 0.319175, 0.325297, 0.305694, 0.317037, 0.493361, 0.319104, 0.319816, 0.3047, 0.334258, 0.312961, 0.317822, 0.308766, 0.311517, 0.320404, 0.319472, 0.320256, 0.316171, 0.307077, 0.30757, 0.313222, 0.322469, 0.320365, 0.329461, 0.333105, 0.317199, 0.318252, 0.316125, 0.307299, 0.365958, 0.325083, 0.341955, 0.313809, 0.321703, 0.318608, 0.328803, 0.322114, 0.320429, 0.314539, 0.321546, 0.315667, 0.322188, 0.340924, 0.311956, 0.31725, 0.309596, 0.323055, 0.311833, 0.316752, 0.314344, 0.320343, 0.325943, 0.322025, 0.321504, 0.324026, 0.331479, 0.317203, 0.326832, 0.372489, 0.438895, 0.317009, 0.306973, 0.334506, 0.314098, 0.317354, 0.319333, 0.424355, 0.315032, 0.314446, 0.327997, 0.327318, 0.307043, 0.31815, 0.319345, 0.306756, 0.334496, 0.342063, 0.317834, 0.322854, 0.319461, 0.30896, 0.322059, 0.325577, 0.315891, 0.323451, 0.317618, 0.391055, 0.309183, 0.313414, 0.317389, 0.322086, 0.307615, 0.314081, 0.311303, 0.317815, 0.317687, 0.308428, 0.311681, 0.324112, 0.313217, 0.322227, 0.31809], [0.321378, 0.410275, 0.318917, 0.316654, 0.324929, 0.334126, 0.30782, 0.316327, 0.311328, 0.353186, 0.31902, 0.320786, 0.3268, 0.330079, 0.309322, 0.322358, 0.324077, 0.326268, 0.335661, 0.326335, 0.309131, 0.363363, 0.307326, 0.334152, 0.321954, 0.316004, 0.313935, 0.312131, 0.321913, 0.31375, 0.317708, 0.33664, 0.325348, 0.321694, 0.321205, 0.337693, 0.317782, 0.341982, 0.357639, 0.367214, 0.326154, 0.316507, 0.413742, 0.312803, 0.316322, 0.32222, 0.324234, 0.314205, 0.31076, 0.314494, 0.365246, 0.329645, 0.326918, 0.317947, 0.350698, 0.316089, 0.309118, 0.328537, 0.340785, 0.310699, 0.31464, 0.323884, 0.314487, 0.316355, 0.31488, 0.314905, 0.322346, 0.311878, 0.54499, 0.318457, 0.327409, 0.309781, 0.322248, 0.352631, 0.323025, 0.309839, 0.319054, 0.31222, 0.327367, 0.323557, 0.312074, 0.353214, 0.437634, 0.323919, 0.332565, 0.324366, 0.341134, 0.320235, 0.36706, 0.322542, 0.326363, 0.320293, 0.312009, 0.315213, 0.352693, 0.347822, 0.372547, 0.329676, 0.320866, 0.32826, 0.321565, 0.327954, 0.30751, 0.319334, 0.504691, 0.321491, 0.322233, 0.306474, 0.337274, 0.315084, 0.320153, 0.31071, 0.313578, 0.322846, 0.321875, 0.322693, 0.318431, 0.30895, 0.309464, 0.315356, 0.325002, 0.322807, 0.332303, 0.336112, 0.319504, 0.320602, 0.318381, 0.309182, 0.370488, 0.327731, 0.345356, 0.315965, 0.324202, 0.320973, 0.331617, 0.324632, 0.322873, 0.316729, 0.32404, 0.317905, 0.324704, 0.34428, 0.314036, 0.319556, 0.311575, 0.325612, 0.313903, 0.319034, 0.316526, 0.322784, 0.328628, 0.324539, 0.323994, 0.326628, 0.334402, 0.319506, 0.329557, 0.377274, 0.447048, 0.319305, 0.30884, 0.337571, 0.316269, 0.319664, 0.321729, 0.431874, 0.317242, 0.316632, 0.330769, 0.330066, 0.308914, 0.320496, 0.321743, 0.308616, 0.337564, 0.345475, 0.320165, 0.325405, 0.321863, 0.310913, 0.324575, 0.328248, 0.318137, 0.326029, 0.31994, 0.396823, 0.311144, 0.315556, 0.319702, 0.324603, 0.309511, 0.316251, 0.313354, 0.320146, 0.320012, 0.310358, 0.313748, 0.326715, 0.31535, 0.32475, 0.320433], [0.323777, 0.416756, 0.321212, 0.318856, 0.327473, 0.337068, 0.309659, 0.318517, 0.31331, 0.356972, 0.321319, 0.323161, 0.329429, 0.332845, 0.311221, 0.3248, 0.32659, 0.328875, 0.338645, 0.328945, 0.311022, 0.367617, 0.309144, 0.337087, 0.324378, 0.318179, 0.316024, 0.314147, 0.324335, 0.315831, 0.31995, 0.339694, 0.327916, 0.324106, 0.323597, 0.340788, 0.320031, 0.345258, 0.361626, 0.371634, 0.328757, 0.318702, 0.420458, 0.314838, 0.318509, 0.324656, 0.326755, 0.316305, 0.312718, 0.316605, 0.36955, 0.332398, 0.329553, 0.320201, 0.354371, 0.318267, 0.311009, 0.331236, 0.344016, 0.312655, 0.316757, 0.326388, 0.316598, 0.318544, 0.31701, 0.317034, 0.324785, 0.313881, 0.558824, 0.320733, 0.330067, 0.311699, 0.324684, 0.356367, 0.325494, 0.31176, 0.321354, 0.314238, 0.330021, 0.326049, 0.314086, 0.357007, 0.445462, 0.326426, 0.335441, 0.326892, 0.344371, 0.322587, 0.371435, 0.324992, 0.328975, 0.322646, 0.314018, 0.317355, 0.356452, 0.35137, 0.377172, 0.332428, 0.323244, 0.330952, 0.323973, 0.330632, 0.309336, 0.321647, 0.516261, 0.323895, 0.324668, 0.308258, 0.340314, 0.31722, 0.322501, 0.312667, 0.315652, 0.325307, 0.324295, 0.325148, 0.320707, 0.310835, 0.311369, 0.317504, 0.327556, 0.325267, 0.335169, 0.339146, 0.321825, 0.322969, 0.320654, 0.311075, 0.375074, 0.330402, 0.348791, 0.318135, 0.32672, 0.323356, 0.334454, 0.327169, 0.325336, 0.318934, 0.326552, 0.320159, 0.327238, 0.347669, 0.316129, 0.321879, 0.313567, 0.328188, 0.315986, 0.321333, 0.318723, 0.325243, 0.331334, 0.327073, 0.326504, 0.32925, 0.337349, 0.321826, 0.332304, 0.382114, 0.455331, 0.321619, 0.31072, 0.340665, 0.318456, 0.32199, 0.324142, 0.439522, 0.319468, 0.318833, 0.333564, 0.332837, 0.310797, 0.322858, 0.324158, 0.310487, 0.34066, 0.348922, 0.322512, 0.327976, 0.324283, 0.312877, 0.32711, 0.330942, 0.320398, 0.328627, 0.32228, 0.402672, 0.313118, 0.317713, 0.322031, 0.32714, 0.311419, 0.318436, 0.315419, 0.322493, 0.322354, 0.312301, 0.315828, 0.329339, 0.317496, 0.327293, 0.322793], [0.326194, 0.423332, 0.323524, 0.321073, 0.330037, 0.340037, 0.311508, 0.320721, 0.315304, 0.360798, 0.323634, 0.325554, 0.332079, 0.335635, 0.313131, 0.32726, 0.329122, 0.331503, 0.341652, 0.331576, 0.312924, 0.371918, 0.310973, 0.340046, 0.32682, 0.320369, 0.318127, 0.316176, 0.326775, 0.317926, 0.322208, 0.342777, 0.330504, 0.326537, 0.326006, 0.34391, 0.322295, 0.348563, 0.365658, 0.376105, 0.331381, 0.320911, 0.42728, 0.316887, 0.320711, 0.327109, 0.329296, 0.318419, 0.314688, 0.318731, 0.373901, 0.335172, 0.332209, 0.322471, 0.358081, 0.32046, 0.312912, 0.333957, 0.347278, 0.314623, 0.318888, 0.32891, 0.318724, 0.320748, 0.319154, 0.319178, 0.327243, 0.315897, 0.572966, 0.323024, 0.332746, 0.313629, 0.32714, 0.360141, 0.327982, 0.313692, 0.323671, 0.316269, 0.332697, 0.32856, 0.31611, 0.36084, 0.453415, 0.328952, 0.338342, 0.329437, 0.347637, 0.324956, 0.375855, 0.327459, 0.331607, 0.325017, 0.31604, 0.319512, 0.360251, 0.354953, 0.381848, 0.335202, 0.32564, 0.333665, 0.326399, 0.333332, 0.311172, 0.323978, 0.528075, 0.326317, 0.327122, 0.310052, 0.343377, 0.319371, 0.324867, 0.314635, 0.31774, 0.327786, 0.326733, 0.327622, 0.322999, 0.312731, 0.313286, 0.319667, 0.33013, 0.327747, 0.338059, 0.342208, 0.324163, 0.325354, 0.322942, 0.312981, 0.379715, 0.333093, 0.352259, 0.320319, 0.329258, 0.325757, 0.337315, 0.329725, 0.327818, 0.321155, 0.329084, 0.322428, 0.329792, 0.35109, 0.318236, 0.324219, 0.315572, 0.330785, 0.318083, 0.323649, 0.320935, 0.327721, 0.334063, 0.329626, 0.329032, 0.331894, 0.340322, 0.324164, 0.335074, 0.387008, 0.463744, 0.323949, 0.31261, 0.343787, 0.320657, 0.324333, 0.326573, 0.447303, 0.32171, 0.321049, 0.336382, 0.335631, 0.312692, 0.325238, 0.326591, 0.31237, 0.343784, 0.352402, 0.324877, 0.330568, 0.326721, 0.314854, 0.329665, 0.333657, 0.322676, 0.331245, 0.324636, 0.408605, 0.315104, 0.319885, 0.324378, 0.329697, 0.313339, 0.320635, 0.317497, 0.324858, 0.324712, 0.314256, 0.317922, 0.331984, 0.319657, 0.329855, 0.325171], [0.328629, 0.430005, 0.325853, 0.323306, 0.33262, 0.34303, 0.313369, 0.322941, 0.317311, 0.364664, 0.325966, 0.327964, 0.334749, 0.338447, 0.315054, 0.329738, 0.331673, 0.334152, 0.344684, 0.334227, 0.314837, 0.37627, 0.312813, 0.343031, 0.329281, 0.322574, 0.320244, 0.318218, 0.329233, 0.320035, 0.324482, 0.345887, 0.333112, 0.328985, 0.328433, 0.34706, 0.324576, 0.351898, 0.369732, 0.380627, 0.334025, 0.323135, 0.434212, 0.318948, 0.322928, 0.329581, 0.331856, 0.320548, 0.316671, 0.32087, 0.378298, 0.33797, 0.334886, 0.324757, 0.361829, 0.322668, 0.314826, 0.3367, 0.35057, 0.316603, 0.321034, 0.331452, 0.320863, 0.322967, 0.321313, 0.321337, 0.32972, 0.317925, 0.58742, 0.325332, 0.335448, 0.315571, 0.329613, 0.363951, 0.330488, 0.315637, 0.326004, 0.318314, 0.335394, 0.33109, 0.318147, 0.364714, 0.461493, 0.331497, 0.341267, 0.332001, 0.350933, 0.327343, 0.38032, 0.329946, 0.334261, 0.327405, 0.318076, 0.321683, 0.364088, 0.358572, 0.386574, 0.338, 0.328054, 0.3364, 0.328843, 0.336054, 0.31302, 0.326325, 0.540137, 0.328758, 0.329594, 0.311857, 0.346464, 0.321537, 0.32725, 0.316616, 0.319841, 0.330284, 0.32919, 0.330115, 0.325307, 0.314638, 0.315214, 0.321844, 0.332723, 0.330245, 0.340975, 0.345297, 0.326518, 0.327757, 0.325247, 0.314898, 0.384412, 0.335807, 0.35576, 0.322519, 0.331815, 0.328175, 0.340201, 0.332302, 0.330319, 0.323391, 0.331635, 0.324714, 0.332365, 0.354544, 0.320357, 0.326575, 0.317589, 0.333401, 0.320193, 0.32598, 0.323162, 0.330217, 0.336814, 0.332199, 0.33158, 0.334558, 0.34332, 0.326517, 0.337867, 0.391957, 0.472289, 0.326296, 0.314512, 0.346937, 0.322874, 0.326694, 0.329022, 0.455217, 0.323966, 0.32328, 0.339223, 0.338449, 0.314598, 0.327636, 0.329042, 0.314263, 0.346936, 0.355917, 0.327259, 0.333179, 0.329177, 0.316844, 0.332239, 0.336395, 0.324969, 0.333885, 0.32701, 0.414622, 0.317103, 0.322071, 0.326741, 0.332274, 0.31527, 0.32285, 0.319589, 0.32724, 0.327088, 0.316223, 0.32003, 0.33465, 0.321833, 0.332438, 0.327566], [0.331081, 0.436776, 0.328198, 0.325554, 0.335223, 0.34605, 0.31524, 0.325177, 0.31933, 0.36857, 0.328315, 0.330392, 0.337441, 0.341282, 0.316988, 0.332236, 0.334244, 0.336822, 0.347739, 0.3369, 0.316762, 0.38067, 0.314664, 0.34604, 0.33176, 0.324795, 0.322375, 0.320273, 0.331709, 0.322157, 0.326771, 0.349025, 0.33574, 0.331452, 0.330878, 0.350238, 0.326873, 0.355264, 0.373851, 0.385201, 0.336691, 0.325375, 0.441253, 0.321023, 0.32516, 0.332072, 0.334436, 0.322691, 0.318666, 0.323024, 0.382741, 0.340792, 0.337586, 0.327059, 0.365615, 0.324892, 0.316753, 0.339464, 0.353892, 0.318595, 0.323194, 0.334014, 0.323017, 0.325201, 0.323487, 0.32351, 0.332215, 0.319966, 0.602185, 0.327657, 0.338171, 0.317525, 0.332106, 0.367798, 0.333013, 0.317593, 0.328354, 0.320371, 0.338113, 0.333639, 0.320198, 0.368628, 0.469699, 0.334062, 0.344217, 0.334585, 0.354258, 0.329746, 0.384832, 0.332451, 0.336937, 0.329811, 0.320124, 0.323869, 0.367966, 0.362227, 0.391353, 0.34082, 0.330485, 0.339158, 0.331305, 0.338798, 0.314879, 0.328689, 0.552447, 0.331216, 0.332084, 0.313672, 0.349574, 0.323717, 0.32965, 0.31861, 0.321957, 0.332801, 0.331665, 0.332627, 0.327632, 0.316557, 0.317155, 0.324036, 0.335338, 0.332762, 0.343915, 0.348414, 0.328891, 0.330177, 0.327568, 0.316827, 0.389166, 0.338543, 0.359296, 0.324733, 0.334392, 0.330611, 0.343112, 0.334899, 0.332838, 0.325642, 0.334207, 0.327016, 0.334958, 0.358032, 0.322493, 0.328949, 0.319619, 0.336039, 0.322317, 0.328329, 0.325404, 0.332733, 0.339588, 0.334792, 0.334148, 0.337244, 0.346343, 0.328888, 0.340683, 0.396961, 0.480964, 0.32866, 0.316425, 0.350115, 0.325106, 0.329071, 0.331489, 0.463269, 0.326239, 0.325527, 0.342087, 0.34129, 0.316515, 0.330051, 0.331512, 0.316168, 0.350117, 0.359467, 0.329659, 0.335812, 0.331651, 0.318846, 0.334834, 0.339155, 0.327279, 0.336545, 0.329401, 0.420725, 0.319115, 0.324272, 0.329122, 0.334871, 0.317214, 0.32508, 0.321695, 0.329639, 0.329481, 0.318202, 0.322151, 0.337337, 0.324024, 0.335041, 0.329978], [0.333552, 0.443645, 0.33056, 0.327818, 0.337845, 0.349096, 0.317123, 0.327428, 0.321363, 0.372517, 0.330681, 0.332838, 0.340155, 0.34414, 0.318933, 0.334752, 0.336835, 0.339513, 0.350818, 0.339594, 0.318699, 0.385121, 0.316526, 0.349074, 0.334258, 0.32703, 0.32452, 0.322342, 0.334204, 0.324294, 0.329076, 0.352192, 0.33839, 0.333937, 0.333341, 0.353445, 0.329186, 0.35866, 0.378014, 0.389827, 0.339377, 0.32763, 0.448405, 0.32311, 0.327408, 0.334582, 0.337037, 0.324848, 0.320673, 0.325193, 0.387232, 0.343636, 0.340306, 0.329377, 0.36944, 0.327131, 0.318691, 0.342251, 0.357245, 0.320601, 0.325368, 0.336595, 0.325186, 0.327451, 0.325676, 0.325697, 0.334729, 0.32202, 0.617262, 0.329997, 0.340916, 0.319492, 0.334617, 0.371682, 0.335558, 0.319562, 0.33072, 0.322442, 0.340854, 0.336208, 0.322261, 0.372584, 0.478032, 0.336646, 0.347192, 0.33719, 0.357613, 0.332168, 0.389388, 0.334976, 0.339633, 0.332234, 0.322185, 0.32607, 0.371883, 0.365919, 0.396183, 0.343664, 0.332935, 0.341938, 0.333786, 0.341564, 0.316748, 0.33107, 0.565009, 0.333693, 0.334593, 0.315498, 0.352706, 0.325912, 0.332068, 0.320616, 0.324086, 0.335337, 0.334158, 0.335158, 0.329973, 0.318488, 0.319107, 0.326244, 0.337972, 0.335298, 0.346881, 0.351559, 0.33128, 0.332615, 0.329905, 0.318768, 0.393978, 0.341301, 0.362866, 0.326962, 0.336989, 0.333066, 0.346047, 0.337516, 0.335377, 0.327909, 0.336798, 0.329334, 0.337571, 0.361553, 0.324642, 0.331339, 0.321663, 0.338696, 0.324454, 0.330694, 0.327663, 0.335267, 0.342384, 0.337405, 0.336735, 0.339951, 0.349392, 0.331276, 0.343523, 0.40202, 0.489771, 0.331041, 0.318349, 0.353322, 0.327353, 0.331466, 0.333975, 0.471458, 0.328528, 0.32779, 0.344975, 0.344154, 0.318444, 0.332484, 0.334, 0.318085, 0.353327, 0.363052, 0.332076, 0.338465, 0.334144, 0.320861, 0.337449, 0.341938, 0.329605, 0.339227, 0.33181, 0.426914, 0.321139, 0.326489, 0.33152, 0.337488, 0.319169, 0.327325, 0.323815, 0.332055, 0.331892, 0.320194, 0.324287, 0.340045, 0.326229, 0.337664, 0.332408], [0.336041, 0.450614, 0.332939, 0.330097, 0.340488, 0.352168, 0.319017, 0.329694, 0.323408, 0.376505, 0.333063, 0.335302, 0.34289, 0.347022, 0.320891, 0.337287, 0.339446, 0.342225, 0.353922, 0.342309, 0.320648, 0.389623, 0.318399, 0.352134, 0.336774, 0.329281, 0.326679, 0.324424, 0.336718, 0.326445, 0.331398, 0.355387, 0.34106, 0.33644, 0.335822, 0.35668, 0.331515, 0.362086, 0.382222, 0.394507, 0.342085, 0.329901, 0.455671, 0.32521, 0.329671, 0.337111, 0.339657, 0.327019, 0.322694, 0.327375, 0.39177, 0.346504, 0.343049, 0.331711, 0.373304, 0.329385, 0.320641, 0.34506, 0.360629, 0.322618, 0.327557, 0.339196, 0.327368, 0.329716, 0.32788, 0.3279, 0.337261, 0.324088, 0.632648, 0.332355, 0.343684, 0.32147, 0.337147, 0.375604, 0.338122, 0.321542, 0.333104, 0.324526, 0.343618, 0.338796, 0.324338, 0.376581, 0.486495, 0.33925, 0.350193, 0.339814, 0.360998, 0.334607, 0.39399, 0.337519, 0.342351, 0.334674, 0.32426, 0.328286, 0.37584, 0.369648, 0.401065, 0.346531, 0.335403, 0.344741, 0.336285, 0.344353, 0.318629, 0.333468, 0.577825, 0.336188, 0.337121, 0.317334, 0.355863, 0.328122, 0.334504, 0.322635, 0.326229, 0.337892, 0.33667, 0.337708, 0.332331, 0.320431, 0.321071, 0.328466, 0.340628, 0.337854, 0.349872, 0.354732, 0.333687, 0.335071, 0.332259, 0.32072, 0.398847, 0.344081, 0.366471, 0.329206, 0.339606, 0.335538, 0.349007, 0.340153, 0.337935, 0.330192, 0.339408, 0.331668, 0.340203, 0.365108, 0.326806, 0.333747, 0.323719, 0.341375, 0.326606, 0.333076, 0.329937, 0.337821, 0.345203, 0.340039, 0.339342, 0.34268, 0.352467, 0.333682, 0.346386, 0.407134, 0.498707, 0.333439, 0.320286, 0.356558, 0.329616, 0.333877, 0.336479, 0.479788, 0.330832, 0.330068, 0.347887, 0.347043, 0.320385, 0.334935, 0.336507, 0.320013, 0.356566, 0.366673, 0.33451, 0.341139, 0.336655, 0.322888, 0.340084, 0.344744, 0.331947, 0.34193, 0.334236, 0.43319, 0.323176, 0.32872, 0.333935, 0.340126, 0.321137, 0.329586, 0.325948, 0.33449, 0.33432, 0.322198, 0.326436, 0.342774, 0.328449, 0.340308, 0.334856], [0.338549, 0.457683, 0.335335, 0.332393, 0.34315, 0.355267, 0.320923, 0.331976, 0.325466, 0.380535, 0.335462, 0.337785, 0.345647, 0.349928, 0.322861, 0.339841, 0.342077, 0.344959, 0.35705, 0.345046, 0.322608, 0.394176, 0.320282, 0.355219, 0.339309, 0.331547, 0.328853, 0.326519, 0.33925, 0.32861, 0.333735, 0.35861, 0.343751, 0.338963, 0.338322, 0.359943, 0.333861, 0.365543, 0.386476, 0.39924, 0.344815, 0.332187, 0.463051, 0.327323, 0.33195, 0.339658, 0.342298, 0.329205, 0.324726, 0.329573, 0.396355, 0.349396, 0.345814, 0.334062, 0.377207, 0.331654, 0.322603, 0.347892, 0.364044, 0.324648, 0.32976, 0.341816, 0.329566, 0.331997, 0.330098, 0.330117, 0.339813, 0.326168, 0.648342, 0.334728, 0.346474, 0.323461, 0.339696, 0.379564, 0.340705, 0.323535, 0.335504, 0.326623, 0.346403, 0.341405, 0.326428, 0.380621, 0.495087, 0.341875, 0.353219, 0.342459, 0.364414, 0.337065, 0.398638, 0.340082, 0.345091, 0.337133, 0.326348, 0.330517, 0.379838, 0.373414, 0.406, 0.349422, 0.337889, 0.347566, 0.338803, 0.347165, 0.320521, 0.335883, 0.590894, 0.338701, 0.339668, 0.319181, 0.359042, 0.330347, 0.336957, 0.324666, 0.328387, 0.340466, 0.339201, 0.340277, 0.334706, 0.322385, 0.323048, 0.330703, 0.343304, 0.340429, 0.352888, 0.357934, 0.336111, 0.337545, 0.33463, 0.322685, 0.403775, 0.346884, 0.37011, 0.331465, 0.342243, 0.338029, 0.351993, 0.34281, 0.340513, 0.332491, 0.342039, 0.334019, 0.342855, 0.368698, 0.328985, 0.336173, 0.325789, 0.344074, 0.328771, 0.335475, 0.332226, 0.340395, 0.348045, 0.342693, 0.341969, 0.345431, 0.355567, 0.336105, 0.349273, 0.412303, 0.507773, 0.335855, 0.322234, 0.359824, 0.331894, 0.336307, 0.339001, 0.488261, 0.333153, 0.332362, 0.350823, 0.349956, 0.322338, 0.337404, 0.339032, 0.321953, 0.359835, 0.370329, 0.336963, 0.343834, 0.339185, 0.324929, 0.342739, 0.347573, 0.334306, 0.344655, 0.336679, 0.439555, 0.325226, 0.330967, 0.336368, 0.342784, 0.323116, 0.331863, 0.328095, 0.336942, 0.336765, 0.324214, 0.3286, 0.345525, 0.330684, 0.342972, 0.337322], [0.341076, 0.464854, 0.337748, 0.334704, 0.345833, 0.358393, 0.322839, 0.334274, 0.327538, 0.384608, 0.337879, 0.340286, 0.348426, 0.352857, 0.324843, 0.342415, 0.344728, 0.347715, 0.360202, 0.347805, 0.324581, 0.398781, 0.322177, 0.35833, 0.341864, 0.333829, 0.331041, 0.328628, 0.341801, 0.33079, 0.336088, 0.361863, 0.346463, 0.341504, 0.34084, 0.363236, 0.336224, 0.369031, 0.390775, 0.404027, 0.347567, 0.334489, 0.470548, 0.329449, 0.334244, 0.342225, 0.344958, 0.331405, 0.326772, 0.331785, 0.400989, 0.352312, 0.348601, 0.336429, 0.38115, 0.333939, 0.324576, 0.350746, 0.367491, 0.326691, 0.331978, 0.344457, 0.331778, 0.334293, 0.332332, 0.332349, 0.342384, 0.328262, 0.664338, 0.337119, 0.349287, 0.325464, 0.342265, 0.383562, 0.343308, 0.32554, 0.337922, 0.328734, 0.349212, 0.344033, 0.328531, 0.384703, 0.503809, 0.344519, 0.35627, 0.345124, 0.36786, 0.33954, 0.40333, 0.342664, 0.347853, 0.33961, 0.32845, 0.332763, 0.383877, 0.377218, 0.410987, 0.352337, 0.340393, 0.350414, 0.341339, 0.349999, 0.322424, 0.338316, 0.604219, 0.341234, 0.342234, 0.321039, 0.362244, 0.332587, 0.339429, 0.326711, 0.330558, 0.34306, 0.341751, 0.342866, 0.337098, 0.324351, 0.325036, 0.332955, 0.346001, 0.343024, 0.355931, 0.361165, 0.338553, 0.340037, 0.337017, 0.324661, 0.408762, 0.34971, 0.373785, 0.333739, 0.344901, 0.340538, 0.355004, 0.345489, 0.34311, 0.334806, 0.344691, 0.336386, 0.345527, 0.372322, 0.331177, 0.338615, 0.327872, 0.346794, 0.33095, 0.337891, 0.334532, 0.342987, 0.35091, 0.345368, 0.344616, 0.348204, 0.358694, 0.338545, 0.352184, 0.417529, 0.516967, 0.338288, 0.324193, 0.363118, 0.334189, 0.338753, 0.341543, 0.496878, 0.33549, 0.334672, 0.353782, 0.352893, 0.324303, 0.339891, 0.341577, 0.323904, 0.363133, 0.374021, 0.339433, 0.346551, 0.341734, 0.326982, 0.345415, 0.350425, 0.336681, 0.347401, 0.339141, 0.44601, 0.327289, 0.333229, 0.338819, 0.345462, 0.325108, 0.334154, 0.330257, 0.339412, 0.339229, 0.326244, 0.330778, 0.348299, 0.332935, 0.345657, 0.339806], [0.343621, 0.472128, 0.340178, 0.337032, 0.348535, 0.361545, 0.324767, 0.336588, 0.329622, 0.388722, 0.340312, 0.342805, 0.351227, 0.355811, 0.326837, 0.345008, 0.3474, 0.350493, 0.363379, 0.350585, 0.326565, 0.403438, 0.324084, 0.361467, 0.344438, 0.336127, 0.333244, 0.330751, 0.344371, 0.332984, 0.338457, 0.365145, 0.349197, 0.344064, 0.343377, 0.366558, 0.338603, 0.37255, 0.39512, 0.408869, 0.35034, 0.336807, 0.478162, 0.331589, 0.336554, 0.344811, 0.34764, 0.33362, 0.328831, 0.334012, 0.40567, 0.355253, 0.35141, 0.338813, 0.385133, 0.33624, 0.326562, 0.353623, 0.37097, 0.328747, 0.334211, 0.347118, 0.334005, 0.336606, 0.334581, 0.334597, 0.344974, 0.330369, 0.680628, 0.339527, 0.352122, 0.327479, 0.344853, 0.387598, 0.345931, 0.327558, 0.340356, 0.330858, 0.352042, 0.346682, 0.330648, 0.388828, 0.512662, 0.347183, 0.359348, 0.34781, 0.371337, 0.342033, 0.408068, 0.345266, 0.350637, 0.342104, 0.330565, 0.335024, 0.387958, 0.38106, 0.416026, 0.355276, 0.342916, 0.353286, 0.343895, 0.352856, 0.324338, 0.340767, 0.617798, 0.343785, 0.34482, 0.322907, 0.36547, 0.334842, 0.341918, 0.328768, 0.332744, 0.345673, 0.34432, 0.345475, 0.339506, 0.32633, 0.327037, 0.335222, 0.348719, 0.345638, 0.358999, 0.364425, 0.341012, 0.342548, 0.339421, 0.32665, 0.413809, 0.352559, 0.377496, 0.336029, 0.347579, 0.343066, 0.358041, 0.348188, 0.345727, 0.337137, 0.347362, 0.338771, 0.34822, 0.375981, 0.333385, 0.341076, 0.329968, 0.349535, 0.333143, 0.340324, 0.336853, 0.3456, 0.353799, 0.348063, 0.347284, 0.350999, 0.361847, 0.341003, 0.355119, 0.422809, 0.526287, 0.340739, 0.326164, 0.366443, 0.336499, 0.341218, 0.344103, 0.505642, 0.337843, 0.336998, 0.356766, 0.355855, 0.32628, 0.342396, 0.34414, 0.325868, 0.366461, 0.37775, 0.341921, 0.349288, 0.344302, 0.329048, 0.348112, 0.353301, 0.339073, 0.350169, 0.34162, 0.452555, 0.329365, 0.335507, 0.341287, 0.348162, 0.327112, 0.336462, 0.332433, 0.3419, 0.34171, 0.328286, 0.33297, 0.351094, 0.3352, 0.348363, 0.342309], [0.346185, 0.479506, 0.342626, 0.339375, 0.351259, 0.364725, 0.326707, 0.338918, 0.33172, 0.392879, 0.342764, 0.345342, 0.354051, 0.358789, 0.328843, 0.347621, 0.350092, 0.353293, 0.366581, 0.353388, 0.328561, 0.408148, 0.326001, 0.364629, 0.34703, 0.338441, 0.335461, 0.332888, 0.346961, 0.335192, 0.340843, 0.368457, 0.351952, 0.346643, 0.345932, 0.369909, 0.340999, 0.376101, 0.399511, 0.413765, 0.353135, 0.33914, 0.485895, 0.333741, 0.33888, 0.347417, 0.350342, 0.33585, 0.330902, 0.336253, 0.4104, 0.358217, 0.354242, 0.341213, 0.389157, 0.338556, 0.32856, 0.356523, 0.374481, 0.330816, 0.336459, 0.349799, 0.336246, 0.338934, 0.336845, 0.336859, 0.347584, 0.332489, 0.697203, 0.341951, 0.354981, 0.329507, 0.347461, 0.391673, 0.348573, 0.329588, 0.342808, 0.332996, 0.354896, 0.349351, 0.332778, 0.392997, 0.521647, 0.349868, 0.362452, 0.350516, 0.374845, 0.344545, 0.412849, 0.347887, 0.353443, 0.344617, 0.332693, 0.337301, 0.39208, 0.38494, 0.421119, 0.358239, 0.345458, 0.356181, 0.34647, 0.355736, 0.326264, 0.343235, 0.63163, 0.346355, 0.347424, 0.324787, 0.368718, 0.337113, 0.344426, 0.330838, 0.334945, 0.348306, 0.346908, 0.348103, 0.341932, 0.32832, 0.32905, 0.337505, 0.351459, 0.348272, 0.362094, 0.367714, 0.34349, 0.345077, 0.341842, 0.32865, 0.418917, 0.355431, 0.381242, 0.338334, 0.350277, 0.345613, 0.361103, 0.350908, 0.348364, 0.339484, 0.350054, 0.341172, 0.350933, 0.379675, 0.335607, 0.343554, 0.332077, 0.352298, 0.33535, 0.342774, 0.339191, 0.348232, 0.356711, 0.350779, 0.349972, 0.353816, 0.365026, 0.343478, 0.358078, 0.428146, 0.535733, 0.343207, 0.328147, 0.369797, 0.338825, 0.3437, 0.346683, 0.514555, 0.340212, 0.33934, 0.359775, 0.358842, 0.328268, 0.34492, 0.346723, 0.327843, 0.36982, 0.381516, 0.344428, 0.352048, 0.346889, 0.331127, 0.35083, 0.3562, 0.341482, 0.352959, 0.344118, 0.459192, 0.331454, 0.3378, 0.343773, 0.350882, 0.329128, 0.338786, 0.334623, 0.344406, 0.34421, 0.330341, 0.335177, 0.353911, 0.337481, 0.351091, 0.344829], [0.345964, 0.480553, 0.342375, 0.339099, 0.351078, 0.364661, 0.32633, 0.338639, 0.331382, 0.393069, 0.342514, 0.345115, 0.353896, 0.358673, 0.328482, 0.347413, 0.349903, 0.353132, 0.366517, 0.353228, 0.328197, 0.408483, 0.325618, 0.364559, 0.346817, 0.338157, 0.335153, 0.33256, 0.346746, 0.334882, 0.340577, 0.368427, 0.35178, 0.346426, 0.345709, 0.369888, 0.340735, 0.37613, 0.399762, 0.414148, 0.352974, 0.338861, 0.48705, 0.333416, 0.338599, 0.347207, 0.350157, 0.335545, 0.330558, 0.335951, 0.410734, 0.358099, 0.35409, 0.340951, 0.389311, 0.338273, 0.328198, 0.356387, 0.374502, 0.33047, 0.336158, 0.349608, 0.335944, 0.338654, 0.336549, 0.336562, 0.347375, 0.332156, 0.700795, 0.341695, 0.354835, 0.329151, 0.347251, 0.391837, 0.348372, 0.329233, 0.342559, 0.332669, 0.354749, 0.349156, 0.332448, 0.39319, 0.523126, 0.349678, 0.362368, 0.350332, 0.374863, 0.344311, 0.413193, 0.347681, 0.353284, 0.344383, 0.332363, 0.337008, 0.39226, 0.385058, 0.421546, 0.358119, 0.345231, 0.356044, 0.346252, 0.355596, 0.325883, 0.34299, 0.634472, 0.346136, 0.347214, 0.324395, 0.368664, 0.336818, 0.344191, 0.330493, 0.334632, 0.348103, 0.346693, 0.347899, 0.341676, 0.327955, 0.32869, 0.337213, 0.351283, 0.348069, 0.362009, 0.36768, 0.343247, 0.344847, 0.341585, 0.328288, 0.419359, 0.355288, 0.381325, 0.338048, 0.350091, 0.345388, 0.36101, 0.350727, 0.348162, 0.339208, 0.349866, 0.34091, 0.350749, 0.379744, 0.3353, 0.343312, 0.331742, 0.352127, 0.335039, 0.342524, 0.338913, 0.348029, 0.356579, 0.350597, 0.349782, 0.353659, 0.364961, 0.343235, 0.357958, 0.428635, 0.537324, 0.342963, 0.327781, 0.369778, 0.338545, 0.343458, 0.346465, 0.516036, 0.339942, 0.339064, 0.359667, 0.358729, 0.327903, 0.344689, 0.346507, 0.327474, 0.369803, 0.381605, 0.344192, 0.351877, 0.346675, 0.330784, 0.350649, 0.356064, 0.341221, 0.352796, 0.34388, 0.460044, 0.331114, 0.337511, 0.343533, 0.350701, 0.32877, 0.338504, 0.334308, 0.344171, 0.343973, 0.329992, 0.334866, 0.353754, 0.337188, 0.350911, 0.344598], [0.348545, 0.488047, 0.344839, 0.341457, 0.35382, 0.367868, 0.328279, 0.340983, 0.333491, 0.397271, 0.344981, 0.34767, 0.35674, 0.361676, 0.330499, 0.350044, 0.352615, 0.355953, 0.369741, 0.356052, 0.330204, 0.413252, 0.327545, 0.367747, 0.349428, 0.340484, 0.337384, 0.334709, 0.349354, 0.337104, 0.342977, 0.371768, 0.354556, 0.349023, 0.348282, 0.373268, 0.343148, 0.379712, 0.404203, 0.419105, 0.35579, 0.341209, 0.494922, 0.335579, 0.340938, 0.349832, 0.35288, 0.337789, 0.33264, 0.338206, 0.415514, 0.361088, 0.356943, 0.343366, 0.39338, 0.340603, 0.330207, 0.359309, 0.378045, 0.33255, 0.338419, 0.352309, 0.338199, 0.340997, 0.338828, 0.338839, 0.350003, 0.334287, 0.717669, 0.344135, 0.357716, 0.33119, 0.349877, 0.39595, 0.351034, 0.331274, 0.345027, 0.334819, 0.357627, 0.351844, 0.33459, 0.397405, 0.532256, 0.352382, 0.365497, 0.353058, 0.378401, 0.346839, 0.418017, 0.350323, 0.356112, 0.346913, 0.334503, 0.339298, 0.396425, 0.388978, 0.426692, 0.361106, 0.34779, 0.358961, 0.348845, 0.358499, 0.327818, 0.345474, 0.648591, 0.348724, 0.349837, 0.326283, 0.371931, 0.339102, 0.346716, 0.332574, 0.336845, 0.350756, 0.349299, 0.350546, 0.344118, 0.329956, 0.330714, 0.33951, 0.354045, 0.350722, 0.365129, 0.370999, 0.345741, 0.347394, 0.344022, 0.3303, 0.424534, 0.358183, 0.385108, 0.340366, 0.35281, 0.347952, 0.364098, 0.353467, 0.350818, 0.34157, 0.352578, 0.343326, 0.35348, 0.383474, 0.337535, 0.345807, 0.333864, 0.35491, 0.337258, 0.344991, 0.341265, 0.35068, 0.359513, 0.353334, 0.35249, 0.356498, 0.368166, 0.345727, 0.360941, 0.434028, 0.546898, 0.345448, 0.329773, 0.373162, 0.340886, 0.345957, 0.349062, 0.525124, 0.342326, 0.341421, 0.362699, 0.361741, 0.329902, 0.34723, 0.34911, 0.32946, 0.373192, 0.385408, 0.346715, 0.354657, 0.34928, 0.332875, 0.353387, 0.358987, 0.343647, 0.355608, 0.346395, 0.466784, 0.333214, 0.33982, 0.346036, 0.353442, 0.330797, 0.340842, 0.33651, 0.346694, 0.346489, 0.332058, 0.337085, 0.356592, 0.339483, 0.353659, 0.347136], [0.351146, 0.495645, 0.347319, 0.343831, 0.356582, 0.371102, 0.330239, 0.343344, 0.335613, 0.401516, 0.347465, 0.350244, 0.359607, 0.364702, 0.332528, 0.352695, 0.355347, 0.358796, 0.372989, 0.358898, 0.332221, 0.418072, 0.329483, 0.37096, 0.352058, 0.342828, 0.339629, 0.336871, 0.35198, 0.33934, 0.345393, 0.375139, 0.357353, 0.351638, 0.350873, 0.376678, 0.345576, 0.383324, 0.408691, 0.424115, 0.358629, 0.343572, 0.502916, 0.337755, 0.343294, 0.352475, 0.355624, 0.340046, 0.334735, 0.340475, 0.420341, 0.364101, 0.359819, 0.345798, 0.397486, 0.342949, 0.332228, 0.362254, 0.38162, 0.334642, 0.340695, 0.35503, 0.340468, 0.343355, 0.341121, 0.34113, 0.35265, 0.336432, 0.734785, 0.346592, 0.36062, 0.333241, 0.352523, 0.400102, 0.353715, 0.333327, 0.347511, 0.336982, 0.360526, 0.354553, 0.336745, 0.401662, 0.541517, 0.355107, 0.368653, 0.355804, 0.38197, 0.349386, 0.422884, 0.352983, 0.358962, 0.34946, 0.336657, 0.341604, 0.400632, 0.392937, 0.431891, 0.364117, 0.350368, 0.361902, 0.351456, 0.361424, 0.329764, 0.347976, 0.662953, 0.351331, 0.352479, 0.328182, 0.375221, 0.341401, 0.349258, 0.334668, 0.339073, 0.353428, 0.351925, 0.353213, 0.346576, 0.331968, 0.332749, 0.341821, 0.356827, 0.353395, 0.368276, 0.374348, 0.348253, 0.349959, 0.346475, 0.332324, 0.429769, 0.3611, 0.388927, 0.3427, 0.355549, 0.350535, 0.367213, 0.356228, 0.353494, 0.343948, 0.355311, 0.345759, 0.356232, 0.387239, 0.339785, 0.348319, 0.335998, 0.357714, 0.339491, 0.347474, 0.343633, 0.353351, 0.362471, 0.356091, 0.355217, 0.359359, 0.371397, 0.348237, 0.363948, 0.439475, 0.556589, 0.34795, 0.331778, 0.376577, 0.343244, 0.348473, 0.351678, 0.534365, 0.344727, 0.343793, 0.365755, 0.364777, 0.331913, 0.349789, 0.35173, 0.331457, 0.376611, 0.389249, 0.349256, 0.357459, 0.351904, 0.334978, 0.356146, 0.361933, 0.346087, 0.358441, 0.348927, 0.473618, 0.335327, 0.342144, 0.348557, 0.356203, 0.332836, 0.343196, 0.338727, 0.349234, 0.349023, 0.334136, 0.339319, 0.359452, 0.341792, 0.356427, 0.349692], [0.353765, 0.503348, 0.349818, 0.346222, 0.359365, 0.374364, 0.332211, 0.34572, 0.337749, 0.405805, 0.349966, 0.352836, 0.362497, 0.367752, 0.334569, 0.355365, 0.3581, 0.361661, 0.376261, 0.361767, 0.334251, 0.422947, 0.331432, 0.3742, 0.354708, 0.345187, 0.341889, 0.339047, 0.354626, 0.34159, 0.347826, 0.37854, 0.360172, 0.354273, 0.353484, 0.380118, 0.348021, 0.386968, 0.413226, 0.429182, 0.36149, 0.345952, 0.511033, 0.339945, 0.345666, 0.355138, 0.358388, 0.342319, 0.336844, 0.34276, 0.425217, 0.367139, 0.362719, 0.348247, 0.401634, 0.345312, 0.33426, 0.365222, 0.385229, 0.336748, 0.342985, 0.357771, 0.342753, 0.345729, 0.343431, 0.343436, 0.355316, 0.33859, 0.752117, 0.349066, 0.363547, 0.335305, 0.355188, 0.404292, 0.356417, 0.335393, 0.350014, 0.33916, 0.363448, 0.357281, 0.338914, 0.405965, 0.55091, 0.357852, 0.371835, 0.358572, 0.38557, 0.351951, 0.427794, 0.355663, 0.361834, 0.352027, 0.338824, 0.343925, 0.404882, 0.396934, 0.437142, 0.367152, 0.352964, 0.364866, 0.354087, 0.364373, 0.331722, 0.350496, 0.677551, 0.353957, 0.35514, 0.330092, 0.378532, 0.343715, 0.35182, 0.336776, 0.341315, 0.356119, 0.354569, 0.3559, 0.349052, 0.333993, 0.334797, 0.344149, 0.35963, 0.356088, 0.37145, 0.377728, 0.350782, 0.352542, 0.348945, 0.334359, 0.435066, 0.364041, 0.392782, 0.345049, 0.358308, 0.353136, 0.370353, 0.35901, 0.35619, 0.346342, 0.358064, 0.348209, 0.359005, 0.39104, 0.342049, 0.350849, 0.338146, 0.360539, 0.341738, 0.349974, 0.346017, 0.356041, 0.365454, 0.358869, 0.357966, 0.362242, 0.374655, 0.350764, 0.36698, 0.444977, 0.566393, 0.350471, 0.333794, 0.380022, 0.345616, 0.351007, 0.354313, 0.543761, 0.347144, 0.346183, 0.368836, 0.367838, 0.333936, 0.352367, 0.35437, 0.333465, 0.380062, 0.393128, 0.351815, 0.360283, 0.354547, 0.337094, 0.358926, 0.364903, 0.348545, 0.361297, 0.351478, 0.480545, 0.337453, 0.344483, 0.351096, 0.358986, 0.334887, 0.345565, 0.340958, 0.351794, 0.351575, 0.336227, 0.341567, 0.362334, 0.344117, 0.359217, 0.352267], [0.356404, 0.511159, 0.352334, 0.348629, 0.362169, 0.377653, 0.334195, 0.348114, 0.339898, 0.410138, 0.352485, 0.355448, 0.36541, 0.370827, 0.336622, 0.358056, 0.360873, 0.36455, 0.379557, 0.364658, 0.336294, 0.427876, 0.333393, 0.377466, 0.357378, 0.347563, 0.344164, 0.341238, 0.357292, 0.343855, 0.350276, 0.381971, 0.363013, 0.356928, 0.356113, 0.383588, 0.350483, 0.390644, 0.41781, 0.434306, 0.364374, 0.348348, 0.519276, 0.342148, 0.348054, 0.357822, 0.361174, 0.344607, 0.338965, 0.34506, 0.430142, 0.370202, 0.365641, 0.350713, 0.405824, 0.34769, 0.336305, 0.368213, 0.38887, 0.338866, 0.345291, 0.360533, 0.345053, 0.34812, 0.345755, 0.345759, 0.358003, 0.340762, 0.769629, 0.351558, 0.366498, 0.337381, 0.357874, 0.408521, 0.359139, 0.337471, 0.352534, 0.341351, 0.366394, 0.360031, 0.341097, 0.410312, 0.560434, 0.360618, 0.375044, 0.361361, 0.389203, 0.354535, 0.432745, 0.358364, 0.36473, 0.354612, 0.341005, 0.346262, 0.409175, 0.400972, 0.442446, 0.370213, 0.35558, 0.367854, 0.356738, 0.367346, 0.333691, 0.353034, 0.692375, 0.356603, 0.357822, 0.332013, 0.381866, 0.346046, 0.3544, 0.338896, 0.343572, 0.358831, 0.357234, 0.358607, 0.351545, 0.33603, 0.336858, 0.346492, 0.362455, 0.358802, 0.374651, 0.381137, 0.35333, 0.355145, 0.351433, 0.336407, 0.440427, 0.367005, 0.396675, 0.347414, 0.361089, 0.355758, 0.373521, 0.361814, 0.358906, 0.348753, 0.360839, 0.350676, 0.361798, 0.394878, 0.344329, 0.353398, 0.340308, 0.363387, 0.344, 0.352493, 0.348418, 0.358753, 0.36846, 0.361669, 0.360735, 0.365149, 0.37794, 0.35331, 0.370037, 0.450534, 0.576305, 0.35301, 0.335823, 0.383498, 0.348006, 0.353559, 0.356968, 0.553315, 0.349578, 0.348589, 0.371943, 0.370925, 0.335972, 0.354963, 0.357029, 0.335486, 0.383544, 0.397045, 0.354393, 0.363129, 0.357211, 0.339224, 0.361729, 0.367897, 0.35102, 0.364176, 0.354048, 0.487569, 0.339593, 0.346837, 0.353654, 0.36179, 0.336951, 0.347951, 0.343204, 0.354372, 0.354146, 0.338331, 0.34383, 0.365239, 0.346458, 0.362029, 0.354861], [0.359062, 0.519079, 0.354868, 0.351053, 0.364994, 0.380972, 0.336191, 0.350523, 0.342061, 0.414516, 0.355023, 0.358079, 0.368346, 0.373927, 0.338688, 0.360767, 0.363669, 0.367461, 0.382878, 0.367572, 0.338349, 0.432861, 0.335365, 0.380759, 0.360068, 0.349955, 0.346453, 0.343443, 0.359977, 0.346135, 0.352743, 0.385433, 0.365877, 0.359603, 0.358762, 0.387088, 0.352963, 0.394352, 0.422441, 0.439487, 0.367281, 0.35076, 0.527646, 0.344365, 0.350458, 0.360526, 0.363981, 0.34691, 0.3411, 0.347375, 0.435115, 0.373291, 0.368587, 0.353197, 0.410056, 0.350085, 0.338363, 0.371229, 0.392545, 0.340998, 0.347613, 0.363315, 0.347368, 0.350527, 0.348096, 0.348097, 0.36071, 0.342948, 0.787277, 0.354067, 0.369473, 0.33947, 0.36058, 0.41279, 0.361882, 0.339562, 0.355072, 0.343557, 0.369363, 0.362802, 0.343294, 0.414705, 0.57009, 0.363406, 0.37828, 0.364172, 0.392867, 0.357138, 0.437737, 0.361084, 0.367648, 0.357215, 0.3432, 0.348614, 0.413512, 0.40505, 0.447804, 0.373299, 0.358215, 0.370867, 0.359409, 0.370343, 0.335672, 0.355591, 0.707412, 0.359268, 0.360524, 0.333945, 0.385222, 0.348391, 0.356999, 0.34103, 0.345843, 0.361563, 0.359918, 0.361335, 0.354057, 0.338079, 0.338931, 0.34885, 0.365302, 0.361536, 0.377879, 0.384578, 0.355897, 0.357767, 0.353939, 0.338467, 0.445852, 0.369994, 0.400606, 0.349795, 0.363891, 0.358398, 0.376715, 0.364639, 0.361643, 0.35118, 0.363635, 0.35316, 0.364612, 0.398753, 0.346624, 0.355965, 0.342483, 0.366256, 0.346276, 0.355029, 0.350836, 0.361484, 0.371491, 0.364491, 0.363526, 0.368079, 0.381252, 0.355874, 0.373119, 0.456146, 0.58632, 0.355568, 0.337863, 0.387005, 0.350411, 0.356129, 0.359642, 0.563029, 0.352029, 0.351011, 0.375075, 0.374038, 0.338019, 0.357579, 0.359708, 0.337519, 0.387057, 0.401001, 0.35699, 0.365997, 0.359894, 0.341367, 0.364552, 0.370916, 0.353512, 0.367077, 0.356636, 0.494689, 0.341746, 0.349208, 0.35623, 0.364616, 0.339028, 0.350353, 0.345465, 0.356969, 0.356736, 0.340449, 0.346108, 0.368167, 0.348815, 0.364862, 0.357474], [0.36174, 0.527107, 0.35742, 0.353494, 0.367841, 0.384318, 0.338199, 0.35295, 0.344237, 0.41894, 0.357578, 0.360729, 0.371305, 0.377052, 0.340766, 0.363499, 0.366485, 0.370395, 0.386224, 0.37051, 0.340416, 0.437903, 0.337349, 0.384079, 0.362778, 0.352363, 0.348758, 0.345662, 0.362683, 0.34843, 0.355226, 0.388927, 0.368762, 0.362297, 0.361431, 0.390619, 0.355459, 0.398091, 0.427122, 0.444727, 0.37021, 0.353189, 0.536145, 0.346595, 0.352879, 0.36325, 0.36681, 0.349229, 0.343248, 0.349705, 0.440139, 0.376405, 0.371556, 0.355697, 0.414331, 0.352496, 0.340433, 0.374269, 0.396253, 0.343144, 0.349949, 0.366119, 0.349699, 0.352951, 0.350453, 0.35045, 0.363438, 0.345147, 0.805, 0.356594, 0.372472, 0.341571, 0.363306, 0.417098, 0.364645, 0.341666, 0.357628, 0.345777, 0.372357, 0.365594, 0.345504, 0.419144, 0.579877, 0.366215, 0.381544, 0.367004, 0.396563, 0.35976, 0.442768, 0.363826, 0.37059, 0.359838, 0.34541, 0.350983, 0.417893, 0.409169, 0.453215, 0.37641, 0.360869, 0.373903, 0.362099, 0.373364, 0.337665, 0.358166, 0.722644, 0.361954, 0.363246, 0.335889, 0.388599, 0.350753, 0.359617, 0.343177, 0.34813, 0.364315, 0.362623, 0.364084, 0.356586, 0.340141, 0.341017, 0.351225, 0.368171, 0.364291, 0.381135, 0.38805, 0.358482, 0.360408, 0.356462, 0.34054, 0.451341, 0.373007, 0.404574, 0.352192, 0.366715, 0.361058, 0.379937, 0.367487, 0.364401, 0.353625, 0.366452, 0.355663, 0.367448, 0.402665, 0.348934, 0.358551, 0.344673, 0.369148, 0.348567, 0.357583, 0.35327, 0.364237, 0.374546, 0.367335, 0.366338, 0.371032, 0.384592, 0.358457, 0.376227, 0.461813, 0.596431, 0.358144, 0.339916, 0.390544, 0.352834, 0.358719, 0.362336, 0.572904, 0.354497, 0.35345, 0.378232, 0.377177, 0.34008, 0.360214, 0.362408, 0.339565, 0.390603, 0.404996, 0.359605, 0.368888, 0.362597, 0.343524, 0.367398, 0.37396, 0.356021, 0.370002, 0.359243, 0.501907, 0.343913, 0.351595, 0.358825, 0.367465, 0.341117, 0.352772, 0.347741, 0.359584, 0.359344, 0.34258, 0.348401, 0.371119, 0.351187, 0.367718, 0.360106], [0.364438, 0.535245, 0.359991, 0.355952, 0.370709, 0.387694, 0.340218, 0.355393, 0.346428, 0.423409, 0.360151, 0.363399, 0.374288, 0.380204, 0.342857, 0.366251, 0.369324, 0.373353, 0.389594, 0.373471, 0.342495, 0.443001, 0.339345, 0.387426, 0.365508, 0.354788, 0.351078, 0.347895, 0.365409, 0.350741, 0.357727, 0.392452, 0.371671, 0.365011, 0.364119, 0.394182, 0.357974, 0.401864, 0.431852, 0.450025, 0.373164, 0.355634, 0.544773, 0.348839, 0.355316, 0.365994, 0.369661, 0.351563, 0.34541, 0.352051, 0.445211, 0.379546, 0.37455, 0.358215, 0.41865, 0.354924, 0.342516, 0.377332, 0.399996, 0.345302, 0.352302, 0.368944, 0.352045, 0.355392, 0.352826, 0.35282, 0.366186, 0.34736, 0.822722, 0.359139, 0.375496, 0.343686, 0.366053, 0.421447, 0.36743, 0.343784, 0.360203, 0.348011, 0.375374, 0.368407, 0.347729, 0.423629, 0.589794, 0.369045, 0.384836, 0.369858, 0.400292, 0.362402, 0.447838, 0.366588, 0.373556, 0.36248, 0.347633, 0.353368, 0.422318, 0.413329, 0.45868, 0.379547, 0.363543, 0.376965, 0.36481, 0.37641, 0.33967, 0.360759, 0.738047, 0.364659, 0.365988, 0.337844, 0.391997, 0.353131, 0.362254, 0.345338, 0.350432, 0.367089, 0.365347, 0.366853, 0.359133, 0.342215, 0.343115, 0.353617, 0.371064, 0.367067, 0.384418, 0.391552, 0.361086, 0.363069, 0.359003, 0.342626, 0.456896, 0.376045, 0.408581, 0.354605, 0.36956, 0.363738, 0.383186, 0.370357, 0.36718, 0.356086, 0.369292, 0.358182, 0.370304, 0.406614, 0.351259, 0.361156, 0.346876, 0.372062, 0.350873, 0.360155, 0.355721, 0.36701, 0.377627, 0.370201, 0.369172, 0.374008, 0.387959, 0.361058, 0.379361, 0.467535, 0.606629, 0.360738, 0.341982, 0.394114, 0.355273, 0.361326, 0.36505, 0.582943, 0.356982, 0.355907, 0.381415, 0.380343, 0.342152, 0.362869, 0.365127, 0.341623, 0.394181, 0.40903, 0.36224, 0.371802, 0.365321, 0.345694, 0.370266, 0.377029, 0.358549, 0.37295, 0.361869, 0.509224, 0.346094, 0.353999, 0.361439, 0.370335, 0.34322, 0.355207, 0.350031, 0.362219, 0.361972, 0.344724, 0.350708, 0.374093, 0.353576, 0.370596, 0.362758], [0.367156, 0.543493, 0.36258, 0.358427, 0.373598, 0.391098, 0.34225, 0.357853, 0.348632, 0.427925, 0.362743, 0.366088, 0.377295, 0.38338, 0.344961, 0.369024, 0.372184, 0.376334, 0.392989, 0.376455, 0.344588, 0.448156, 0.341353, 0.3908, 0.368259, 0.35723, 0.353414, 0.350143, 0.368155, 0.353066, 0.360244, 0.396008, 0.374602, 0.367746, 0.366828, 0.397775, 0.360507, 0.405668, 0.436632, 0.455382, 0.37614, 0.358096, 0.553531, 0.351097, 0.35777, 0.36876, 0.372534, 0.353912, 0.347585, 0.354413, 0.450333, 0.382712, 0.377567, 0.360751, 0.423012, 0.357368, 0.344612, 0.38042, 0.403772, 0.347475, 0.35467, 0.371791, 0.354406, 0.357849, 0.355215, 0.355206, 0.368954, 0.349588, 0.840343, 0.361701, 0.378544, 0.345814, 0.368821, 0.425835, 0.370236, 0.345914, 0.362795, 0.35026, 0.378416, 0.371242, 0.349968, 0.42816, 0.599841, 0.371897, 0.388155, 0.372735, 0.404054, 0.365062, 0.452945, 0.369371, 0.376545, 0.365141, 0.349871, 0.355769, 0.426788, 0.41753, 0.464198, 0.38271, 0.366237, 0.380051, 0.36754, 0.379481, 0.341686, 0.363371, 0.75359, 0.367385, 0.368751, 0.33981, 0.395417, 0.355525, 0.36491, 0.347512, 0.352748, 0.369883, 0.368092, 0.369644, 0.361698, 0.344302, 0.345227, 0.356024, 0.373978, 0.369864, 0.38773, 0.395087, 0.363709, 0.365749, 0.361561, 0.344724, 0.462516, 0.379107, 0.412626, 0.357034, 0.372428, 0.366438, 0.386463, 0.373248, 0.36998, 0.358565, 0.372153, 0.36072, 0.373183, 0.410601, 0.3536, 0.363779, 0.349094, 0.374999, 0.353193, 0.362746, 0.358189, 0.369805, 0.380732, 0.373089, 0.372027, 0.377009, 0.391354, 0.363678, 0.38252, 0.473311, 0.616906, 0.363352, 0.34406, 0.397717, 0.357729, 0.363953, 0.367784, 0.593148, 0.359485, 0.35838, 0.384624, 0.383535, 0.344238, 0.365543, 0.367867, 0.343693, 0.397791, 0.413104, 0.364894, 0.374739, 0.368064, 0.347878, 0.373156, 0.380123, 0.361093, 0.375921, 0.364515, 0.516641, 0.348288, 0.356419, 0.364072, 0.373228, 0.345335, 0.357659, 0.352337, 0.364873, 0.364618, 0.346881, 0.353031, 0.377091, 0.35598, 0.373497, 0.365428], [0.369894, 0.551853, 0.365187, 0.360919, 0.376509, 0.394532, 0.344294, 0.36033, 0.35085, 0.432487, 0.365353, 0.368798, 0.380325, 0.386583, 0.347078, 0.371818, 0.375066, 0.379339, 0.396409, 0.379463, 0.346692, 0.45337, 0.343372, 0.394202, 0.37103, 0.359688, 0.355765, 0.352406, 0.370922, 0.355407, 0.362779, 0.399597, 0.377557, 0.370501, 0.369556, 0.4014, 0.363057, 0.409505, 0.441461, 0.460799, 0.379141, 0.360575, 0.562422, 0.353368, 0.360241, 0.371546, 0.375429, 0.356278, 0.349774, 0.356791, 0.455504, 0.385905, 0.380609, 0.363305, 0.427418, 0.359829, 0.34672, 0.383533, 0.407584, 0.349661, 0.357054, 0.37466, 0.356784, 0.360323, 0.357621, 0.357607, 0.371743, 0.351829, 0.857735, 0.364282, 0.381616, 0.347955, 0.371609, 0.430263, 0.373063, 0.348058, 0.365406, 0.352523, 0.381483, 0.374099, 0.352222, 0.432739, 0.610016, 0.374772, 0.391503, 0.375633, 0.407849, 0.367742, 0.458088, 0.372175, 0.379558, 0.367822, 0.352123, 0.358186, 0.431303, 0.421773, 0.469769, 0.385899, 0.368951, 0.383163, 0.370292, 0.382576, 0.343715, 0.366002, 0.769232, 0.370131, 0.371535, 0.341788, 0.398857, 0.357935, 0.367586, 0.3497, 0.355081, 0.372699, 0.370858, 0.372456, 0.364282, 0.346402, 0.347351, 0.358448, 0.376916, 0.372683, 0.39107, 0.398653, 0.366351, 0.368449, 0.364138, 0.346836, 0.468204, 0.382194, 0.41671, 0.359479, 0.375317, 0.369157, 0.389767, 0.376163, 0.372801, 0.361061, 0.375037, 0.363275, 0.376082, 0.414625, 0.355956, 0.366422, 0.351326, 0.377959, 0.355529, 0.365355, 0.360674, 0.372621, 0.383863, 0.376, 0.374905, 0.380033, 0.394777, 0.366317, 0.385706, 0.47914, 0.627249, 0.365984, 0.34615, 0.401352, 0.360202, 0.366598, 0.370539, 0.60352, 0.362005, 0.36087, 0.387859, 0.386754, 0.346336, 0.368236, 0.370627, 0.345776, 0.401434, 0.417219, 0.367567, 0.377699, 0.370829, 0.350076, 0.376069, 0.383243, 0.363656, 0.378916, 0.367179, 0.524159, 0.350497, 0.358856, 0.366724, 0.376143, 0.347463, 0.360128, 0.354657, 0.367546, 0.367284, 0.349052, 0.35537, 0.380113, 0.358401, 0.37642, 0.368119], [0.372653, 0.560324, 0.367813, 0.363428, 0.379442, 0.397995, 0.34635, 0.362825, 0.353083, 0.437097, 0.367982, 0.371528, 0.38338, 0.389813, 0.349208, 0.374634, 0.37797, 0.382368, 0.399853, 0.382495, 0.34881, 0.458642, 0.345403, 0.397631, 0.373823, 0.362163, 0.358132, 0.354683, 0.373709, 0.357764, 0.365331, 0.403218, 0.380535, 0.373277, 0.372304, 0.405056, 0.365625, 0.413374, 0.446341, 0.466276, 0.382165, 0.363071, 0.571447, 0.355653, 0.362729, 0.374353, 0.378347, 0.358659, 0.351977, 0.359184, 0.460725, 0.389124, 0.383675, 0.365876, 0.43187, 0.362307, 0.348842, 0.386671, 0.41143, 0.35186, 0.359453, 0.37755, 0.359177, 0.362815, 0.360043, 0.360025, 0.374553, 0.354085, 0.874727, 0.366881, 0.384714, 0.350109, 0.374419, 0.434732, 0.375911, 0.350215, 0.368036, 0.354801, 0.384575, 0.376977, 0.35449, 0.437365, 0.620318, 0.377668, 0.394879, 0.378554, 0.411676, 0.370442, 0.463263, 0.375001, 0.382595, 0.370522, 0.35439, 0.36062, 0.435864, 0.426058, 0.475393, 0.389114, 0.371685, 0.3863, 0.373063, 0.385696, 0.345755, 0.368652, 0.784919, 0.372897, 0.374339, 0.343777, 0.402317, 0.360362, 0.370281, 0.351902, 0.357428, 0.375536, 0.373645, 0.375289, 0.366884, 0.348515, 0.349489, 0.360888, 0.379877, 0.375523, 0.394439, 0.402252, 0.369012, 0.371169, 0.366733, 0.34896, 0.473959, 0.385306, 0.420833, 0.361941, 0.378229, 0.371897, 0.3931, 0.3791, 0.375644, 0.363574, 0.377942, 0.365849, 0.379004, 0.418688, 0.358328, 0.369083, 0.353572, 0.380941, 0.357879, 0.367982, 0.363177, 0.375458, 0.387019, 0.378933, 0.377804, 0.383082, 0.398228, 0.368975, 0.388918, 0.485023, 0.637647, 0.368636, 0.348253, 0.405019, 0.362692, 0.369263, 0.373314, 0.614061, 0.364543, 0.363378, 0.39112, 0.389999, 0.348447, 0.37095, 0.373409, 0.347871, 0.405111, 0.421374, 0.370259, 0.380682, 0.373613, 0.352287, 0.379004, 0.386388, 0.366237, 0.381935, 0.369863, 0.531778, 0.352719, 0.361309, 0.369396, 0.379082, 0.349605, 0.362614, 0.356993, 0.370239, 0.369969, 0.351237, 0.357724, 0.383159, 0.360839, 0.379366, 0.370829], [0.375431, 0.568908, 0.370458, 0.365955, 0.382396, 0.401488, 0.348418, 0.365337, 0.355329, 0.441754, 0.37063, 0.374277, 0.386458, 0.393069, 0.351351, 0.37747, 0.380897, 0.385421, 0.403321, 0.385551, 0.350941, 0.463973, 0.347447, 0.401088, 0.376636, 0.364656, 0.360515, 0.356975, 0.376517, 0.360136, 0.367901, 0.406872, 0.383536, 0.376073, 0.375073, 0.408745, 0.368212, 0.417276, 0.451272, 0.471814, 0.385214, 0.365584, 0.580605, 0.357952, 0.365233, 0.377182, 0.381288, 0.361056, 0.354194, 0.361593, 0.465995, 0.39237, 0.386765, 0.368466, 0.436365, 0.364802, 0.350976, 0.389833, 0.415312, 0.354074, 0.361869, 0.380462, 0.361587, 0.365323, 0.362481, 0.36246, 0.377385, 0.356355, 0.891104, 0.369499, 0.387836, 0.352277, 0.37725, 0.439241, 0.378781, 0.352385, 0.370684, 0.357093, 0.387691, 0.379878, 0.356772, 0.442039, 0.630745, 0.380586, 0.398284, 0.381498, 0.415537, 0.373162, 0.46847, 0.377848, 0.385657, 0.373243, 0.356671, 0.36307, 0.440471, 0.430385, 0.481071, 0.392355, 0.37444, 0.389462, 0.375856, 0.388842, 0.347808, 0.371321, 0.800576, 0.375684, 0.377165, 0.345778, 0.405796, 0.362804, 0.372996, 0.354117, 0.359791, 0.378394, 0.376452, 0.378143, 0.369505, 0.350641, 0.351639, 0.363345, 0.382861, 0.378384, 0.397836, 0.405883, 0.371692, 0.373909, 0.369347, 0.351097, 0.479782, 0.388444, 0.424996, 0.364419, 0.381163, 0.374657, 0.396462, 0.382059, 0.378509, 0.366104, 0.380871, 0.36844, 0.381947, 0.42279, 0.360716, 0.371764, 0.355832, 0.383947, 0.360244, 0.370628, 0.365697, 0.378316, 0.390201, 0.381889, 0.380726, 0.386155, 0.401707, 0.371652, 0.392156, 0.490958, 0.648084, 0.371306, 0.350368, 0.40872, 0.3652, 0.371947, 0.376109, 0.624773, 0.367098, 0.365903, 0.394408, 0.393272, 0.350571, 0.373683, 0.376211, 0.349979, 0.408821, 0.42557, 0.372971, 0.383689, 0.376419, 0.354513, 0.381963, 0.389559, 0.368836, 0.384978, 0.372567, 0.539499, 0.354955, 0.363779, 0.372086, 0.382043, 0.35176, 0.365117, 0.359344, 0.372952, 0.372674, 0.353436, 0.360093, 0.386229, 0.363292, 0.382335, 0.37356], [0.378231, 0.577605, 0.373121, 0.3685, 0.385373, 0.405011, 0.350499, 0.367866, 0.35759, 0.446459, 0.373296, 0.377047, 0.389562, 0.396351, 0.353507, 0.380328, 0.383846, 0.388498, 0.406814, 0.388632, 0.353084, 0.469364, 0.349502, 0.404572, 0.37947, 0.367165, 0.362913, 0.359282, 0.379346, 0.362524, 0.370488, 0.410558, 0.386561, 0.37889, 0.377862, 0.412465, 0.370817, 0.42121, 0.456254, 0.477413, 0.388287, 0.368114, 0.589898, 0.360265, 0.367755, 0.380032, 0.384252, 0.36347, 0.356424, 0.364019, 0.471315, 0.395643, 0.389881, 0.371073, 0.440907, 0.367315, 0.353124, 0.393021, 0.419229, 0.356301, 0.364301, 0.383397, 0.364012, 0.367849, 0.364937, 0.364911, 0.380237, 0.35864, 0.906598, 0.372135, 0.390984, 0.354458, 0.380103, 0.443791, 0.381673, 0.354568, 0.373351, 0.3594, 0.390833, 0.382801, 0.35907, 0.446761, 0.641295, 0.383527, 0.401718, 0.384464, 0.419432, 0.375902, 0.473706, 0.380717, 0.388743, 0.375983, 0.358967, 0.365537, 0.445124, 0.434756, 0.486801, 0.395623, 0.377214, 0.392649, 0.378669, 0.392013, 0.349873, 0.37401, 0.816105, 0.378491, 0.380012, 0.34779, 0.409295, 0.365264, 0.375732, 0.356347, 0.36217, 0.381274, 0.37928, 0.381019, 0.372144, 0.352779, 0.353803, 0.365818, 0.385869, 0.381268, 0.401263, 0.409547, 0.374392, 0.37667, 0.371978, 0.353248, 0.485673, 0.391607, 0.429199, 0.366914, 0.38412, 0.377438, 0.399852, 0.385042, 0.381395, 0.368653, 0.383821, 0.37105, 0.384913, 0.426931, 0.36312, 0.374464, 0.358107, 0.386976, 0.362625, 0.373293, 0.368234, 0.381196, 0.393409, 0.384868, 0.38367, 0.389252, 0.405215, 0.374348, 0.395422, 0.496945, 0.658543, 0.373996, 0.352497, 0.412453, 0.367725, 0.37465, 0.378926, 0.635658, 0.369671, 0.368446, 0.397722, 0.396572, 0.352708, 0.376437, 0.379034, 0.3521, 0.412564, 0.429808, 0.375703, 0.38672, 0.379246, 0.356753, 0.384944, 0.392756, 0.371453, 0.388045, 0.375291, 0.547324, 0.357206, 0.366266, 0.374797, 0.385027, 0.353928, 0.367637, 0.361711, 0.375684, 0.375398, 0.355648, 0.362477, 0.389323, 0.365763, 0.385327, 0.37631], [0.381051, 0.586415, 0.375804, 0.371062, 0.388372, 0.408564, 0.352592, 0.370413, 0.359865, 0.451212, 0.375981, 0.379838, 0.39269, 0.399661, 0.355676, 0.383207, 0.386817, 0.391599, 0.410331, 0.391737, 0.35524, 0.474815, 0.35157, 0.408085, 0.382326, 0.369692, 0.365328, 0.361605, 0.382196, 0.364928, 0.373093, 0.414278, 0.389609, 0.381728, 0.380671, 0.416218, 0.37344, 0.425177, 0.461287, 0.483074, 0.391384, 0.370662, 0.599326, 0.362593, 0.370294, 0.382903, 0.387238, 0.365899, 0.358669, 0.36646, 0.476684, 0.398943, 0.393021, 0.373699, 0.445494, 0.369844, 0.355284, 0.396234, 0.423181, 0.358542, 0.366749, 0.386354, 0.366454, 0.370392, 0.367409, 0.367378, 0.383111, 0.360939, 0.920893, 0.374789, 0.394158, 0.356653, 0.382977, 0.448381, 0.384587, 0.356766, 0.376038, 0.361722, 0.394001, 0.385746, 0.361381, 0.451531, 0.651966, 0.38649, 0.405181, 0.387453, 0.42336, 0.378662, 0.478967, 0.383607, 0.391854, 0.378743, 0.361277, 0.368021, 0.449824, 0.43917, 0.492583, 0.398919, 0.38001, 0.395863, 0.381504, 0.395209, 0.35195, 0.376718, 0.831372, 0.38132, 0.38288, 0.349815, 0.412813, 0.36774, 0.378487, 0.35859, 0.364564, 0.384176, 0.382129, 0.383917, 0.374802, 0.354931, 0.35598, 0.368308, 0.3889, 0.384174, 0.404718, 0.413244, 0.377112, 0.37945, 0.374629, 0.355411, 0.491635, 0.394795, 0.433442, 0.369425, 0.3871, 0.380239, 0.40327, 0.388048, 0.384304, 0.371219, 0.386795, 0.373679, 0.387901, 0.431111, 0.36554, 0.377183, 0.360396, 0.390028, 0.365021, 0.375976, 0.370789, 0.384098, 0.396642, 0.38787, 0.386636, 0.392375, 0.408751, 0.377064, 0.398714, 0.502983, 0.669003, 0.376706, 0.354638, 0.41622, 0.370267, 0.377373, 0.381763, 0.646716, 0.372262, 0.371006, 0.401063, 0.3999, 0.354857, 0.379211, 0.381878, 0.354234, 0.416342, 0.434088, 0.378455, 0.389774, 0.382093, 0.359006, 0.387948, 0.395979, 0.374089, 0.391137, 0.378034, 0.555253, 0.359471, 0.36877, 0.377527, 0.388034, 0.35611, 0.370175, 0.364093, 0.378437, 0.378142, 0.357874, 0.364878, 0.392442, 0.36825, 0.388342, 0.379081], [0.383892, 0.595339, 0.378505, 0.373642, 0.391393, 0.412148, 0.354697, 0.372977, 0.362155, 0.456014, 0.378686, 0.382649, 0.395842, 0.402997, 0.357859, 0.386109, 0.389812, 0.394726, 0.413872, 0.394866, 0.357409, 0.480327, 0.35365, 0.411626, 0.385203, 0.372236, 0.367759, 0.363942, 0.385067, 0.367348, 0.375716, 0.418031, 0.392682, 0.384588, 0.383501, 0.420003, 0.376082, 0.429177, 0.466372, 0.488797, 0.394506, 0.373227, 0.60889, 0.364934, 0.372851, 0.385796, 0.390248, 0.368345, 0.360928, 0.368918, 0.482101, 0.402271, 0.396187, 0.376343, 0.450126, 0.372391, 0.357459, 0.399472, 0.42717, 0.360797, 0.369213, 0.389334, 0.368911, 0.372953, 0.369898, 0.369862, 0.386006, 0.363252, 0.933661, 0.377462, 0.397357, 0.358862, 0.385872, 0.453012, 0.387523, 0.358976, 0.378743, 0.364059, 0.397194, 0.388714, 0.363708, 0.456351, 0.662755, 0.389476, 0.408674, 0.390465, 0.427322, 0.381442, 0.484251, 0.38652, 0.394989, 0.381523, 0.363603, 0.370521, 0.454571, 0.443627, 0.498419, 0.402241, 0.382826, 0.399103, 0.384359, 0.398432, 0.35404, 0.379445, 0.846195, 0.384169, 0.38577, 0.351851, 0.416349, 0.370233, 0.381262, 0.360848, 0.366974, 0.3871, 0.385, 0.386837, 0.377479, 0.357096, 0.358171, 0.370816, 0.391955, 0.387101, 0.408204, 0.416975, 0.379851, 0.382251, 0.377298, 0.357588, 0.497666, 0.39801, 0.437725, 0.371954, 0.390102, 0.383061, 0.406718, 0.391077, 0.387235, 0.373802, 0.389791, 0.376325, 0.390911, 0.435331, 0.367976, 0.379923, 0.362701, 0.393104, 0.367432, 0.378679, 0.373362, 0.387022, 0.399902, 0.390895, 0.389625, 0.395522, 0.412316, 0.3798, 0.402033, 0.509072, 0.67944, 0.379435, 0.356792, 0.420021, 0.372828, 0.380116, 0.384621, 0.657949, 0.37487, 0.373584, 0.404431, 0.403256, 0.35702, 0.382006, 0.384744, 0.356381, 0.420154, 0.438409, 0.381227, 0.392853, 0.384962, 0.361274, 0.390976, 0.399229, 0.376743, 0.394253, 0.380797, 0.563287, 0.36175, 0.371292, 0.380277, 0.391065, 0.358305, 0.37273, 0.366491, 0.381209, 0.380906, 0.360114, 0.367294, 0.395586, 0.370753, 0.391381, 0.381872], [0.386754, 0.604377, 0.381226, 0.376239, 0.394436, 0.415762, 0.356815, 0.37556, 0.364459, 0.460865, 0.38141, 0.385482, 0.39902, 0.406361, 0.360055, 0.389032, 0.392829, 0.397877, 0.417437, 0.398021, 0.359592, 0.4859, 0.355742, 0.415194, 0.388101, 0.374798, 0.370205, 0.366295, 0.38796, 0.369783, 0.378356, 0.421818, 0.395778, 0.387468, 0.386353, 0.423822, 0.378743, 0.433209, 0.471509, 0.494583, 0.397653, 0.37581, 0.61859, 0.367289, 0.375425, 0.388711, 0.393281, 0.370807, 0.363201, 0.371393, 0.487568, 0.405626, 0.399378, 0.379005, 0.454806, 0.374955, 0.359646, 0.402736, 0.431195, 0.363067, 0.371694, 0.392337, 0.371386, 0.375532, 0.372404, 0.372363, 0.388924, 0.36558, 0.944639, 0.380154, 0.400582, 0.361084, 0.38879, 0.457684, 0.390481, 0.361201, 0.381468, 0.366411, 0.400412, 0.391704, 0.366049, 0.461219, 0.673659, 0.392485, 0.412196, 0.3935, 0.431318, 0.384242, 0.489553, 0.389454, 0.39815, 0.384324, 0.365943, 0.373038, 0.459365, 0.448129, 0.504306, 0.40559, 0.385663, 0.402369, 0.387236, 0.40168, 0.356142, 0.382192, 0.860329, 0.38704, 0.388681, 0.353898, 0.419902, 0.372743, 0.384057, 0.36312, 0.3694, 0.390046, 0.387892, 0.389779, 0.380175, 0.359274, 0.360375, 0.37334, 0.395034, 0.390051, 0.411718, 0.420739, 0.38261, 0.385073, 0.379985, 0.359779, 0.503768, 0.40125, 0.44205, 0.374498, 0.393127, 0.385904, 0.410196, 0.39413, 0.390188, 0.376404, 0.392811, 0.378991, 0.393943, 0.439591, 0.370428, 0.382682, 0.365019, 0.396204, 0.369859, 0.381401, 0.375953, 0.389969, 0.403188, 0.393944, 0.392637, 0.398694, 0.41591, 0.382555, 0.40538, 0.51521, 0.689826, 0.382184, 0.358959, 0.423856, 0.375405, 0.382878, 0.3875, 0.669359, 0.377497, 0.37618, 0.407827, 0.40664, 0.359196, 0.384821, 0.387631, 0.358541, 0.424, 0.442774, 0.384019, 0.395956, 0.387853, 0.363557, 0.394028, 0.402505, 0.379416, 0.397394, 0.383581, 0.571426, 0.364043, 0.373831, 0.383047, 0.39412, 0.360514, 0.375302, 0.368905, 0.384002, 0.38369, 0.362368, 0.369726, 0.398754, 0.373274, 0.394444, 0.384683], [0.389637, 0.613529, 0.383967, 0.378855, 0.397502, 0.419407, 0.358946, 0.37816, 0.366778, 0.465766, 0.384153, 0.388335, 0.402223, 0.409752, 0.362264, 0.391977, 0.39587, 0.401053, 0.421026, 0.4012, 0.361787, 0.491536, 0.357846, 0.418791, 0.391022, 0.377377, 0.372668, 0.368662, 0.390874, 0.372235, 0.381014, 0.425638, 0.398899, 0.39037, 0.389225, 0.427673, 0.381422, 0.437274, 0.476698, 0.500432, 0.400824, 0.37841, 0.628425, 0.369659, 0.378017, 0.391648, 0.396338, 0.373285, 0.365488, 0.373883, 0.493084, 0.409009, 0.402594, 0.381686, 0.459532, 0.377537, 0.361846, 0.406025, 0.435256, 0.36535, 0.374191, 0.395362, 0.373876, 0.378128, 0.374928, 0.374881, 0.391863, 0.367923, 0.953741, 0.382865, 0.403833, 0.363319, 0.39173, 0.462397, 0.393462, 0.363439, 0.384212, 0.368779, 0.403657, 0.394717, 0.368406, 0.466138, 0.684673, 0.395517, 0.415748, 0.396559, 0.435349, 0.387063, 0.49487, 0.392411, 0.401336, 0.387145, 0.368298, 0.375573, 0.464208, 0.452675, 0.510245, 0.408968, 0.388521, 0.405661, 0.390134, 0.404955, 0.358256, 0.384959, 0.873462, 0.389932, 0.391614, 0.355958, 0.423472, 0.37527, 0.386873, 0.365406, 0.371842, 0.393013, 0.390805, 0.392744, 0.382891, 0.361465, 0.362592, 0.375882, 0.398136, 0.393023, 0.415263, 0.424537, 0.385389, 0.387916, 0.382692, 0.361982, 0.509942, 0.404517, 0.446416, 0.37706, 0.396176, 0.388768, 0.413703, 0.397206, 0.393164, 0.379024, 0.395854, 0.381675, 0.396998, 0.443891, 0.372896, 0.385461, 0.367353, 0.399327, 0.372301, 0.384141, 0.378562, 0.392937, 0.406501, 0.397016, 0.395672, 0.401891, 0.419533, 0.38533, 0.408755, 0.521396, 0.700129, 0.384952, 0.361139, 0.427724, 0.378001, 0.38566, 0.3904, 0.680946, 0.380143, 0.378794, 0.411249, 0.410053, 0.361386, 0.387656, 0.39054, 0.360714, 0.427882, 0.447181, 0.386832, 0.399084, 0.390764, 0.365853, 0.397103, 0.405809, 0.382107, 0.40056, 0.386385, 0.579672, 0.366351, 0.376387, 0.385837, 0.397198, 0.362736, 0.377892, 0.371334, 0.386815, 0.386494, 0.364637, 0.372174, 0.401947, 0.375812, 0.397531, 0.387515], [0.391523, 0.619539, 0.385758, 0.380565, 0.399508, 0.421793, 0.360338, 0.379859, 0.368293, 0.468978, 0.385946, 0.3902, 0.404319, 0.41197, 0.363707, 0.393904, 0.397859, 0.403131, 0.423372, 0.40328, 0.363222, 0.495232, 0.359221, 0.421145, 0.392931, 0.379063, 0.374278, 0.37021, 0.39278, 0.373837, 0.382752, 0.428139, 0.400941, 0.392268, 0.391103, 0.430194, 0.383174, 0.439934, 0.4801, 0.504268, 0.402899, 0.38011, 0.63489, 0.371207, 0.379711, 0.393568, 0.398337, 0.374905, 0.366982, 0.375511, 0.496695, 0.411223, 0.404699, 0.383439, 0.462629, 0.379225, 0.363284, 0.408177, 0.437916, 0.366842, 0.375823, 0.39734, 0.375504, 0.379825, 0.376577, 0.376526, 0.393785, 0.369454, 0.958716, 0.384638, 0.405961, 0.36478, 0.393652, 0.465483, 0.395411, 0.364901, 0.386006, 0.370325, 0.405779, 0.396688, 0.369945, 0.469362, 0.69189, 0.3975, 0.418072, 0.39856, 0.437987, 0.388908, 0.498331, 0.394344, 0.40342, 0.388989, 0.369837, 0.377229, 0.467381, 0.455654, 0.514132, 0.411178, 0.39039, 0.407815, 0.39203, 0.407097, 0.359637, 0.386768, 0.881287, 0.391824, 0.393533, 0.357303, 0.425801, 0.376922, 0.388715, 0.3669, 0.373438, 0.394954, 0.392711, 0.394683, 0.384666, 0.362896, 0.364041, 0.377543, 0.400166, 0.394967, 0.417584, 0.427024, 0.387206, 0.389774, 0.384462, 0.363421, 0.513994, 0.406655, 0.449276, 0.378735, 0.39817, 0.390641, 0.415998, 0.399219, 0.39511, 0.380737, 0.397844, 0.38343, 0.398996, 0.446708, 0.374509, 0.387278, 0.368878, 0.40137, 0.373897, 0.385933, 0.380267, 0.394879, 0.408669, 0.399026, 0.397657, 0.403984, 0.421903, 0.387145, 0.410963, 0.525442, 0.706764, 0.386763, 0.362563, 0.430258, 0.379697, 0.387479, 0.392297, 0.688572, 0.381872, 0.380503, 0.413489, 0.412286, 0.362816, 0.389511, 0.392442, 0.362133, 0.430423, 0.450068, 0.388671, 0.40113, 0.392669, 0.367354, 0.399114, 0.407971, 0.383866, 0.402631, 0.388218, 0.585089, 0.367859, 0.378057, 0.387661, 0.399212, 0.364187, 0.379585, 0.372922, 0.388654, 0.388328, 0.366118, 0.373774, 0.404036, 0.37747, 0.39955, 0.389367], [0.394442, 0.628887, 0.388534, 0.383215, 0.402615, 0.425494, 0.362492, 0.382493, 0.370638, 0.473966, 0.388722, 0.393092, 0.407568, 0.415407, 0.365939, 0.39689, 0.400941, 0.406352, 0.427003, 0.406505, 0.365442, 0.500978, 0.361347, 0.424792, 0.395892, 0.381675, 0.376768, 0.372606, 0.395733, 0.376316, 0.385443, 0.432021, 0.404105, 0.39521, 0.394014, 0.434103, 0.385884, 0.444054, 0.485379, 0.510229, 0.406116, 0.382743, 0.644948, 0.373602, 0.382335, 0.396546, 0.401433, 0.377414, 0.369296, 0.378032, 0.502293, 0.414657, 0.407961, 0.386154, 0.46744, 0.381839, 0.365507, 0.411513, 0.442044, 0.369152, 0.378352, 0.400403, 0.378025, 0.382454, 0.379132, 0.379076, 0.396764, 0.371823, 0.965168, 0.387384, 0.409259, 0.367038, 0.396633, 0.470268, 0.398434, 0.367164, 0.388785, 0.372721, 0.409067, 0.399744, 0.372329, 0.474365, 0.703082, 0.400575, 0.421679, 0.401661, 0.44208, 0.391766, 0.503661, 0.397338, 0.406651, 0.391848, 0.372221, 0.379795, 0.472309, 0.460281, 0.520159, 0.414605, 0.393285, 0.411157, 0.394968, 0.410421, 0.361773, 0.389571, 0.891972, 0.394755, 0.396506, 0.359383, 0.429397, 0.37948, 0.391569, 0.369213, 0.37591, 0.397959, 0.395663, 0.397687, 0.387416, 0.365112, 0.366283, 0.380116, 0.403309, 0.39798, 0.421183, 0.430884, 0.390023, 0.392655, 0.387203, 0.365648, 0.520295, 0.40997, 0.453716, 0.381328, 0.401258, 0.393544, 0.419559, 0.402339, 0.398125, 0.38339, 0.40093, 0.386149, 0.402092, 0.451079, 0.377008, 0.390094, 0.371239, 0.404537, 0.376368, 0.38871, 0.382909, 0.397889, 0.412031, 0.402141, 0.400734, 0.407226, 0.425577, 0.389957, 0.414387, 0.531708, 0.716846, 0.389568, 0.364767, 0.434188, 0.382323, 0.390298, 0.395237, 0.700455, 0.384551, 0.38315, 0.416961, 0.415751, 0.36503, 0.392384, 0.395386, 0.364328, 0.434367, 0.454551, 0.391521, 0.404301, 0.395621, 0.369678, 0.402232, 0.411323, 0.386588, 0.405843, 0.39106, 0.593517, 0.370194, 0.380642, 0.390489, 0.402334, 0.366433, 0.382208, 0.375381, 0.391504, 0.391169, 0.368413, 0.376249, 0.407275, 0.38004, 0.40268, 0.392234], [0.397382, 0.638343, 0.391328, 0.385884, 0.405743, 0.429223, 0.36466, 0.385145, 0.373, 0.479005, 0.391517, 0.396005, 0.410842, 0.418872, 0.368184, 0.3999, 0.404045, 0.409596, 0.430656, 0.409753, 0.367677, 0.506783, 0.363485, 0.428466, 0.398876, 0.384307, 0.379275, 0.375018, 0.398706, 0.378811, 0.388151, 0.435937, 0.407292, 0.398174, 0.396948, 0.438044, 0.388614, 0.448205, 0.490709, 0.51625, 0.409356, 0.385395, 0.655136, 0.37601, 0.384977, 0.399547, 0.404553, 0.379941, 0.371625, 0.380571, 0.507937, 0.418122, 0.411248, 0.388889, 0.472299, 0.384473, 0.367744, 0.414873, 0.446206, 0.371478, 0.380898, 0.40349, 0.380561, 0.385101, 0.381705, 0.381643, 0.399767, 0.374207, 0.970533, 0.390151, 0.412581, 0.369311, 0.399637, 0.475091, 0.40148, 0.36944, 0.391585, 0.375132, 0.412382, 0.402824, 0.374727, 0.479418, 0.714369, 0.403674, 0.425318, 0.404788, 0.446204, 0.394647, 0.50899, 0.400355, 0.409906, 0.394729, 0.37462, 0.382378, 0.477283, 0.464953, 0.526233, 0.418062, 0.3962, 0.414526, 0.397929, 0.413772, 0.363921, 0.392396, 0.900827, 0.39771, 0.399503, 0.361476, 0.433008, 0.382057, 0.394445, 0.371542, 0.378399, 0.400987, 0.398636, 0.400713, 0.390186, 0.367342, 0.368541, 0.382708, 0.406477, 0.401014, 0.424814, 0.434781, 0.392861, 0.395558, 0.389966, 0.367888, 0.526663, 0.413314, 0.458198, 0.383938, 0.404369, 0.39647, 0.423152, 0.405485, 0.401162, 0.386064, 0.404041, 0.388889, 0.405211, 0.455488, 0.379525, 0.392931, 0.373617, 0.407726, 0.378856, 0.391507, 0.38557, 0.400923, 0.415418, 0.405278, 0.403833, 0.410493, 0.429278, 0.392791, 0.417837, 0.538017, 0.726735, 0.392393, 0.366986, 0.43815, 0.384966, 0.393139, 0.3982, 0.712513, 0.387246, 0.385817, 0.420459, 0.419246, 0.367259, 0.39528, 0.398353, 0.366536, 0.438346, 0.459075, 0.394393, 0.407495, 0.398595, 0.372017, 0.405372, 0.414705, 0.38933, 0.409082, 0.393923, 0.602048, 0.372546, 0.383245, 0.393338, 0.405482, 0.368692, 0.384851, 0.377857, 0.394376, 0.394033, 0.370723, 0.37874, 0.41054, 0.382628, 0.405832, 0.395122], [0.400345, 0.647913, 0.394141, 0.38857, 0.408893, 0.432984, 0.36684, 0.387815, 0.375375, 0.484091, 0.394333, 0.398939, 0.414139, 0.422365, 0.370443, 0.402931, 0.407172, 0.412866, 0.434332, 0.413026, 0.369923, 0.51265, 0.365636, 0.432168, 0.401882, 0.386955, 0.381798, 0.377445, 0.401701, 0.381323, 0.390877, 0.439885, 0.410504, 0.401159, 0.399902, 0.442018, 0.391363, 0.452389, 0.496092, 0.522334, 0.412621, 0.388065, 0.665453, 0.378432, 0.387635, 0.402569, 0.407697, 0.382484, 0.373967, 0.383124, 0.513628, 0.421611, 0.414561, 0.39164, 0.477201, 0.387123, 0.369994, 0.418258, 0.450404, 0.373818, 0.38346, 0.4066, 0.383113, 0.387766, 0.384294, 0.384226, 0.40279, 0.376604, 0.975196, 0.392937, 0.415931, 0.371598, 0.402662, 0.479954, 0.404548, 0.37173, 0.394404, 0.377559, 0.415723, 0.405925, 0.377139, 0.484521, 0.725749, 0.406795, 0.428984, 0.407937, 0.450362, 0.397546, 0.514312, 0.403394, 0.413187, 0.397629, 0.377033, 0.384977, 0.482304, 0.469666, 0.532357, 0.421544, 0.399136, 0.417921, 0.400912, 0.417148, 0.366082, 0.39524, 0.907912, 0.400684, 0.402521, 0.36358, 0.436632, 0.38465, 0.39734, 0.373883, 0.380903, 0.404037, 0.40163, 0.403761, 0.392974, 0.369586, 0.370811, 0.385316, 0.40967, 0.40407, 0.428471, 0.438709, 0.395719, 0.398479, 0.392746, 0.370141, 0.533106, 0.416683, 0.462719, 0.386564, 0.407505, 0.399416, 0.426771, 0.408653, 0.404221, 0.388754, 0.407175, 0.391647, 0.408351, 0.459939, 0.382057, 0.395788, 0.376008, 0.410938, 0.381358, 0.394322, 0.388249, 0.403979, 0.418831, 0.408439, 0.406955, 0.413786, 0.433008, 0.395644, 0.421316, 0.544368, 0.736376, 0.395237, 0.369216, 0.442147, 0.387628, 0.395998, 0.401183, 0.724748, 0.38996, 0.388501, 0.423983, 0.422767, 0.3695, 0.398194, 0.401342, 0.368758, 0.442357, 0.463643, 0.397285, 0.410714, 0.401591, 0.374369, 0.408536, 0.418111, 0.392091, 0.412343, 0.396806, 0.610687, 0.374909, 0.385866, 0.396206, 0.408652, 0.370965, 0.38751, 0.380349, 0.397266, 0.396914, 0.373045, 0.381248, 0.413829, 0.385232, 0.409008, 0.398032], [0.395803, 0.640801, 0.389664, 0.384152, 0.40426, 0.428099, 0.362651, 0.383405, 0.371096, 0.478674, 0.389854, 0.394412, 0.409452, 0.417591, 0.366217, 0.398362, 0.402558, 0.408193, 0.429427, 0.408351, 0.365702, 0.506938, 0.36146, 0.42729, 0.397324, 0.382554, 0.377452, 0.373144, 0.397145, 0.376981, 0.386434, 0.434929, 0.405856, 0.396608, 0.395365, 0.437038, 0.386916, 0.447298, 0.490549, 0.516519, 0.407951, 0.383652, 0.658172, 0.37412, 0.383226, 0.398004, 0.403078, 0.37813, 0.369703, 0.378764, 0.507895, 0.416846, 0.40987, 0.387189, 0.471856, 0.38272, 0.365772, 0.413528, 0.445337, 0.369555, 0.379096, 0.401992, 0.378753, 0.383357, 0.379921, 0.379854, 0.398223, 0.372312, 0.963992, 0.388472, 0.411225, 0.367359, 0.398096, 0.474574, 0.399961, 0.367489, 0.389925, 0.373257, 0.41102, 0.401324, 0.372842, 0.4791, 0.717813, 0.402185, 0.424141, 0.403315, 0.445294, 0.393033, 0.508551, 0.39882, 0.408511, 0.393116, 0.372737, 0.380597, 0.476904, 0.464399, 0.526426, 0.416779, 0.394607, 0.413195, 0.396364, 0.41243, 0.361901, 0.390752, 0.897588, 0.396139, 0.397956, 0.359426, 0.431698, 0.380273, 0.39283, 0.36962, 0.376565, 0.399456, 0.397074, 0.399183, 0.388509, 0.365368, 0.366581, 0.380932, 0.40503, 0.399489, 0.423634, 0.433765, 0.391225, 0.393957, 0.388284, 0.365918, 0.527182, 0.411969, 0.457524, 0.382166, 0.402888, 0.394884, 0.421952, 0.404023, 0.399639, 0.384334, 0.402561, 0.387196, 0.403724, 0.454773, 0.377708, 0.391294, 0.371723, 0.406284, 0.377016, 0.389843, 0.383834, 0.399399, 0.414095, 0.403812, 0.402343, 0.409103, 0.428122, 0.391151, 0.416554, 0.538307, 0.728221, 0.390749, 0.365002, 0.437167, 0.38322, 0.391502, 0.396632, 0.716869, 0.385527, 0.384083, 0.419192, 0.41799, 0.365283, 0.393675, 0.39679, 0.364549, 0.437376, 0.458439, 0.392775, 0.406064, 0.397036, 0.370101, 0.403908, 0.413383, 0.387635, 0.407675, 0.392302, 0.603965, 0.370635, 0.381476, 0.391708, 0.404023, 0.366732, 0.383103, 0.376017, 0.392757, 0.392408, 0.368791, 0.376907, 0.409145, 0.380849, 0.404375, 0.393514], [0.398752, 0.650359, 0.392464, 0.386823, 0.407395, 0.431847, 0.364816, 0.386059, 0.373457, 0.483749, 0.392655, 0.397331, 0.412737, 0.421068, 0.368463, 0.401378, 0.405672, 0.41145, 0.433079, 0.411611, 0.367933, 0.512799, 0.363598, 0.430976, 0.400313, 0.385187, 0.379962, 0.375557, 0.400127, 0.379479, 0.389145, 0.438864, 0.409054, 0.399577, 0.398302, 0.440999, 0.389652, 0.451462, 0.495921, 0.522592, 0.411203, 0.386304, 0.668491, 0.376526, 0.38587, 0.40101, 0.40621, 0.380657, 0.37203, 0.381303, 0.513558, 0.420321, 0.41317, 0.389926, 0.476744, 0.385355, 0.36801, 0.416898, 0.449523, 0.371879, 0.381641, 0.405087, 0.381292, 0.386006, 0.382497, 0.382422, 0.40123, 0.374696, 0.968173, 0.391241, 0.414563, 0.369633, 0.401106, 0.479415, 0.403013, 0.369766, 0.392726, 0.375668, 0.414348, 0.40441, 0.37524, 0.484195, 0.729118, 0.40529, 0.427791, 0.406448, 0.449435, 0.395918, 0.513784, 0.401847, 0.411779, 0.396, 0.375135, 0.383182, 0.481913, 0.469102, 0.532515, 0.420246, 0.39753, 0.416572, 0.39933, 0.415789, 0.36405, 0.39358, 0.903138, 0.399098, 0.400957, 0.361518, 0.435286, 0.38285, 0.39571, 0.371947, 0.379054, 0.402493, 0.400056, 0.402219, 0.391283, 0.367596, 0.368836, 0.383525, 0.408211, 0.402533, 0.42728, 0.437682, 0.394067, 0.396865, 0.391047, 0.368158, 0.533622, 0.415322, 0.462032, 0.384777, 0.40601, 0.397814, 0.425558, 0.407175, 0.402685, 0.387009, 0.405679, 0.389937, 0.406848, 0.459213, 0.380224, 0.394134, 0.374099, 0.409483, 0.3795, 0.392642, 0.386497, 0.402438, 0.417494, 0.406961, 0.405451, 0.412382, 0.431836, 0.393987, 0.420019, 0.544612, 0.737389, 0.39358, 0.367217, 0.441152, 0.38587, 0.394344, 0.399598, 0.729135, 0.388228, 0.386752, 0.422702, 0.421497, 0.367509, 0.396575, 0.399766, 0.366757, 0.441376, 0.462998, 0.395649, 0.409271, 0.400015, 0.372439, 0.407059, 0.416777, 0.390382, 0.410923, 0.395169, 0.612607, 0.372984, 0.384086, 0.394561, 0.407178, 0.368993, 0.385746, 0.378493, 0.395632, 0.395275, 0.371099, 0.379401, 0.412416, 0.383437, 0.407539, 0.396411], [0.401723, 0.660029, 0.395283, 0.389512, 0.410553, 0.435626, 0.366995, 0.388732, 0.375832, 0.488876, 0.395476, 0.40027, 0.416048, 0.424573, 0.370723, 0.404416, 0.408809, 0.414733, 0.436754, 0.414898, 0.370178, 0.518725, 0.365749, 0.43469, 0.403324, 0.387837, 0.382489, 0.377986, 0.403131, 0.381994, 0.391875, 0.442835, 0.412278, 0.402568, 0.401261, 0.444993, 0.392407, 0.455657, 0.501346, 0.52873, 0.414482, 0.388975, 0.678925, 0.378947, 0.388532, 0.404039, 0.409366, 0.383201, 0.374372, 0.383859, 0.519268, 0.423825, 0.416496, 0.392682, 0.481682, 0.388008, 0.370262, 0.420294, 0.453746, 0.374217, 0.384203, 0.408205, 0.383848, 0.388673, 0.385091, 0.385008, 0.40426, 0.377094, 0.972138, 0.394028, 0.417927, 0.371921, 0.404138, 0.484297, 0.406088, 0.372057, 0.395548, 0.378094, 0.417704, 0.40752, 0.377654, 0.48934, 0.740499, 0.408418, 0.431472, 0.409605, 0.45361, 0.398824, 0.518993, 0.404897, 0.415074, 0.398904, 0.377548, 0.385785, 0.486971, 0.473851, 0.53865, 0.423742, 0.400475, 0.419977, 0.402318, 0.419176, 0.366211, 0.396428, 0.907825, 0.402079, 0.40398, 0.363622, 0.438884, 0.385445, 0.398611, 0.374289, 0.381559, 0.405553, 0.403059, 0.405277, 0.394076, 0.369838, 0.371105, 0.386135, 0.411416, 0.405599, 0.430956, 0.441633, 0.396929, 0.399794, 0.39383, 0.370413, 0.540135, 0.418702, 0.466582, 0.387406, 0.409155, 0.400766, 0.429195, 0.410351, 0.405755, 0.389702, 0.40882, 0.392698, 0.409995, 0.463695, 0.382758, 0.396995, 0.376491, 0.412705, 0.382001, 0.395461, 0.389178, 0.405501, 0.420921, 0.410134, 0.408583, 0.415688, 0.43558, 0.396843, 0.423513, 0.550955, 0.74619, 0.396431, 0.369445, 0.445173, 0.388538, 0.397206, 0.402587, 0.741571, 0.390947, 0.389439, 0.426241, 0.425034, 0.369749, 0.399496, 0.402765, 0.36898, 0.445413, 0.467601, 0.398544, 0.412503, 0.403016, 0.374791, 0.410235, 0.420198, 0.393147, 0.414196, 0.398057, 0.621356, 0.375347, 0.386713, 0.397434, 0.410358, 0.371267, 0.388407, 0.380985, 0.398529, 0.398163, 0.373422, 0.381912, 0.415713, 0.386042, 0.410727, 0.399329], [0.404716, 0.669809, 0.398123, 0.39222, 0.413734, 0.439438, 0.369186, 0.391423, 0.378223, 0.494055, 0.398317, 0.403232, 0.419385, 0.428107, 0.372996, 0.407478, 0.41197, 0.418042, 0.440451, 0.41821, 0.372436, 0.524716, 0.367913, 0.438433, 0.406358, 0.390506, 0.385033, 0.38043, 0.406158, 0.384526, 0.394622, 0.446842, 0.415527, 0.40558, 0.404242, 0.449021, 0.395182, 0.459883, 0.506823, 0.534933, 0.417787, 0.391663, 0.689467, 0.381382, 0.391213, 0.407091, 0.412546, 0.385762, 0.376728, 0.386432, 0.525022, 0.427358, 0.41985, 0.395457, 0.486668, 0.390679, 0.372527, 0.423717, 0.458007, 0.37657, 0.386782, 0.411347, 0.386421, 0.391358, 0.387702, 0.387612, 0.407312, 0.379508, 0.97599, 0.396836, 0.421318, 0.374223, 0.407194, 0.489218, 0.409186, 0.374362, 0.398389, 0.380537, 0.421087, 0.410654, 0.380083, 0.494536, 0.751947, 0.411571, 0.435184, 0.412786, 0.457821, 0.401751, 0.524167, 0.40797, 0.418396, 0.40183, 0.379977, 0.388406, 0.492079, 0.478647, 0.544832, 0.427267, 0.403442, 0.42341, 0.405329, 0.42259, 0.368385, 0.399297, 0.912031, 0.405082, 0.407026, 0.365738, 0.442492, 0.388057, 0.401533, 0.376645, 0.384081, 0.408636, 0.406085, 0.408359, 0.39689, 0.372093, 0.373388, 0.388764, 0.414647, 0.408689, 0.434663, 0.445621, 0.399812, 0.402745, 0.396632, 0.372681, 0.546724, 0.42211, 0.471176, 0.390052, 0.412325, 0.40374, 0.432863, 0.413552, 0.408848, 0.392414, 0.411986, 0.395478, 0.413165, 0.468218, 0.385308, 0.399877, 0.378898, 0.415953, 0.384517, 0.3983, 0.391878, 0.408586, 0.424376, 0.413331, 0.411739, 0.419019, 0.439353, 0.39972, 0.427036, 0.557334, 0.754555, 0.399303, 0.371687, 0.449229, 0.391224, 0.400089, 0.405597, 0.754176, 0.393685, 0.392145, 0.429807, 0.428601, 0.372003, 0.402439, 0.405786, 0.371215, 0.449487, 0.472249, 0.40146, 0.415761, 0.40604, 0.377158, 0.413435, 0.423648, 0.395932, 0.417496, 0.400967, 0.630212, 0.377726, 0.389358, 0.400329, 0.413563, 0.373556, 0.391086, 0.383494, 0.401447, 0.401072, 0.375758, 0.384439, 0.419036, 0.388665, 0.413941, 0.402269], [0.402064, 0.668722, 0.395442, 0.389519, 0.411105, 0.436943, 0.366399, 0.388719, 0.375467, 0.491862, 0.395635, 0.400575, 0.416797, 0.425553, 0.370221, 0.40484, 0.409349, 0.415452, 0.437861, 0.41562, 0.369657, 0.522724, 0.365122, 0.435901, 0.403715, 0.387798, 0.382302, 0.377685, 0.403512, 0.381793, 0.39192, 0.444394, 0.412925, 0.402932, 0.401587, 0.446562, 0.392491, 0.45743, 0.504685, 0.532967, 0.415196, 0.388955, 0.68866, 0.378619, 0.388504, 0.404451, 0.409931, 0.383035, 0.373966, 0.383705, 0.522854, 0.424813, 0.417269, 0.392764, 0.484429, 0.38797, 0.369752, 0.421139, 0.455603, 0.373808, 0.384056, 0.40872, 0.383694, 0.388651, 0.384987, 0.384892, 0.404671, 0.376753, 0.967258, 0.394148, 0.418746, 0.371453, 0.404556, 0.486901, 0.406554, 0.371593, 0.395707, 0.377789, 0.418511, 0.408029, 0.377332, 0.492349, 0.751007, 0.408948, 0.43267, 0.410169, 0.455384, 0.399089, 0.521568, 0.405335, 0.41581, 0.399166, 0.377227, 0.385689, 0.48986, 0.476371, 0.542724, 0.424716, 0.400787, 0.420842, 0.402682, 0.420019, 0.365595, 0.396623, 0.904164, 0.402433, 0.404383, 0.36294, 0.43981, 0.385338, 0.39887, 0.373884, 0.381346, 0.406, 0.403439, 0.405725, 0.394206, 0.369316, 0.370615, 0.386047, 0.412042, 0.406057, 0.432152, 0.443175, 0.397141, 0.400088, 0.393944, 0.369906, 0.544887, 0.41954, 0.468848, 0.387333, 0.409706, 0.401086, 0.430346, 0.41094, 0.406217, 0.389713, 0.409368, 0.392787, 0.410536, 0.465876, 0.382578, 0.397205, 0.376145, 0.413344, 0.381773, 0.395616, 0.389175, 0.405953, 0.421812, 0.410719, 0.409117, 0.416433, 0.436831, 0.397046, 0.424488, 0.555209, 0.751188, 0.396631, 0.368905, 0.446788, 0.38852, 0.397416, 0.402947, 0.754051, 0.390987, 0.389442, 0.427256, 0.426064, 0.369226, 0.399779, 0.40314, 0.368434, 0.447054, 0.469946, 0.398793, 0.413162, 0.403393, 0.374398, 0.410824, 0.421089, 0.39324, 0.414906, 0.398301, 0.628957, 0.374967, 0.386646, 0.39766, 0.410953, 0.370784, 0.388378, 0.380757, 0.398781, 0.398404, 0.372994, 0.381704, 0.416444, 0.385946, 0.411332, 0.399609], [0.405057, 0.678552, 0.398281, 0.392226, 0.414285, 0.440762, 0.368586, 0.391409, 0.377854, 0.497064, 0.398475, 0.403538, 0.420138, 0.42909, 0.372491, 0.407904, 0.412512, 0.418765, 0.441546, 0.418936, 0.37191, 0.528751, 0.367281, 0.439645, 0.406751, 0.390466, 0.384844, 0.380128, 0.40654, 0.384322, 0.394665, 0.448412, 0.416178, 0.405945, 0.404568, 0.450597, 0.395266, 0.461655, 0.510183, 0.539199, 0.418505, 0.391641, 0.699223, 0.381047, 0.391182, 0.407505, 0.413115, 0.385595, 0.376319, 0.386276, 0.528605, 0.428353, 0.420627, 0.395538, 0.489436, 0.39064, 0.372014, 0.424563, 0.459876, 0.376157, 0.386632, 0.411862, 0.386265, 0.391336, 0.387599, 0.387494, 0.407725, 0.379162, 0.970993, 0.396955, 0.422144, 0.373752, 0.407614, 0.491824, 0.409654, 0.373894, 0.398547, 0.380228, 0.421899, 0.411165, 0.379757, 0.497568, 0.762383, 0.412103, 0.436388, 0.413353, 0.459599, 0.402017, 0.526589, 0.408411, 0.419136, 0.402092, 0.379653, 0.388309, 0.494987, 0.481187, 0.548894, 0.428246, 0.403755, 0.424278, 0.405695, 0.423438, 0.367765, 0.399492, 0.907995, 0.405438, 0.40743, 0.365052, 0.443381, 0.387948, 0.401793, 0.376237, 0.383865, 0.409084, 0.406467, 0.40881, 0.397019, 0.371568, 0.372894, 0.388674, 0.415277, 0.40915, 0.435868, 0.447176, 0.400025, 0.40304, 0.396745, 0.372171, 0.551521, 0.422952, 0.473457, 0.389976, 0.412878, 0.404061, 0.434023, 0.414143, 0.409312, 0.392425, 0.412537, 0.395567, 0.413705, 0.470416, 0.385126, 0.400087, 0.37855, 0.416594, 0.384284, 0.398454, 0.391874, 0.40904, 0.425272, 0.41392, 0.412275, 0.419769, 0.440607, 0.399923, 0.428017, 0.561552, 0.75855, 0.399504, 0.371141, 0.450856, 0.391206, 0.400298, 0.405958, 0.76677, 0.393724, 0.392147, 0.430826, 0.429638, 0.371476, 0.402723, 0.406163, 0.370666, 0.451141, 0.474615, 0.401708, 0.416424, 0.406417, 0.376762, 0.414027, 0.424546, 0.396023, 0.41821, 0.401211, 0.637879, 0.377342, 0.389291, 0.400555, 0.414162, 0.373069, 0.391056, 0.383263, 0.4017, 0.401313, 0.375328, 0.384228, 0.419768, 0.388566, 0.414549, 0.40255], [0.408073, 0.688488, 0.40114, 0.394952, 0.417489, 0.444614, 0.370786, 0.394118, 0.380257, 0.502318, 0.401335, 0.406523, 0.423506, 0.432655, 0.374774, 0.410991, 0.415699, 0.422104, 0.445253, 0.422278, 0.374177, 0.534843, 0.369453, 0.443417, 0.40981, 0.393152, 0.387402, 0.382587, 0.409591, 0.386868, 0.397429, 0.452466, 0.419455, 0.408982, 0.407571, 0.454667, 0.39806, 0.465908, 0.515734, 0.545497, 0.42184, 0.394346, 0.70985, 0.38349, 0.393878, 0.410582, 0.416324, 0.388172, 0.378686, 0.388864, 0.534397, 0.431921, 0.424012, 0.398331, 0.494491, 0.393328, 0.37429, 0.428015, 0.464186, 0.378522, 0.389226, 0.415027, 0.388853, 0.394038, 0.390228, 0.390114, 0.410801, 0.381586, 0.974719, 0.39978, 0.425568, 0.376065, 0.410694, 0.496786, 0.412777, 0.37621, 0.401407, 0.382683, 0.425314, 0.414325, 0.382198, 0.502838, 0.773798, 0.415281, 0.440137, 0.41656, 0.463849, 0.404967, 0.531544, 0.41151, 0.42249, 0.405039, 0.382094, 0.390946, 0.500164, 0.48605, 0.555105, 0.431805, 0.406745, 0.427743, 0.40873, 0.426884, 0.369947, 0.402381, 0.911766, 0.408465, 0.410499, 0.367176, 0.446958, 0.390576, 0.404737, 0.378605, 0.386401, 0.412191, 0.409517, 0.411917, 0.399852, 0.373833, 0.375187, 0.391319, 0.418537, 0.412266, 0.439615, 0.451214, 0.402929, 0.406014, 0.399565, 0.374449, 0.558231, 0.426393, 0.478109, 0.392636, 0.416074, 0.407058, 0.43773, 0.417371, 0.412431, 0.395155, 0.415731, 0.398365, 0.416898, 0.474997, 0.387692, 0.402989, 0.380969, 0.419868, 0.386811, 0.401311, 0.394591, 0.412151, 0.428759, 0.417146, 0.415457, 0.423131, 0.444411, 0.40282, 0.431575, 0.567923, 0.765329, 0.402398, 0.37339, 0.454959, 0.393911, 0.4032, 0.408991, 0.779642, 0.39648, 0.394871, 0.434424, 0.433242, 0.373739, 0.405689, 0.409209, 0.372911, 0.455264, 0.479329, 0.404645, 0.419712, 0.409464, 0.379141, 0.417256, 0.428031, 0.398825, 0.421541, 0.404143, 0.646905, 0.379731, 0.391955, 0.403471, 0.417396, 0.375368, 0.393751, 0.385786, 0.404639, 0.404243, 0.377675, 0.386769, 0.423119, 0.391204, 0.417791, 0.405512], [0.411111, 0.698528, 0.40402, 0.397698, 0.420715, 0.448498, 0.372999, 0.396845, 0.382674, 0.507625, 0.404215, 0.409529, 0.4269, 0.436248, 0.377071, 0.414101, 0.418911, 0.42547, 0.44898, 0.425647, 0.376458, 0.541001, 0.371638, 0.447218, 0.412892, 0.395857, 0.389978, 0.385061, 0.412664, 0.38943, 0.400211, 0.456555, 0.422759, 0.41204, 0.410597, 0.458771, 0.400873, 0.47019, 0.521336, 0.551861, 0.425202, 0.397069, 0.720514, 0.385946, 0.396593, 0.413682, 0.419557, 0.390765, 0.381068, 0.391469, 0.54023, 0.43552, 0.427424, 0.401144, 0.499596, 0.396035, 0.376579, 0.431493, 0.468535, 0.380901, 0.391837, 0.418217, 0.391458, 0.396759, 0.392876, 0.392752, 0.413901, 0.384026, 0.978446, 0.402626, 0.429021, 0.378392, 0.413799, 0.501788, 0.415924, 0.37854, 0.404288, 0.385154, 0.428757, 0.417509, 0.384654, 0.508158, 0.785241, 0.418484, 0.443918, 0.419793, 0.468134, 0.407939, 0.536422, 0.414632, 0.42587, 0.408008, 0.38455, 0.393602, 0.505391, 0.49096, 0.561358, 0.435393, 0.409757, 0.431235, 0.411787, 0.430357, 0.372143, 0.405292, 0.915516, 0.411515, 0.413591, 0.369312, 0.450537, 0.393222, 0.407703, 0.380988, 0.388954, 0.415322, 0.41259, 0.415048, 0.402705, 0.376113, 0.377494, 0.393982, 0.421823, 0.415405, 0.443394, 0.455287, 0.405855, 0.40901, 0.402405, 0.376742, 0.565017, 0.429861, 0.482805, 0.395314, 0.419294, 0.410077, 0.441469, 0.420624, 0.415574, 0.397904, 0.418949, 0.401183, 0.420115, 0.479622, 0.390274, 0.405913, 0.383404, 0.423167, 0.389354, 0.404189, 0.397328, 0.415286, 0.432275, 0.420397, 0.418664, 0.426521, 0.448245, 0.405738, 0.435162, 0.574319, 0.771492, 0.405313, 0.375653, 0.459099, 0.396634, 0.406124, 0.412047, 0.792658, 0.399256, 0.397614, 0.438051, 0.436877, 0.376017, 0.408676, 0.412277, 0.375169, 0.459425, 0.484089, 0.407602, 0.423026, 0.412534, 0.381534, 0.420509, 0.431545, 0.401647, 0.424899, 0.407096, 0.656035, 0.382136, 0.394636, 0.406409, 0.420654, 0.377681, 0.396466, 0.388325, 0.4076, 0.407195, 0.380038, 0.389326, 0.426496, 0.39386, 0.421058, 0.408496], [0.414171, 0.708673, 0.40692, 0.400462, 0.423965, 0.452415, 0.375225, 0.399592, 0.385107, 0.512985, 0.407115, 0.412558, 0.430321, 0.439871, 0.379383, 0.417235, 0.422147, 0.428863, 0.452727, 0.429043, 0.378752, 0.547226, 0.373836, 0.451048, 0.415996, 0.39858, 0.39257, 0.387552, 0.41576, 0.39201, 0.403012, 0.460682, 0.426089, 0.415121, 0.413644, 0.462909, 0.403707, 0.4745, 0.52699, 0.558291, 0.42859, 0.39981, 0.731172, 0.388417, 0.399327, 0.416805, 0.422816, 0.393377, 0.383465, 0.394092, 0.546104, 0.439148, 0.430863, 0.403976, 0.504751, 0.39876, 0.378883, 0.434999, 0.472923, 0.383295, 0.394465, 0.421431, 0.39408, 0.399499, 0.395541, 0.395407, 0.417023, 0.38648, 0.982181, 0.405492, 0.432501, 0.380733, 0.416926, 0.506828, 0.419095, 0.380885, 0.407189, 0.38764, 0.432227, 0.420717, 0.387127, 0.513529, 0.796701, 0.421712, 0.447731, 0.42305, 0.472455, 0.410932, 0.541209, 0.417778, 0.429277, 0.410998, 0.387023, 0.396275, 0.510669, 0.495918, 0.567652, 0.439011, 0.412791, 0.434756, 0.414868, 0.433859, 0.374351, 0.408223, 0.919264, 0.414587, 0.416707, 0.371461, 0.454118, 0.395885, 0.410691, 0.383385, 0.391523, 0.418476, 0.415685, 0.418203, 0.405578, 0.378406, 0.379815, 0.396662, 0.425134, 0.418569, 0.447205, 0.459398, 0.408801, 0.412029, 0.405265, 0.379048, 0.57188, 0.433357, 0.487546, 0.39801, 0.422539, 0.413118, 0.44524, 0.423902, 0.41874, 0.400672, 0.422192, 0.404022, 0.423355, 0.484289, 0.392873, 0.408858, 0.385855, 0.426492, 0.391913, 0.407086, 0.400083, 0.418444, 0.435819, 0.423673, 0.421895, 0.429937, 0.452109, 0.408677, 0.438779, 0.580738, 0.777031, 0.408249, 0.37793, 0.463275, 0.399377, 0.409068, 0.415125, 0.805809, 0.40205, 0.400376, 0.441706, 0.440542, 0.378308, 0.411685, 0.415368, 0.377441, 0.463623, 0.488896, 0.410581, 0.426365, 0.415626, 0.383943, 0.423788, 0.435088, 0.404488, 0.428283, 0.41007, 0.665268, 0.384556, 0.397336, 0.409367, 0.423939, 0.380009, 0.399199, 0.390881, 0.410582, 0.410168, 0.382415, 0.3919, 0.429899, 0.396533, 0.42435, 0.411502], [0.417254, 0.718919, 0.40984, 0.403245, 0.427239, 0.456365, 0.377464, 0.402357, 0.387556, 0.518399, 0.410036, 0.415609, 0.433769, 0.443523, 0.381708, 0.420392, 0.425408, 0.432282, 0.456495, 0.432465, 0.38106, 0.553519, 0.376047, 0.454906, 0.419124, 0.401323, 0.39518, 0.390059, 0.418879, 0.394606, 0.405832, 0.464845, 0.429444, 0.418226, 0.416714, 0.467082, 0.40656, 0.478838, 0.532696, 0.564788, 0.432005, 0.402571, 0.741764, 0.390903, 0.402079, 0.419952, 0.426099, 0.396005, 0.385877, 0.396732, 0.552016, 0.442806, 0.43433, 0.406827, 0.509957, 0.401504, 0.381201, 0.438531, 0.47735, 0.385703, 0.39711, 0.424669, 0.39672, 0.402258, 0.398225, 0.39808, 0.420169, 0.388951, 0.985926, 0.408378, 0.43601, 0.383089, 0.420078, 0.511908, 0.42229, 0.383244, 0.41011, 0.390143, 0.435725, 0.42395, 0.389614, 0.51895, 0.808164, 0.424964, 0.451576, 0.426333, 0.476811, 0.413947, 0.545891, 0.420948, 0.432711, 0.41401, 0.389511, 0.398966, 0.515998, 0.500925, 0.573984, 0.442658, 0.415847, 0.438305, 0.417971, 0.437389, 0.376573, 0.411175, 0.92302, 0.417682, 0.419845, 0.373622, 0.457698, 0.398567, 0.413701, 0.385798, 0.394109, 0.421654, 0.418804, 0.421382, 0.408472, 0.380713, 0.382151, 0.399361, 0.428471, 0.421756, 0.451049, 0.463546, 0.411769, 0.415069, 0.408146, 0.381369, 0.578822, 0.436882, 0.49233, 0.400724, 0.425809, 0.416182, 0.449043, 0.427206, 0.421931, 0.40346, 0.42546, 0.40688, 0.426618, 0.488999, 0.395489, 0.411823, 0.388321, 0.429841, 0.394488, 0.410004, 0.402858, 0.421626, 0.439392, 0.426974, 0.425151, 0.43338, 0.456001, 0.411637, 0.442426, 0.587175, 0.781969, 0.411206, 0.38022, 0.467489, 0.402138, 0.412034, 0.418226, 0.819082, 0.404864, 0.403156, 0.44539, 0.444237, 0.380613, 0.414717, 0.418482, 0.379727, 0.467859, 0.493749, 0.413582, 0.429732, 0.418741, 0.386366, 0.427092, 0.43866, 0.40735, 0.431694, 0.413066, 0.674602, 0.386991, 0.400054, 0.412347, 0.427248, 0.382351, 0.40195, 0.393453, 0.413586, 0.413162, 0.384807, 0.394491, 0.43333, 0.399225, 0.427668, 0.41453], [0.42036, 0.729266, 0.412781, 0.406048, 0.430536, 0.460348, 0.379717, 0.405142, 0.39002, 0.523866, 0.412978, 0.418683, 0.437244, 0.447205, 0.384048, 0.423573, 0.428694, 0.435729, 0.460281, 0.435915, 0.383382, 0.559879, 0.378271, 0.458792, 0.422276, 0.404084, 0.397807, 0.392582, 0.422021, 0.39722, 0.40867, 0.469045, 0.432826, 0.421353, 0.419807, 0.471289, 0.409434, 0.483202, 0.538452, 0.571351, 0.435448, 0.40535, 0.752189, 0.393403, 0.40485, 0.423123, 0.429409, 0.398651, 0.388305, 0.399389, 0.557965, 0.446495, 0.437825, 0.409699, 0.515214, 0.404266, 0.383533, 0.442091, 0.481817, 0.388127, 0.399774, 0.427932, 0.399377, 0.405035, 0.400928, 0.400772, 0.423339, 0.391437, 0.989684, 0.411284, 0.439547, 0.385459, 0.423253, 0.517025, 0.425509, 0.385618, 0.413052, 0.392662, 0.439252, 0.427208, 0.392118, 0.524422, 0.819614, 0.428241, 0.455453, 0.42964, 0.481202, 0.416984, 0.550457, 0.424142, 0.436173, 0.417044, 0.392015, 0.401676, 0.521378, 0.505981, 0.580353, 0.446335, 0.418927, 0.441882, 0.421098, 0.440948, 0.378807, 0.414149, 0.926787, 0.4208, 0.423007, 0.375796, 0.461275, 0.401266, 0.416732, 0.388226, 0.396712, 0.424856, 0.421945, 0.424585, 0.411387, 0.383034, 0.384501, 0.402078, 0.431834, 0.424968, 0.454925, 0.467731, 0.414759, 0.418132, 0.411046, 0.383704, 0.585842, 0.440435, 0.49716, 0.403455, 0.429105, 0.419268, 0.452878, 0.430535, 0.425146, 0.406267, 0.428753, 0.409758, 0.429906, 0.493753, 0.398123, 0.414811, 0.390803, 0.433217, 0.397079, 0.412943, 0.405652, 0.424833, 0.442994, 0.430301, 0.428431, 0.436851, 0.459923, 0.414618, 0.446103, 0.593627, 0.786361, 0.414184, 0.382524, 0.471739, 0.404918, 0.41502, 0.421349, 0.832459, 0.407697, 0.405957, 0.449103, 0.447964, 0.382933, 0.41777, 0.42162, 0.382027, 0.472133, 0.49865, 0.416605, 0.433124, 0.421879, 0.388806, 0.430422, 0.442262, 0.410231, 0.435132, 0.416084, 0.684037, 0.389441, 0.402791, 0.415349, 0.430584, 0.384707, 0.404721, 0.396043, 0.416612, 0.416178, 0.387215, 0.397099, 0.436787, 0.401935, 0.431012, 0.417581], [0.423488, 0.73971, 0.415743, 0.40887, 0.433856, 0.464365, 0.381984, 0.407945, 0.392499, 0.529388, 0.41594, 0.421779, 0.440747, 0.450916, 0.386401, 0.426779, 0.432005, 0.439203, 0.464087, 0.439392, 0.385718, 0.566309, 0.380508, 0.462707, 0.42545, 0.406864, 0.400452, 0.395122, 0.425187, 0.399851, 0.411528, 0.473283, 0.436234, 0.424503, 0.422922, 0.475532, 0.412328, 0.487592, 0.544259, 0.577982, 0.438917, 0.408148, 0.76229, 0.395918, 0.40764, 0.426317, 0.432744, 0.401315, 0.390747, 0.402064, 0.563951, 0.450214, 0.441348, 0.41259, 0.520523, 0.407048, 0.385879, 0.445679, 0.486323, 0.390566, 0.402454, 0.431219, 0.402052, 0.407832, 0.403649, 0.403481, 0.426532, 0.393938, 0.993455, 0.41421, 0.443113, 0.387844, 0.426452, 0.522182, 0.428752, 0.388006, 0.416014, 0.395197, 0.442807, 0.43049, 0.394638, 0.529944, 0.831035, 0.431543, 0.459363, 0.432973, 0.485629, 0.420043, 0.554895, 0.42736, 0.439662, 0.420101, 0.394536, 0.404404, 0.526811, 0.511085, 0.586758, 0.450042, 0.422029, 0.445489, 0.424248, 0.444535, 0.381056, 0.417144, 0.930567, 0.423942, 0.426193, 0.377982, 0.464846, 0.403984, 0.419786, 0.390669, 0.399333, 0.428081, 0.425111, 0.427812, 0.414322, 0.385369, 0.386865, 0.404814, 0.435224, 0.428204, 0.458834, 0.471954, 0.41777, 0.421217, 0.413967, 0.386053, 0.592942, 0.444017, 0.502035, 0.406205, 0.432425, 0.422378, 0.456746, 0.43389, 0.428385, 0.409093, 0.432071, 0.412656, 0.433218, 0.49855, 0.400775, 0.41782, 0.3933, 0.436617, 0.399687, 0.415902, 0.408465, 0.428063, 0.446624, 0.433653, 0.431736, 0.440349, 0.463875, 0.417621, 0.44981, 0.600088, 0.790291, 0.417184, 0.384842, 0.476027, 0.407718, 0.418029, 0.424496, 0.845919, 0.41055, 0.408776, 0.452845, 0.451722, 0.385266, 0.420846, 0.42478, 0.38434, 0.476445, 0.503599, 0.419649, 0.436544, 0.425041, 0.39126, 0.433778, 0.445893, 0.413132, 0.438597, 0.419124, 0.693571, 0.391907, 0.405547, 0.418373, 0.433946, 0.387078, 0.40751, 0.398649, 0.41966, 0.419216, 0.389637, 0.399724, 0.440271, 0.404663, 0.434383, 0.420654], [0.42664, 0.750249, 0.418727, 0.411712, 0.437201, 0.468416, 0.384263, 0.410769, 0.394995, 0.534964, 0.418924, 0.424898, 0.444277, 0.454657, 0.38877, 0.430008, 0.435341, 0.442704, 0.46791, 0.442896, 0.388068, 0.572807, 0.382759, 0.466651, 0.428649, 0.409663, 0.403114, 0.397678, 0.428375, 0.402499, 0.414404, 0.477559, 0.43967, 0.427677, 0.42606, 0.479809, 0.415242, 0.492007, 0.550116, 0.58468, 0.442415, 0.410965, 0.771795, 0.398447, 0.410448, 0.429536, 0.436104, 0.403997, 0.393205, 0.404757, 0.569971, 0.453964, 0.444899, 0.415502, 0.525884, 0.409849, 0.388239, 0.449294, 0.490869, 0.393021, 0.405153, 0.434531, 0.404744, 0.410648, 0.406388, 0.406209, 0.429749, 0.396455, 0.997239, 0.417157, 0.446707, 0.390244, 0.429675, 0.527376, 0.43202, 0.390409, 0.418998, 0.397748, 0.446391, 0.433798, 0.397173, 0.535515, 0.842409, 0.43487, 0.463306, 0.436332, 0.490092, 0.423125, 0.559199, 0.430602, 0.44318, 0.423179, 0.397072, 0.40715, 0.532295, 0.51624, 0.593197, 0.453779, 0.425153, 0.449124, 0.427421, 0.448151, 0.383317, 0.420161, 0.934362, 0.427106, 0.429402, 0.380182, 0.468409, 0.40672, 0.422862, 0.393128, 0.40197, 0.431331, 0.428299, 0.431063, 0.417277, 0.387719, 0.389244, 0.407568, 0.43864, 0.431464, 0.462777, 0.476216, 0.420803, 0.424325, 0.416908, 0.388416, 0.600122, 0.447628, 0.506956, 0.408972, 0.435771, 0.42551, 0.460646, 0.437271, 0.431649, 0.411939, 0.435415, 0.415575, 0.436554, 0.503392, 0.403443, 0.42085, 0.395814, 0.440044, 0.402312, 0.418882, 0.411297, 0.431318, 0.450284, 0.437032, 0.435067, 0.443876, 0.467856, 0.420645, 0.453548, 0.606556, 0.793863, 0.420206, 0.387173, 0.480353, 0.410537, 0.421058, 0.427666, 0.859432, 0.413423, 0.411615, 0.456616, 0.455511, 0.387614, 0.423945, 0.427965, 0.386668, 0.480797, 0.508596, 0.422715, 0.43999, 0.428226, 0.39373, 0.43716, 0.449554, 0.416053, 0.44209, 0.422186, 0.703201, 0.394388, 0.408322, 0.421418, 0.437333, 0.389464, 0.410319, 0.401272, 0.42273, 0.422276, 0.392074, 0.402367, 0.443782, 0.407409, 0.437779, 0.423749], [0.42642, 0.752536, 0.418452, 0.411393, 0.437036, 0.468491, 0.383766, 0.410443, 0.394564, 0.535561, 0.418648, 0.424668, 0.444181, 0.454628, 0.388299, 0.429815, 0.435181, 0.4426, 0.467861, 0.442793, 0.387591, 0.573731, 0.382252, 0.466675, 0.428446, 0.40933, 0.402736, 0.397268, 0.428168, 0.402117, 0.414091, 0.477714, 0.439543, 0.427464, 0.425835, 0.479955, 0.414945, 0.492166, 0.550792, 0.585656, 0.442309, 0.410635, 0.773011, 0.398018, 0.410117, 0.429339, 0.435954, 0.403626, 0.392762, 0.404389, 0.570639, 0.453943, 0.444812, 0.415203, 0.526406, 0.409515, 0.387767, 0.449221, 0.49111, 0.392577, 0.404786, 0.434361, 0.404376, 0.410319, 0.406038, 0.405853, 0.42955, 0.39603, 0.994807, 0.41687, 0.446635, 0.389784, 0.42948, 0.527797, 0.431839, 0.38995, 0.418722, 0.397335, 0.446314, 0.43363, 0.396755, 0.536105, 0.844666, 0.434708, 0.463347, 0.436179, 0.490291, 0.422883, 0.558934, 0.430413, 0.443082, 0.422935, 0.396654, 0.4068, 0.532854, 0.516695, 0.593983, 0.453752, 0.424926, 0.449063, 0.42721, 0.448083, 0.382813, 0.419898, 0.932216, 0.426891, 0.429201, 0.379659, 0.468207, 0.406367, 0.422618, 0.392686, 0.401585, 0.431143, 0.428091, 0.430877, 0.416994, 0.387243, 0.388776, 0.40722, 0.438509, 0.431281, 0.462819, 0.47637, 0.420546, 0.424092, 0.416618, 0.387944, 0.60129, 0.447561, 0.507326, 0.408625, 0.435614, 0.425285, 0.460676, 0.437126, 0.431467, 0.411621, 0.435259, 0.41528, 0.436388, 0.503735, 0.403068, 0.420591, 0.39539, 0.439911, 0.401917, 0.418605, 0.410975, 0.431133, 0.45023, 0.436887, 0.434905, 0.44378, 0.467894, 0.420384, 0.453522, 0.607285, 0.79211, 0.419945, 0.38669, 0.480522, 0.410211, 0.420798, 0.427451, 0.862783, 0.413113, 0.411295, 0.456594, 0.455504, 0.387137, 0.423708, 0.427757, 0.386185, 0.480979, 0.509001, 0.422467, 0.439869, 0.428017, 0.393292, 0.437016, 0.449505, 0.415757, 0.441984, 0.421938, 0.705216, 0.393953, 0.407981, 0.421165, 0.437192, 0.388999, 0.409988, 0.400883, 0.422484, 0.422026, 0.391626, 0.401982, 0.443679, 0.407058, 0.437641, 0.423512], [0.429593, 0.763159, 0.421453, 0.414253, 0.440402, 0.472575, 0.386056, 0.413284, 0.397073, 0.541196, 0.42165, 0.427809, 0.447738, 0.458399, 0.390679, 0.433067, 0.438541, 0.446128, 0.471692, 0.446325, 0.389952, 0.580304, 0.384513, 0.470644, 0.431667, 0.412146, 0.405414, 0.399839, 0.431378, 0.40478, 0.416984, 0.482029, 0.443004, 0.430659, 0.428994, 0.484266, 0.41788, 0.496595, 0.556696, 0.592426, 0.445834, 0.413469, 0.780636, 0.400557, 0.412942, 0.43258, 0.43934, 0.406324, 0.395233, 0.407097, 0.576678, 0.457724, 0.448391, 0.418132, 0.531823, 0.412333, 0.390139, 0.452861, 0.495697, 0.395044, 0.4075, 0.437696, 0.407084, 0.413152, 0.408795, 0.408597, 0.43279, 0.398559, 0.998597, 0.419835, 0.450258, 0.392196, 0.432726, 0.533022, 0.43513, 0.392365, 0.421724, 0.3999, 0.449926, 0.436961, 0.399303, 0.541725, 0.855866, 0.438059, 0.467322, 0.439562, 0.494787, 0.425986, 0.563004, 0.433679, 0.446627, 0.426034, 0.399204, 0.409563, 0.538393, 0.521902, 0.600433, 0.457519, 0.428072, 0.452727, 0.430405, 0.451727, 0.385085, 0.422934, 0.936017, 0.430078, 0.432433, 0.381868, 0.471731, 0.409119, 0.425715, 0.395157, 0.404237, 0.434416, 0.431302, 0.434152, 0.419969, 0.389604, 0.391167, 0.409991, 0.441951, 0.434565, 0.466795, 0.480672, 0.4236, 0.427222, 0.419578, 0.39032, 0.60856, 0.451201, 0.512293, 0.411408, 0.438986, 0.428439, 0.46461, 0.440532, 0.434754, 0.414485, 0.438628, 0.418217, 0.439745, 0.508622, 0.405753, 0.423641, 0.397918, 0.443362, 0.404555, 0.421603, 0.413825, 0.434411, 0.453918, 0.44029, 0.438259, 0.447333, 0.471902, 0.423428, 0.45729, 0.613714, 0.795326, 0.422986, 0.389033, 0.484886, 0.413048, 0.423847, 0.430642, 0.876231, 0.416003, 0.414151, 0.460392, 0.459325, 0.389497, 0.426828, 0.430964, 0.388524, 0.485371, 0.51405, 0.425554, 0.443342, 0.431224, 0.395774, 0.440423, 0.453196, 0.418697, 0.445505, 0.425021, 0.714941, 0.396448, 0.410774, 0.42423, 0.440605, 0.391397, 0.412814, 0.403521, 0.425574, 0.425107, 0.394076, 0.404639, 0.447215, 0.40982, 0.441063, 0.426628], [0.432789, 0.773868, 0.424476, 0.417132, 0.44379, 0.476692, 0.38836, 0.416144, 0.399596, 0.546886, 0.424673, 0.430972, 0.451322, 0.462199, 0.393073, 0.436344, 0.441926, 0.449684, 0.47554, 0.449883, 0.392327, 0.586948, 0.386786, 0.474641, 0.434912, 0.414981, 0.408108, 0.402426, 0.434612, 0.40746, 0.419895, 0.486381, 0.446492, 0.433878, 0.432176, 0.488612, 0.420833, 0.501044, 0.562648, 0.599262, 0.449385, 0.416321, 0.786454, 0.403111, 0.415786, 0.435845, 0.442751, 0.409039, 0.397718, 0.409823, 0.582746, 0.461535, 0.451997, 0.421081, 0.537291, 0.41517, 0.392526, 0.45653, 0.500323, 0.397526, 0.410231, 0.441055, 0.409809, 0.416004, 0.41157, 0.41136, 0.436053, 0.401105, 1.0024, 0.422821, 0.45391, 0.394622, 0.435997, 0.538284, 0.438445, 0.394794, 0.424746, 0.402482, 0.453567, 0.440317, 0.401868, 0.547392, 0.866971, 0.441435, 0.47133, 0.442971, 0.499318, 0.429111, 0.566942, 0.436969, 0.4502, 0.429155, 0.401769, 0.412344, 0.543983, 0.527159, 0.606911, 0.461316, 0.431241, 0.45642, 0.433624, 0.4554, 0.38737, 0.425992, 0.939833, 0.433288, 0.435688, 0.38409, 0.475239, 0.41189, 0.428834, 0.397644, 0.406907, 0.437712, 0.434536, 0.437451, 0.422964, 0.391979, 0.393572, 0.41278, 0.44542, 0.437874, 0.470804, 0.485012, 0.426675, 0.430374, 0.422557, 0.392709, 0.615909, 0.45487, 0.517307, 0.414208, 0.442381, 0.431616, 0.468577, 0.443963, 0.438066, 0.417368, 0.442022, 0.421174, 0.443126, 0.513554, 0.408454, 0.426713, 0.400461, 0.446838, 0.407208, 0.424622, 0.416695, 0.437714, 0.457636, 0.443719, 0.441638, 0.450914, 0.475937, 0.426493, 0.461088, 0.620135, 0.798445, 0.42605, 0.391389, 0.489288, 0.415903, 0.426917, 0.433857, 0.889609, 0.418912, 0.417027, 0.46422, 0.463178, 0.39187, 0.42997, 0.434194, 0.390877, 0.489802, 0.519147, 0.428662, 0.446842, 0.434455, 0.398272, 0.443856, 0.456917, 0.421657, 0.449052, 0.428126, 0.724752, 0.398957, 0.413584, 0.427318, 0.444045, 0.393809, 0.415658, 0.406176, 0.428686, 0.428209, 0.39654, 0.407313, 0.45078, 0.4126, 0.444511, 0.429767], [0.436009, 0.784659, 0.427521, 0.420031, 0.447203, 0.480844, 0.390677, 0.419024, 0.402136, 0.552632, 0.427717, 0.434158, 0.454935, 0.466029, 0.395481, 0.439645, 0.445337, 0.453268, 0.479404, 0.45347, 0.394716, 0.593662, 0.389074, 0.478666, 0.438181, 0.417836, 0.410821, 0.40503, 0.437871, 0.410158, 0.422826, 0.490773, 0.450006, 0.43712, 0.435381, 0.492993, 0.423807, 0.505512, 0.568645, 0.606166, 0.452965, 0.419193, 0.790715, 0.405679, 0.41865, 0.439135, 0.446189, 0.411772, 0.400219, 0.412567, 0.588841, 0.465378, 0.455633, 0.42405, 0.542812, 0.418025, 0.394927, 0.460227, 0.504991, 0.400024, 0.412981, 0.44444, 0.412552, 0.418875, 0.414365, 0.414141, 0.43934, 0.403666, 1.006219, 0.425827, 0.457592, 0.397063, 0.439292, 0.543582, 0.441786, 0.397239, 0.42779, 0.405079, 0.457236, 0.443699, 0.404449, 0.553106, 0.877958, 0.444836, 0.475372, 0.446405, 0.503885, 0.432259, 0.570755, 0.440283, 0.453802, 0.432298, 0.404351, 0.415144, 0.549626, 0.532468, 0.613415, 0.465145, 0.434434, 0.460142, 0.436867, 0.459102, 0.389669, 0.429072, 0.943664, 0.436521, 0.438967, 0.386324, 0.478727, 0.414679, 0.431976, 0.400146, 0.409594, 0.441034, 0.437794, 0.440776, 0.425981, 0.394369, 0.395991, 0.415588, 0.448915, 0.441207, 0.474847, 0.489391, 0.429772, 0.433549, 0.425558, 0.395113, 0.62334, 0.458568, 0.522367, 0.417027, 0.445802, 0.434816, 0.472577, 0.447421, 0.441403, 0.420271, 0.445442, 0.424152, 0.446532, 0.51853, 0.411174, 0.429807, 0.40302, 0.450341, 0.409878, 0.427663, 0.419584, 0.441041, 0.461383, 0.447175, 0.445043, 0.454524, 0.480002, 0.429581, 0.464918, 0.626541, 0.801539, 0.429136, 0.393759, 0.493728, 0.418779, 0.43001, 0.437094, 0.902839, 0.421842, 0.419923, 0.468077, 0.467063, 0.394258, 0.433135, 0.437449, 0.393243, 0.494273, 0.524294, 0.431793, 0.450369, 0.437709, 0.400786, 0.447315, 0.460669, 0.424636, 0.452628, 0.431253, 0.734648, 0.401482, 0.416414, 0.430428, 0.447511, 0.396235, 0.418522, 0.408848, 0.431821, 0.431333, 0.39902, 0.410004, 0.454371, 0.415399, 0.447985, 0.432929], [0.439252, 0.795529, 0.430587, 0.42295, 0.450641, 0.485031, 0.393009, 0.421923, 0.404692, 0.558433, 0.430782, 0.437368, 0.458577, 0.469889, 0.397905, 0.442971, 0.448774, 0.45688, 0.483282, 0.457085, 0.397119, 0.600447, 0.391374, 0.48272, 0.441475, 0.42071, 0.413551, 0.407651, 0.441153, 0.412874, 0.425776, 0.495203, 0.453549, 0.440386, 0.43861, 0.49741, 0.426802, 0.509998, 0.574688, 0.613139, 0.456573, 0.422084, 0.794214, 0.408262, 0.421533, 0.44245, 0.449653, 0.414523, 0.402735, 0.415329, 0.594962, 0.469253, 0.459298, 0.42704, 0.548386, 0.420901, 0.397342, 0.463951, 0.509699, 0.402537, 0.415749, 0.44785, 0.415314, 0.421766, 0.417179, 0.41694, 0.442652, 0.406243, 1.010051, 0.428855, 0.461303, 0.39952, 0.442612, 0.548915, 0.445152, 0.399699, 0.430856, 0.407694, 0.460935, 0.447107, 0.407046, 0.558865, 0.888804, 0.448264, 0.479448, 0.449866, 0.508489, 0.435429, 0.574455, 0.443623, 0.457432, 0.435465, 0.40695, 0.417963, 0.555323, 0.537827, 0.619943, 0.469004, 0.43765, 0.463894, 0.440135, 0.462834, 0.391981, 0.432174, 0.94751, 0.439778, 0.442271, 0.388572, 0.482191, 0.417487, 0.435141, 0.402664, 0.412298, 0.44438, 0.441076, 0.444125, 0.429019, 0.396773, 0.398425, 0.418415, 0.452438, 0.444566, 0.478924, 0.49381, 0.432892, 0.436748, 0.428579, 0.397531, 0.630853, 0.462296, 0.527474, 0.419865, 0.449249, 0.43804, 0.476612, 0.450906, 0.444766, 0.423194, 0.448888, 0.427151, 0.449962, 0.523551, 0.413912, 0.432924, 0.405596, 0.45387, 0.412565, 0.430724, 0.422493, 0.444394, 0.46516, 0.450657, 0.448474, 0.458162, 0.484096, 0.43269, 0.468779, 0.632927, 0.804657, 0.432243, 0.396143, 0.498208, 0.421675, 0.433124, 0.440356, 0.91581, 0.424793, 0.422839, 0.471963, 0.47098, 0.39666, 0.436323, 0.440727, 0.395625, 0.498784, 0.529492, 0.434946, 0.453924, 0.440987, 0.403316, 0.450802, 0.464451, 0.427637, 0.456232, 0.434403, 0.744621, 0.404024, 0.419264, 0.433561, 0.451004, 0.398677, 0.421405, 0.411538, 0.434979, 0.434481, 0.401516, 0.412713, 0.457991, 0.418217, 0.451487, 0.436114], [0.442519, 0.806473, 0.433674, 0.425889, 0.454102, 0.489252, 0.395354, 0.424843, 0.407264, 0.564292, 0.433869, 0.440602, 0.462247, 0.47378, 0.400342, 0.446323, 0.452237, 0.460521, 0.487175, 0.460729, 0.399537, 0.607303, 0.393689, 0.486801, 0.444793, 0.423604, 0.4163, 0.410289, 0.444459, 0.415608, 0.428745, 0.499673, 0.457119, 0.443677, 0.441862, 0.501863, 0.429817, 0.514499, 0.580774, 0.620179, 0.46021, 0.424995, 0.797471, 0.410859, 0.424435, 0.445789, 0.453145, 0.417293, 0.405268, 0.418109, 0.601106, 0.47316, 0.462992, 0.430051, 0.554015, 0.423796, 0.399773, 0.467705, 0.514449, 0.405065, 0.418535, 0.451286, 0.418094, 0.424677, 0.420012, 0.419759, 0.445989, 0.408837, 1.013899, 0.431904, 0.465044, 0.401991, 0.445957, 0.554284, 0.448543, 0.402174, 0.433943, 0.410325, 0.464664, 0.450541, 0.40966, 0.564666, 0.899487, 0.451718, 0.483558, 0.453353, 0.513129, 0.438623, 0.578056, 0.446988, 0.461091, 0.438654, 0.409565, 0.420801, 0.561073, 0.543239, 0.62649, 0.472895, 0.44089, 0.467677, 0.443426, 0.466596, 0.394307, 0.435298, 0.951373, 0.44306, 0.445599, 0.390832, 0.485627, 0.420314, 0.438329, 0.405197, 0.415021, 0.447751, 0.444383, 0.4475, 0.432078, 0.399192, 0.400875, 0.421261, 0.455989, 0.447951, 0.483036, 0.498268, 0.436034, 0.43997, 0.431621, 0.399965, 0.638448, 0.466055, 0.532628, 0.422721, 0.452723, 0.441288, 0.48068, 0.454417, 0.448154, 0.426138, 0.452361, 0.430171, 0.453418, 0.528618, 0.416667, 0.436063, 0.408188, 0.457426, 0.415269, 0.433807, 0.425422, 0.447771, 0.468968, 0.454166, 0.45193, 0.461829, 0.488219, 0.435822, 0.472672, 0.639284, 0.807829, 0.435374, 0.398541, 0.502726, 0.42459, 0.436261, 0.443642, 0.928373, 0.427763, 0.425775, 0.47588, 0.47493, 0.399077, 0.439535, 0.444031, 0.39802, 0.503336, 0.534739, 0.438122, 0.457507, 0.44429, 0.405861, 0.454315, 0.468265, 0.430658, 0.459865, 0.437577, 0.754668, 0.406581, 0.422132, 0.436716, 0.454524, 0.401134, 0.424308, 0.414246, 0.438159, 0.437651, 0.404027, 0.415439, 0.461639, 0.421054, 0.455016, 0.439323], [0.44581, 0.817486, 0.436784, 0.428849, 0.457588, 0.493509, 0.397713, 0.427783, 0.409853, 0.570208, 0.436978, 0.443859, 0.465946, 0.477703, 0.402795, 0.449699, 0.455727, 0.46419, 0.491082, 0.464402, 0.40197, 0.614232, 0.396017, 0.490911, 0.448136, 0.426518, 0.419067, 0.412944, 0.44779, 0.418359, 0.431734, 0.504182, 0.460716, 0.446991, 0.445138, 0.506351, 0.432854, 0.519013, 0.5869, 0.627289, 0.463876, 0.427926, 0.800672, 0.413471, 0.427358, 0.449154, 0.456663, 0.420081, 0.407816, 0.420908, 0.607271, 0.477099, 0.466716, 0.433082, 0.559698, 0.426711, 0.402218, 0.471487, 0.51924, 0.40761, 0.421339, 0.454747, 0.420892, 0.427608, 0.422864, 0.422597, 0.44935, 0.411446, 1.017761, 0.434974, 0.468815, 0.404478, 0.449327, 0.559688, 0.45196, 0.404664, 0.437051, 0.412973, 0.468423, 0.454, 0.41229, 0.570508, 0.909983, 0.455198, 0.487702, 0.456867, 0.517805, 0.44184, 0.581575, 0.450379, 0.464779, 0.441867, 0.412197, 0.423659, 0.566877, 0.548703, 0.633056, 0.476818, 0.444154, 0.47149, 0.446742, 0.470388, 0.396646, 0.438445, 0.955251, 0.446366, 0.448952, 0.393106, 0.48903, 0.42316, 0.44154, 0.407747, 0.417761, 0.451148, 0.447714, 0.4509, 0.43516, 0.401625, 0.403339, 0.424126, 0.459567, 0.451361, 0.487183, 0.502767, 0.439199, 0.443216, 0.434685, 0.402413, 0.646127, 0.469844, 0.53783, 0.425596, 0.456223, 0.44456, 0.484784, 0.457956, 0.451567, 0.429102, 0.455861, 0.433213, 0.456898, 0.533731, 0.419441, 0.439224, 0.410796, 0.461009, 0.41799, 0.436912, 0.428372, 0.451175, 0.472806, 0.457702, 0.455413, 0.465525, 0.492371, 0.438977, 0.476596, 0.645605, 0.811064, 0.438527, 0.400954, 0.507284, 0.427526, 0.43942, 0.446952, 0.940325, 0.430754, 0.428732, 0.479827, 0.478914, 0.401508, 0.44277, 0.447359, 0.40043, 0.507929, 0.540038, 0.441321, 0.461119, 0.447617, 0.408423, 0.457855, 0.47211, 0.433699, 0.463527, 0.440773, 0.76478, 0.409154, 0.425021, 0.439895, 0.458071, 0.403606, 0.427232, 0.416971, 0.441363, 0.440843, 0.406554, 0.418183, 0.465316, 0.42391, 0.458573, 0.442555], [0.449126, 0.828562, 0.439915, 0.431829, 0.461098, 0.4978, 0.400086, 0.430743, 0.412458, 0.576181, 0.440109, 0.44714, 0.469674, 0.481657, 0.405263, 0.453101, 0.459243, 0.467889, 0.495001, 0.468103, 0.404417, 0.621233, 0.398358, 0.495049, 0.451504, 0.429452, 0.421852, 0.415616, 0.451146, 0.421129, 0.434743, 0.508732, 0.464342, 0.450331, 0.448438, 0.510875, 0.435912, 0.523537, 0.593066, 0.634467, 0.467571, 0.430876, 0.803868, 0.416098, 0.4303, 0.452543, 0.460208, 0.422887, 0.41038, 0.423725, 0.613452, 0.481071, 0.470469, 0.436135, 0.565436, 0.429646, 0.404678, 0.475298, 0.524073, 0.41017, 0.424162, 0.458235, 0.423709, 0.430559, 0.425736, 0.425454, 0.452737, 0.414072, 1.021637, 0.438065, 0.472617, 0.40698, 0.452723, 0.565125, 0.455402, 0.407169, 0.440182, 0.415639, 0.472212, 0.457487, 0.414937, 0.576386, 0.920267, 0.458705, 0.491881, 0.460407, 0.522517, 0.445081, 0.585027, 0.453795, 0.468497, 0.445103, 0.414846, 0.426535, 0.572735, 0.554219, 0.639635, 0.480773, 0.447442, 0.475333, 0.450083, 0.474211, 0.399, 0.441614, 0.959144, 0.449697, 0.452331, 0.395393, 0.492396, 0.426026, 0.444774, 0.410312, 0.42052, 0.45457, 0.45107, 0.454326, 0.438263, 0.404074, 0.405818, 0.427011, 0.463173, 0.454797, 0.491365, 0.507307, 0.442388, 0.446485, 0.43777, 0.404876, 0.65389, 0.473663, 0.543081, 0.428489, 0.45975, 0.447856, 0.488922, 0.461522, 0.455007, 0.432086, 0.459388, 0.436275, 0.460403, 0.538889, 0.422234, 0.442408, 0.413422, 0.464618, 0.420728, 0.440038, 0.431342, 0.454604, 0.476675, 0.461266, 0.458923, 0.469251, 0.496551, 0.442154, 0.480553, 0.651881, 0.814365, 0.441703, 0.403381, 0.511881, 0.430482, 0.442602, 0.450286, 0.951398, 0.433766, 0.431709, 0.483804, 0.48293, 0.403955, 0.446029, 0.450711, 0.402855, 0.512563, 0.545388, 0.444544, 0.464758, 0.450969, 0.411, 0.461423, 0.475987, 0.436763, 0.467217, 0.443993, 0.77495, 0.411744, 0.427929, 0.443096, 0.461647, 0.406093, 0.430175, 0.419714, 0.44459, 0.44406, 0.409097, 0.420946, 0.469021, 0.426785, 0.462157, 0.44581], [0.452466, 0.839694, 0.443069, 0.43483, 0.464632, 0.502128, 0.402474, 0.433723, 0.415079, 0.582213, 0.443262, 0.450446, 0.473431, 0.485643, 0.407746, 0.456529, 0.462786, 0.471617, 0.498931, 0.471835, 0.406878, 0.628307, 0.400714, 0.499214, 0.454898, 0.432406, 0.424655, 0.418306, 0.454526, 0.423917, 0.437771, 0.513322, 0.467997, 0.453695, 0.451763, 0.515435, 0.438992, 0.528067, 0.599268, 0.641714, 0.471295, 0.433847, 0.807073, 0.41874, 0.433262, 0.455959, 0.463781, 0.425713, 0.41296, 0.426561, 0.619648, 0.485075, 0.474253, 0.439208, 0.571229, 0.432601, 0.407154, 0.479138, 0.528948, 0.412746, 0.427004, 0.461749, 0.426545, 0.43353, 0.428628, 0.42833, 0.456148, 0.416715, 1.025529, 0.441179, 0.47645, 0.409498, 0.456144, 0.570596, 0.458871, 0.40969, 0.443334, 0.418321, 0.476032, 0.461, 0.417601, 0.582298, 0.930316, 0.462239, 0.496095, 0.463975, 0.527266, 0.448346, 0.588428, 0.457237, 0.472245, 0.448362, 0.417512, 0.429431, 0.578648, 0.559789, 0.646225, 0.48476, 0.450754, 0.479208, 0.453449, 0.478064, 0.401367, 0.444806, 0.963054, 0.453052, 0.455734, 0.397693, 0.49572, 0.42891, 0.448033, 0.412894, 0.423296, 0.458017, 0.454451, 0.457778, 0.441388, 0.406537, 0.408312, 0.429915, 0.466808, 0.458259, 0.495582, 0.511888, 0.445599, 0.449779, 0.440877, 0.407354, 0.661736, 0.477514, 0.548379, 0.431401, 0.463303, 0.451177, 0.493095, 0.465116, 0.458472, 0.435092, 0.462941, 0.439359, 0.463934, 0.544093, 0.425045, 0.445615, 0.416064, 0.468255, 0.423484, 0.443186, 0.434333, 0.458059, 0.480574, 0.464857, 0.462458, 0.473006, 0.50076, 0.445353, 0.484543, 0.658104, 0.817727, 0.444901, 0.405823, 0.516518, 0.433458, 0.445806, 0.453645, 0.961282, 0.436799, 0.434706, 0.487811, 0.48698, 0.406416, 0.449312, 0.454089, 0.405294, 0.517239, 0.550789, 0.447789, 0.468427, 0.454346, 0.413594, 0.465019, 0.479896, 0.439847, 0.470938, 0.447236, 0.785167, 0.41435, 0.430857, 0.446321, 0.46525, 0.408596, 0.433138, 0.422475, 0.44784, 0.447299, 0.411656, 0.423726, 0.472756, 0.429679, 0.46577, 0.44909], [0.45583, 0.850878, 0.446245, 0.437852, 0.468191, 0.506491, 0.404875, 0.436724, 0.417717, 0.588302, 0.446437, 0.453776, 0.477218, 0.489661, 0.410244, 0.459983, 0.466356, 0.475374, 0.502872, 0.475595, 0.409355, 0.635455, 0.403083, 0.503407, 0.458316, 0.43538, 0.427477, 0.421014, 0.457931, 0.426724, 0.44082, 0.517952, 0.47168, 0.457084, 0.455111, 0.52003, 0.442094, 0.5326, 0.605502, 0.649029, 0.475048, 0.436838, 0.810289, 0.421396, 0.436244, 0.4594, 0.467382, 0.428557, 0.415556, 0.429416, 0.625855, 0.489113, 0.478067, 0.442303, 0.577078, 0.435576, 0.409644, 0.483008, 0.533866, 0.415339, 0.429864, 0.465289, 0.429399, 0.436522, 0.43154, 0.431225, 0.459586, 0.419374, 1.029435, 0.444314, 0.480313, 0.412031, 0.459591, 0.5761, 0.462366, 0.412227, 0.446509, 0.42102, 0.479882, 0.464539, 0.420282, 0.588238, 0.940107, 0.465799, 0.500345, 0.46757, 0.532051, 0.451634, 0.59179, 0.460705, 0.476022, 0.451645, 0.420194, 0.432347, 0.584615, 0.565412, 0.652822, 0.48878, 0.45409, 0.483114, 0.45684, 0.481949, 0.403749, 0.448021, 0.966979, 0.456432, 0.459163, 0.400007, 0.498996, 0.431814, 0.451315, 0.415492, 0.426091, 0.461491, 0.457857, 0.461256, 0.444535, 0.409015, 0.410822, 0.432839, 0.470471, 0.461748, 0.499835, 0.51651, 0.448834, 0.453097, 0.444005, 0.409848, 0.669668, 0.481395, 0.553727, 0.434333, 0.466884, 0.454522, 0.497303, 0.468737, 0.461964, 0.438118, 0.466522, 0.442465, 0.46749, 0.549344, 0.427874, 0.448846, 0.418723, 0.471919, 0.426256, 0.446356, 0.437344, 0.46154, 0.484505, 0.468475, 0.466021, 0.476791, 0.504997, 0.448576, 0.488565, 0.664263, 0.821141, 0.448123, 0.40828, 0.521196, 0.436455, 0.449034, 0.457028, 0.969709, 0.439852, 0.437725, 0.491848, 0.491064, 0.408893, 0.452618, 0.457492, 0.407748, 0.521956, 0.556243, 0.451058, 0.472124, 0.457748, 0.416204, 0.468642, 0.483836, 0.442952, 0.474687, 0.450503, 0.79542, 0.416972, 0.433806, 0.449569, 0.468881, 0.411114, 0.436121, 0.425255, 0.451113, 0.450562, 0.41423, 0.426524, 0.476519, 0.432593, 0.46941, 0.452393], [0.45922, 0.862103, 0.449443, 0.440894, 0.471775, 0.51089, 0.407291, 0.439746, 0.420372, 0.59445, 0.449634, 0.45713, 0.481034, 0.493711, 0.412757, 0.463463, 0.469953, 0.479162, 0.506823, 0.479385, 0.411846, 0.642676, 0.405467, 0.507628, 0.461761, 0.438375, 0.430318, 0.423739, 0.461361, 0.429549, 0.443888, 0.522624, 0.475391, 0.460498, 0.458485, 0.524662, 0.445218, 0.537132, 0.611764, 0.656414, 0.478832, 0.439849, 0.813518, 0.424068, 0.439247, 0.462867, 0.47101, 0.431421, 0.418169, 0.432289, 0.63207, 0.493185, 0.481911, 0.445419, 0.582983, 0.438572, 0.41215, 0.486906, 0.538826, 0.417947, 0.432744, 0.468856, 0.432272, 0.439534, 0.434472, 0.434141, 0.463049, 0.42205, 1.033356, 0.447471, 0.484208, 0.41458, 0.463064, 0.581635, 0.465887, 0.414779, 0.449706, 0.423737, 0.483764, 0.468106, 0.42298, 0.594198, 0.949619, 0.469387, 0.504631, 0.471193, 0.536873, 0.454946, 0.595126, 0.464199, 0.47983, 0.454952, 0.422894, 0.435283, 0.590638, 0.571089, 0.659423, 0.492833, 0.457452, 0.487051, 0.460256, 0.485864, 0.406145, 0.45126, 0.97092, 0.459837, 0.462617, 0.402334, 0.50222, 0.434738, 0.454621, 0.418106, 0.428904, 0.46499, 0.461288, 0.464761, 0.447705, 0.411508, 0.413347, 0.435783, 0.474162, 0.465263, 0.504124, 0.521174, 0.452092, 0.45644, 0.447155, 0.412356, 0.677684, 0.485309, 0.559123, 0.437283, 0.470493, 0.457892, 0.501547, 0.472387, 0.465483, 0.441165, 0.470131, 0.445593, 0.471071, 0.554641, 0.430723, 0.452099, 0.421399, 0.47561, 0.429046, 0.449548, 0.440377, 0.465048, 0.488468, 0.472122, 0.469611, 0.480607, 0.509263, 0.451822, 0.492621, 0.670349, 0.8246, 0.451368, 0.410751, 0.525914, 0.439473, 0.452284, 0.460436, 0.97661, 0.442927, 0.440764, 0.495916, 0.495183, 0.411384, 0.455949, 0.460921, 0.410217, 0.526716, 0.56175, 0.454351, 0.475851, 0.461175, 0.418831, 0.472294, 0.48781, 0.44608, 0.478467, 0.453793, 0.805696, 0.419611, 0.436774, 0.452841, 0.47254, 0.413647, 0.439125, 0.428052, 0.454411, 0.453849, 0.416821, 0.429341, 0.480312, 0.435526, 0.473079, 0.455721], [0.462634, 0.873364, 0.452665, 0.443958, 0.475383, 0.515325, 0.409722, 0.442789, 0.423043, 0.600657, 0.452854, 0.460509, 0.484881, 0.497794, 0.415285, 0.466968, 0.473577, 0.482979, 0.510781, 0.483206, 0.414353, 0.649972, 0.407865, 0.511876, 0.465231, 0.441391, 0.433178, 0.426482, 0.464817, 0.432393, 0.446976, 0.527338, 0.479132, 0.463937, 0.461883, 0.529329, 0.448363, 0.541658, 0.61805, 0.663867, 0.482645, 0.44288, 0.81676, 0.426754, 0.44227, 0.46636, 0.474667, 0.434303, 0.420797, 0.435182, 0.638288, 0.49729, 0.485786, 0.448556, 0.588945, 0.441588, 0.414671, 0.490834, 0.543829, 0.420572, 0.435642, 0.47245, 0.435164, 0.442566, 0.437424, 0.437075, 0.466537, 0.424742, 1.037292, 0.45065, 0.488134, 0.417145, 0.466564, 0.587201, 0.469435, 0.417347, 0.452926, 0.426472, 0.487676, 0.4717, 0.425695, 0.60017, 0.958832, 0.473002, 0.508952, 0.474844, 0.54173, 0.458283, 0.598445, 0.46772, 0.483668, 0.458283, 0.425612, 0.438238, 0.596715, 0.57682, 0.666023, 0.496919, 0.460838, 0.49102, 0.463698, 0.489811, 0.408555, 0.454521, 0.974877, 0.463268, 0.466097, 0.404675, 0.505387, 0.437682, 0.457951, 0.420737, 0.431736, 0.468515, 0.464744, 0.468292, 0.450897, 0.414017, 0.415888, 0.438746, 0.477883, 0.468804, 0.50845, 0.52588, 0.455374, 0.459807, 0.450327, 0.41488, 0.685786, 0.489253, 0.564569, 0.440253, 0.474129, 0.461286, 0.505827, 0.476065, 0.469028, 0.444233, 0.473767, 0.448742, 0.474678, 0.559985, 0.43359, 0.455376, 0.424092, 0.479329, 0.431854, 0.452763, 0.44343, 0.468582, 0.492462, 0.475797, 0.473227, 0.484452, 0.513556, 0.455091, 0.496709, 0.67635, 0.828098, 0.454637, 0.413237, 0.530673, 0.442512, 0.455558, 0.46387, 0.982225, 0.446022, 0.443824, 0.500014, 0.499335, 0.413891, 0.459304, 0.464375, 0.412701, 0.531519, 0.56731, 0.457668, 0.479607, 0.464628, 0.421474, 0.475974, 0.491816, 0.449229, 0.482277, 0.457108, 0.815977, 0.422266, 0.439763, 0.456136, 0.476228, 0.416197, 0.442149, 0.430868, 0.457732, 0.457159, 0.419428, 0.432176, 0.484134, 0.438479, 0.476776, 0.459074], [0.466074, 0.88465, 0.455908, 0.447043, 0.479016, 0.519796, 0.412166, 0.445853, 0.425732, 0.606924, 0.456096, 0.463913, 0.488758, 0.501909, 0.417829, 0.470501, 0.477229, 0.486827, 0.514746, 0.487056, 0.416874, 0.657342, 0.410276, 0.516151, 0.468727, 0.444427, 0.436057, 0.429243, 0.468298, 0.435255, 0.450084, 0.532093, 0.482902, 0.467401, 0.465305, 0.534032, 0.451531, 0.546173, 0.624355, 0.671389, 0.486489, 0.445932, 0.820014, 0.429454, 0.445314, 0.469879, 0.478352, 0.437205, 0.423443, 0.438094, 0.644505, 0.50143, 0.489692, 0.451715, 0.594965, 0.444625, 0.417207, 0.494792, 0.548876, 0.423214, 0.43856, 0.476071, 0.438075, 0.44562, 0.440397, 0.44003, 0.470052, 0.427452, 1.041243, 0.453851, 0.492092, 0.419725, 0.470089, 0.592796, 0.47301, 0.41993, 0.456168, 0.429224, 0.491621, 0.475322, 0.428427, 0.60614, 0.967731, 0.476644, 0.51331, 0.478522, 0.546625, 0.461644, 0.601756, 0.471267, 0.487537, 0.461638, 0.428346, 0.441214, 0.602848, 0.582607, 0.672618, 0.501038, 0.464249, 0.49502, 0.467165, 0.493789, 0.410979, 0.457806, 0.97885, 0.466723, 0.469603, 0.407029, 0.508491, 0.440645, 0.461305, 0.423384, 0.434586, 0.472067, 0.468226, 0.471849, 0.454112, 0.416541, 0.418444, 0.44173, 0.481632, 0.472373, 0.512812, 0.53063, 0.458679, 0.463199, 0.453522, 0.41742, 0.693973, 0.49323, 0.570065, 0.443242, 0.477793, 0.464706, 0.510144, 0.479771, 0.4726, 0.447323, 0.477431, 0.451914, 0.478311, 0.565376, 0.436476, 0.458677, 0.426802, 0.483076, 0.434679, 0.456, 0.446504, 0.472143, 0.496488, 0.479499, 0.476871, 0.488328, 0.517876, 0.458384, 0.500831, 0.682256, 0.831628, 0.457929, 0.415737, 0.535473, 0.445572, 0.458855, 0.467328, 0.986975, 0.449139, 0.446906, 0.504143, 0.503523, 0.416412, 0.462684, 0.467855, 0.4152, 0.536365, 0.572923, 0.461008, 0.483392, 0.468106, 0.424134, 0.479682, 0.495856, 0.4524, 0.486117, 0.460447, 0.826246, 0.424938, 0.442773, 0.459456, 0.479944, 0.418761, 0.445195, 0.433702, 0.461077, 0.460494, 0.422051, 0.43503, 0.487986, 0.441452, 0.480502, 0.462451], [0.469539, 0.895953, 0.459175, 0.45015, 0.482674, 0.524305, 0.414626, 0.448938, 0.428437, 0.61325, 0.459362, 0.467342, 0.492665, 0.506057, 0.420389, 0.47406, 0.480909, 0.490705, 0.518717, 0.490937, 0.419411, 0.664788, 0.412702, 0.520452, 0.472249, 0.447484, 0.438954, 0.432022, 0.471805, 0.438136, 0.453212, 0.536891, 0.486702, 0.470891, 0.468753, 0.538771, 0.454721, 0.55067, 0.63067, 0.67898, 0.490363, 0.449005, 0.823282, 0.43217, 0.448378, 0.473425, 0.482066, 0.440127, 0.426105, 0.441025, 0.650717, 0.505603, 0.49363, 0.454896, 0.601041, 0.447682, 0.419759, 0.49878, 0.553965, 0.425871, 0.441497, 0.479719, 0.441006, 0.448694, 0.44339, 0.443005, 0.473593, 0.430178, 1.04521, 0.457075, 0.496082, 0.422322, 0.473642, 0.598421, 0.476611, 0.42253, 0.459433, 0.431994, 0.495596, 0.478971, 0.431177, 0.61209, 0.976303, 0.480315, 0.517704, 0.482228, 0.551556, 0.465029, 0.605063, 0.474842, 0.491436, 0.465018, 0.431098, 0.44421, 0.609037, 0.588448, 0.679202, 0.505191, 0.467685, 0.499053, 0.470658, 0.4978, 0.413417, 0.461114, 0.982839, 0.470205, 0.473135, 0.409397, 0.511529, 0.443628, 0.464684, 0.426048, 0.437455, 0.475646, 0.471734, 0.475434, 0.45735, 0.41908, 0.421015, 0.444734, 0.485411, 0.475968, 0.517211, 0.535422, 0.462009, 0.466616, 0.456738, 0.419975, 0.702247, 0.497239, 0.575611, 0.44625, 0.481485, 0.468151, 0.514497, 0.483506, 0.476199, 0.450434, 0.481124, 0.455108, 0.48197, 0.570814, 0.439381, 0.462001, 0.42953, 0.486851, 0.437522, 0.459259, 0.4496, 0.47573, 0.500546, 0.483231, 0.480543, 0.492235, 0.522224, 0.4617, 0.504987, 0.688052, 0.835186, 0.461245, 0.418253, 0.540315, 0.448653, 0.462176, 0.470812, 0.991247, 0.452278, 0.450009, 0.508302, 0.507745, 0.41895, 0.466089, 0.471361, 0.417714, 0.541254, 0.578591, 0.464373, 0.487207, 0.471609, 0.42681, 0.48342, 0.499928, 0.455592, 0.489987, 0.46381, 0.836478, 0.427627, 0.445803, 0.462799, 0.48369, 0.421342, 0.448261, 0.436554, 0.464446, 0.463852, 0.42469, 0.437902, 0.491868, 0.444445, 0.484257, 0.465852], [0.473029, 0.907262, 0.462465, 0.453278, 0.486357, 0.52885, 0.4171, 0.452044, 0.43116, 0.619635, 0.46265, 0.470796, 0.496603, 0.510238, 0.422964, 0.477646, 0.484617, 0.494613, 0.522693, 0.494848, 0.421962, 0.672309, 0.415143, 0.524781, 0.475797, 0.450562, 0.441871, 0.434819, 0.475338, 0.441037, 0.45636, 0.541731, 0.490531, 0.474407, 0.472226, 0.543546, 0.457933, 0.555142, 0.636988, 0.68664, 0.494268, 0.452098, 0.826563, 0.434901, 0.451463, 0.476998, 0.485808, 0.443067, 0.428783, 0.443975, 0.65692, 0.509811, 0.497598, 0.458099, 0.607176, 0.450761, 0.422327, 0.502797, 0.559098, 0.428546, 0.444454, 0.483394, 0.443955, 0.45179, 0.446404, 0.446, 0.47716, 0.432921, 1.049191, 0.460321, 0.500104, 0.424934, 0.477221, 0.604072, 0.48024, 0.425146, 0.46272, 0.434781, 0.499604, 0.482648, 0.433944, 0.617994, 0.984538, 0.484013, 0.522134, 0.485963, 0.556523, 0.468439, 0.608373, 0.478443, 0.495367, 0.468422, 0.433868, 0.447226, 0.615281, 0.594346, 0.685772, 0.509377, 0.471147, 0.503118, 0.474178, 0.501842, 0.41587, 0.464447, 0.986844, 0.473712, 0.476694, 0.411779, 0.514495, 0.446632, 0.468088, 0.428729, 0.440343, 0.479251, 0.475268, 0.479046, 0.46061, 0.421634, 0.423603, 0.447758, 0.48922, 0.479591, 0.521647, 0.540256, 0.465363, 0.470058, 0.459977, 0.422545, 0.710607, 0.50128, 0.581208, 0.449278, 0.485205, 0.471622, 0.518887, 0.487269, 0.479826, 0.453567, 0.484845, 0.458324, 0.485654, 0.5763, 0.442306, 0.465349, 0.432275, 0.490654, 0.440383, 0.462542, 0.452717, 0.479345, 0.504637, 0.486991, 0.484242, 0.496173, 0.526599, 0.465041, 0.509177, 0.693728, 0.838769, 0.464585, 0.420784, 0.545198, 0.451755, 0.46552, 0.474322, 0.995288, 0.455437, 0.453133, 0.512493, 0.512003, 0.421502, 0.469518, 0.474893, 0.420243, 0.546187, 0.584313, 0.467762, 0.491053, 0.475139, 0.429504, 0.487186, 0.504034, 0.458807, 0.493889, 0.467197, 0.846647, 0.430333, 0.448854, 0.466167, 0.487464, 0.423939, 0.451347, 0.439426, 0.46784, 0.467235, 0.427346, 0.440793, 0.49578, 0.447458, 0.488042, 0.469279], [0.473259, 0.908314, 0.462673, 0.453469, 0.486606, 0.529193, 0.417221, 0.452233, 0.431308, 0.62018, 0.462858, 0.471022, 0.496881, 0.510541, 0.423096, 0.477886, 0.48487, 0.494889, 0.522961, 0.495124, 0.422092, 0.672979, 0.415261, 0.525096, 0.476034, 0.450748, 0.44204, 0.434975, 0.475572, 0.441203, 0.456552, 0.542107, 0.490798, 0.47464, 0.472454, 0.543913, 0.458134, 0.555458, 0.637511, 0.687321, 0.494543, 0.452285, 0.826587, 0.435048, 0.45165, 0.477237, 0.486066, 0.443238, 0.428926, 0.444147, 0.657416, 0.510119, 0.49788, 0.458298, 0.607693, 0.450947, 0.422458, 0.503083, 0.559505, 0.428688, 0.444626, 0.483644, 0.444127, 0.451977, 0.446583, 0.446177, 0.477398, 0.433071, 1.049196, 0.460524, 0.500392, 0.42507, 0.477461, 0.604524, 0.480485, 0.425282, 0.462928, 0.434936, 0.49989, 0.482898, 0.434096, 0.618466, 0.985116, 0.484265, 0.522466, 0.486219, 0.556909, 0.468661, 0.60851, 0.478685, 0.495645, 0.468643, 0.434021, 0.447405, 0.615809, 0.594838, 0.686302, 0.509682, 0.471374, 0.50341, 0.474411, 0.502132, 0.41599, 0.46466, 0.986884, 0.473944, 0.476931, 0.411891, 0.514627, 0.44681, 0.468309, 0.428872, 0.440508, 0.479493, 0.475502, 0.479289, 0.460815, 0.421765, 0.423736, 0.447938, 0.489484, 0.479836, 0.521979, 0.540633, 0.465578, 0.470283, 0.46018, 0.422677, 0.711371, 0.50157, 0.581666, 0.449458, 0.485459, 0.47185, 0.519214, 0.487529, 0.48007, 0.453759, 0.4851, 0.458525, 0.485904, 0.576745, 0.442475, 0.465564, 0.432425, 0.490917, 0.440544, 0.462749, 0.452907, 0.479588, 0.504931, 0.48725, 0.484494, 0.496451, 0.52692, 0.465254, 0.509483, 0.694127, 0.838828, 0.464799, 0.420911, 0.545578, 0.451943, 0.465734, 0.474554, 0.995317, 0.455632, 0.453324, 0.512797, 0.512317, 0.421632, 0.469742, 0.475128, 0.42037, 0.546574, 0.584786, 0.467981, 0.491321, 0.475373, 0.429648, 0.487446, 0.504331, 0.459007, 0.494163, 0.467416, 0.847572, 0.43048, 0.449037, 0.466384, 0.487725, 0.424073, 0.451534, 0.439589, 0.468059, 0.467453, 0.427487, 0.440959, 0.496055, 0.447637, 0.488304, 0.469502], [0.476776, 0.919608, 0.465987, 0.45662, 0.490315, 0.533781, 0.419711, 0.455362, 0.434049, 0.626636, 0.466171, 0.474503, 0.500852, 0.514757, 0.425688, 0.481501, 0.488608, 0.49883, 0.526937, 0.499068, 0.42466, 0.680587, 0.417716, 0.529453, 0.479611, 0.453848, 0.444977, 0.437791, 0.479134, 0.444124, 0.459722, 0.546993, 0.494659, 0.478183, 0.475954, 0.548727, 0.46137, 0.559891, 0.643816, 0.695058, 0.498481, 0.455401, 0.829881, 0.437794, 0.454756, 0.480838, 0.489839, 0.4462, 0.431622, 0.447118, 0.663598, 0.514363, 0.501883, 0.461523, 0.61389, 0.454048, 0.425042, 0.507135, 0.564689, 0.43138, 0.447603, 0.487348, 0.447098, 0.455095, 0.449618, 0.449193, 0.480994, 0.435832, 1.053193, 0.463795, 0.504449, 0.427699, 0.481069, 0.610202, 0.484143, 0.427915, 0.46624, 0.437742, 0.503932, 0.486604, 0.436882, 0.624269, 0.992957, 0.487993, 0.526935, 0.489985, 0.561918, 0.472097, 0.611825, 0.482315, 0.49961, 0.472073, 0.436809, 0.450442, 0.622117, 0.600801, 0.692843, 0.513904, 0.474863, 0.50751, 0.477958, 0.506209, 0.418458, 0.468017, 0.990905, 0.477479, 0.480518, 0.414287, 0.517508, 0.449835, 0.471739, 0.431571, 0.443416, 0.483127, 0.479064, 0.48293, 0.4641, 0.424336, 0.42634, 0.450984, 0.493324, 0.483488, 0.526455, 0.545514, 0.468957, 0.473752, 0.463443, 0.425264, 0.719828, 0.505646, 0.587322, 0.452506, 0.489209, 0.475348, 0.523644, 0.491323, 0.483726, 0.456915, 0.488851, 0.461765, 0.489616, 0.582283, 0.44542, 0.468938, 0.435188, 0.49475, 0.443424, 0.466055, 0.456047, 0.483232, 0.509057, 0.491042, 0.488223, 0.500423, 0.531323, 0.46862, 0.51371, 0.699644, 0.842434, 0.468165, 0.423458, 0.550508, 0.455068, 0.469104, 0.47809, 0.999249, 0.458815, 0.456471, 0.517023, 0.516613, 0.424201, 0.473198, 0.478688, 0.422915, 0.551558, 0.590571, 0.471395, 0.495199, 0.478931, 0.43236, 0.491243, 0.508473, 0.462245, 0.498097, 0.47083, 0.857623, 0.433203, 0.45211, 0.469778, 0.491531, 0.426687, 0.454643, 0.442481, 0.471479, 0.470862, 0.430161, 0.443869, 0.499999, 0.450671, 0.492119, 0.472955], [0.477892, 0.92347, 0.46703, 0.457604, 0.491497, 0.53528, 0.420458, 0.456338, 0.434886, 0.628809, 0.467213, 0.475606, 0.502131, 0.516124, 0.426471, 0.482652, 0.489803, 0.500098, 0.528196, 0.500338, 0.425435, 0.683179, 0.418452, 0.530863, 0.480748, 0.454814, 0.445885, 0.438656, 0.480265, 0.445025, 0.460711, 0.548603, 0.495898, 0.479308, 0.477063, 0.550306, 0.462384, 0.561298, 0.645905, 0.697691, 0.499748, 0.456372, 0.83073, 0.438631, 0.455725, 0.481984, 0.491046, 0.447116, 0.432443, 0.448037, 0.665629, 0.515741, 0.503173, 0.462534, 0.615973, 0.455014, 0.425824, 0.508441, 0.566402, 0.4322, 0.448525, 0.488531, 0.448017, 0.456067, 0.450562, 0.450129, 0.482137, 0.436676, 1.0542, 0.464821, 0.505759, 0.428497, 0.482217, 0.612079, 0.485309, 0.428713, 0.467282, 0.438603, 0.505237, 0.487788, 0.437734, 0.626145, 0.995375, 0.489185, 0.528394, 0.491189, 0.563564, 0.473184, 0.612791, 0.483471, 0.500886, 0.473157, 0.437663, 0.451386, 0.624236, 0.602798, 0.694995, 0.515274, 0.475968, 0.508836, 0.479085, 0.507526, 0.419198, 0.469075, 0.991954, 0.478601, 0.481658, 0.415001, 0.518332, 0.450774, 0.472823, 0.432393, 0.444313, 0.484284, 0.480195, 0.48409, 0.465132, 0.425112, 0.427129, 0.451931, 0.494556, 0.484652, 0.527916, 0.547123, 0.470024, 0.47485, 0.464467, 0.426046, 0.722729, 0.506963, 0.589207, 0.453452, 0.490408, 0.476456, 0.525089, 0.492538, 0.484892, 0.4579, 0.490051, 0.462781, 0.4908, 0.584125, 0.44633, 0.470002, 0.436034, 0.495978, 0.444309, 0.467095, 0.457028, 0.484393, 0.510391, 0.492256, 0.489415, 0.501702, 0.53275, 0.469681, 0.515081, 0.701369, 0.843399, 0.469226, 0.424225, 0.552131, 0.456043, 0.470166, 0.479213, 1.000244, 0.45981, 0.457454, 0.51839, 0.518009, 0.424977, 0.474292, 0.479819, 0.423682, 0.553203, 0.592504, 0.472474, 0.496445, 0.480061, 0.433186, 0.492459, 0.509814, 0.46326, 0.499363, 0.471909, 0.86101, 0.434034, 0.453066, 0.470849, 0.492751, 0.427479, 0.455612, 0.443372, 0.47256, 0.471938, 0.430974, 0.444767, 0.501268, 0.451613, 0.493343, 0.474048], [0.481447, 0.934726, 0.470376, 0.460786, 0.49524, 0.539916, 0.422968, 0.459497, 0.43765, 0.635345, 0.470558, 0.479123, 0.506143, 0.520388, 0.429086, 0.486305, 0.493581, 0.504083, 0.532171, 0.504326, 0.428024, 0.690887, 0.420927, 0.535252, 0.484362, 0.457944, 0.448851, 0.441497, 0.483861, 0.447973, 0.463909, 0.553547, 0.499801, 0.482888, 0.480599, 0.555166, 0.465654, 0.565669, 0.652174, 0.705517, 0.50373, 0.459517, 0.834042, 0.441397, 0.45886, 0.485622, 0.494862, 0.450105, 0.435163, 0.451035, 0.671778, 0.520034, 0.50722, 0.465791, 0.622254, 0.458144, 0.428431, 0.512532, 0.571644, 0.434915, 0.451529, 0.492275, 0.451014, 0.459215, 0.453626, 0.453173, 0.485769, 0.439461, 1.058217, 0.468123, 0.509864, 0.43115, 0.485863, 0.617787, 0.489005, 0.431368, 0.470626, 0.441434, 0.509327, 0.491533, 0.440543, 0.631719, 1.002745, 0.492952, 0.532915, 0.494994, 0.56862, 0.476657, 0.616118, 0.487141, 0.504895, 0.476622, 0.440475, 0.454451, 0.630618, 0.608836, 0.701493, 0.519543, 0.479493, 0.512981, 0.482669, 0.511648, 0.421687, 0.472467, 0.995998, 0.482172, 0.485282, 0.417418, 0.521107, 0.453827, 0.476288, 0.435115, 0.447248, 0.487957, 0.483792, 0.48777, 0.468448, 0.427705, 0.429755, 0.455005, 0.49844, 0.488341, 0.532446, 0.552065, 0.473437, 0.478354, 0.467761, 0.428657, 0.731301, 0.511086, 0.594931, 0.456529, 0.494199, 0.47999, 0.529573, 0.496373, 0.488586, 0.461087, 0.493842, 0.466053, 0.494548, 0.589726, 0.449303, 0.473409, 0.438822, 0.499851, 0.447214, 0.470433, 0.460198, 0.488075, 0.514563, 0.496086, 0.493183, 0.505717, 0.537185, 0.47308, 0.519356, 0.706674, 0.847031, 0.472626, 0.426793, 0.557117, 0.459199, 0.473569, 0.482785, 1.004137, 0.463022, 0.460631, 0.522656, 0.522355, 0.427568, 0.477784, 0.483418, 0.42625, 0.558244, 0.598362, 0.475924, 0.500365, 0.483656, 0.435921, 0.496298, 0.514002, 0.46653, 0.503339, 0.475357, 0.870852, 0.436782, 0.456169, 0.474277, 0.496597, 0.430116, 0.458751, 0.446289, 0.476015, 0.47538, 0.433671, 0.447705, 0.505255, 0.454676, 0.4972, 0.477537], [0.48503, 0.945945, 0.473744, 0.463988, 0.499007, 0.544588, 0.425492, 0.462676, 0.44043, 0.641937, 0.473925, 0.482663, 0.510187, 0.524689, 0.431717, 0.489983, 0.497385, 0.508098, 0.536145, 0.508343, 0.430628, 0.698667, 0.423417, 0.539665, 0.488001, 0.461094, 0.451838, 0.444356, 0.487483, 0.450938, 0.467126, 0.558535, 0.503733, 0.486492, 0.484159, 0.560061, 0.468947, 0.569985, 0.658401, 0.713406, 0.507741, 0.462682, 0.837366, 0.444176, 0.462016, 0.489287, 0.498709, 0.453112, 0.437899, 0.454052, 0.677899, 0.524361, 0.511298, 0.469071, 0.628592, 0.461294, 0.431055, 0.516653, 0.576926, 0.437646, 0.454552, 0.49605, 0.45403, 0.462382, 0.45671, 0.456236, 0.489427, 0.442263, 1.062248, 0.471446, 0.514003, 0.433821, 0.489535, 0.623518, 0.492727, 0.434039, 0.473992, 0.444282, 0.513451, 0.495305, 0.443369, 0.637016, 1.009787, 0.496746, 0.537472, 0.498826, 0.57371, 0.480155, 0.619458, 0.490841, 0.508934, 0.480111, 0.443304, 0.457536, 0.637053, 0.614928, 0.707954, 0.523845, 0.483042, 0.517158, 0.486277, 0.515801, 0.424189, 0.47588, 1.000057, 0.485768, 0.488931, 0.41985, 0.523807, 0.4569, 0.479776, 0.437853, 0.4502, 0.491659, 0.487415, 0.491475, 0.471787, 0.430312, 0.432396, 0.458099, 0.502356, 0.492057, 0.537013, 0.55705, 0.476874, 0.481882, 0.471077, 0.431284, 0.739956, 0.515239, 0.600703, 0.459624, 0.498022, 0.483548, 0.534094, 0.500235, 0.492307, 0.464294, 0.497661, 0.469346, 0.498321, 0.595372, 0.452293, 0.47684, 0.441627, 0.503751, 0.450134, 0.473793, 0.463388, 0.491783, 0.518765, 0.499945, 0.496979, 0.509762, 0.541645, 0.476502, 0.523664, 0.71181, 0.850681, 0.47605, 0.429375, 0.562143, 0.462375, 0.476995, 0.486383, 1.008031, 0.466256, 0.463829, 0.526951, 0.526736, 0.430174, 0.481303, 0.487045, 0.428834, 0.563329, 0.604273, 0.479396, 0.504314, 0.48728, 0.438673, 0.500164, 0.518224, 0.469825, 0.507346, 0.478829, 0.880491, 0.439546, 0.459291, 0.477728, 0.500472, 0.43277, 0.46191, 0.449224, 0.479495, 0.478846, 0.436383, 0.45066, 0.509271, 0.457757, 0.501085, 0.481049], [0.488635, 0.957112, 0.477137, 0.467212, 0.502798, 0.549297, 0.428031, 0.465878, 0.443229, 0.648589, 0.477316, 0.48623, 0.514261, 0.529019, 0.434364, 0.493689, 0.501218, 0.512143, 0.540116, 0.512392, 0.433247, 0.706523, 0.42592, 0.544103, 0.491667, 0.464266, 0.454844, 0.447233, 0.49113, 0.453922, 0.470363, 0.563566, 0.507695, 0.490123, 0.487744, 0.564992, 0.472263, 0.574236, 0.664566, 0.721362, 0.511784, 0.465868, 0.840704, 0.446971, 0.465193, 0.492979, 0.502582, 0.45614, 0.440651, 0.457088, 0.683985, 0.528723, 0.515408, 0.472371, 0.634986, 0.464466, 0.433695, 0.520803, 0.582253, 0.440393, 0.457595, 0.499849, 0.457065, 0.465571, 0.459815, 0.459321, 0.493112, 0.445081, 1.066294, 0.474793, 0.518172, 0.436507, 0.493234, 0.629269, 0.496477, 0.436725, 0.477382, 0.447149, 0.517604, 0.499106, 0.446213, 0.641903, 1.016513, 0.500569, 0.542066, 0.502688, 0.578835, 0.483676, 0.622811, 0.494565, 0.513004, 0.483624, 0.446152, 0.460642, 0.643545, 0.621075, 0.714374, 0.528183, 0.486617, 0.521368, 0.489913, 0.519988, 0.426706, 0.479319, 1.004132, 0.489391, 0.492607, 0.422295, 0.526435, 0.459993, 0.48329, 0.440608, 0.453172, 0.495385, 0.491064, 0.495208, 0.475149, 0.432935, 0.435053, 0.461214, 0.506299, 0.495802, 0.541616, 0.56208, 0.480335, 0.485436, 0.474416, 0.433927, 0.748698, 0.519426, 0.606526, 0.462738, 0.501869, 0.487133, 0.53865, 0.504127, 0.496056, 0.467523, 0.501508, 0.472662, 0.50212, 0.601066, 0.455303, 0.480295, 0.444449, 0.507678, 0.453073, 0.477176, 0.466601, 0.495519, 0.523001, 0.503832, 0.500802, 0.513839, 0.546129, 0.479948, 0.528007, 0.716764, 0.854349, 0.479497, 0.431972, 0.567212, 0.465572, 0.480445, 0.490006, 1.011933, 0.469512, 0.467049, 0.531277, 0.531152, 0.432795, 0.484844, 0.490697, 0.431434, 0.568459, 0.610241, 0.482893, 0.508294, 0.490927, 0.441441, 0.50406, 0.52248, 0.47314, 0.511385, 0.482327, 0.88987, 0.442327, 0.462435, 0.481204, 0.504377, 0.43544, 0.465091, 0.452179, 0.482998, 0.482337, 0.439112, 0.453634, 0.513318, 0.460859, 0.505001, 0.484587], [0.492266, 0.968212, 0.480553, 0.470458, 0.506614, 0.554044, 0.430585, 0.469101, 0.446045, 0.655303, 0.48073, 0.489823, 0.518368, 0.533381, 0.437025, 0.497423, 0.50508, 0.516221, 0.544083, 0.516473, 0.435882, 0.714457, 0.428439, 0.548564, 0.495361, 0.467459, 0.457867, 0.45013, 0.494804, 0.456927, 0.473621, 0.568642, 0.511689, 0.493781, 0.491356, 0.569957, 0.475599, 0.578412, 0.670645, 0.729385, 0.515858, 0.469076, 0.844054, 0.44978, 0.468392, 0.496698, 0.506483, 0.459187, 0.44342, 0.460145, 0.690033, 0.533122, 0.519551, 0.475693, 0.64144, 0.467659, 0.436348, 0.524984, 0.587625, 0.443158, 0.460658, 0.503675, 0.460121, 0.468782, 0.462942, 0.462426, 0.496825, 0.447917, 1.070356, 0.478162, 0.522372, 0.439208, 0.496962, 0.63504, 0.500256, 0.439428, 0.480795, 0.450033, 0.521789, 0.502936, 0.449075, 0.646259, 1.022937, 0.504421, 0.5467, 0.506579, 0.583996, 0.487223, 0.62618, 0.498315, 0.517107, 0.487163, 0.449017, 0.463769, 0.650093, 0.627281, 0.720745, 0.532555, 0.490218, 0.525612, 0.493576, 0.524208, 0.429238, 0.482781, 1.008223, 0.49304, 0.49631, 0.424752, 0.528998, 0.463107, 0.48683, 0.44338, 0.456163, 0.499137, 0.49474, 0.498969, 0.478535, 0.435574, 0.437726, 0.464349, 0.51027, 0.499575, 0.546258, 0.567155, 0.483822, 0.489017, 0.477778, 0.436583, 0.757526, 0.523647, 0.612402, 0.465872, 0.505744, 0.490744, 0.543245, 0.508049, 0.499833, 0.470774, 0.505386, 0.476002, 0.505946, 0.606808, 0.458333, 0.483774, 0.447289, 0.511635, 0.456031, 0.480583, 0.469836, 0.499283, 0.527269, 0.50775, 0.504654, 0.517948, 0.550636, 0.483419, 0.532385, 0.721526, 0.858034, 0.482969, 0.434584, 0.572323, 0.468791, 0.483919, 0.493656, 1.015848, 0.47279, 0.470291, 0.535634, 0.535606, 0.435432, 0.48841, 0.494374, 0.434046, 0.573635, 0.616265, 0.486416, 0.512306, 0.494599, 0.444226, 0.507986, 0.526771, 0.476475, 0.515455, 0.485849, 0.898929, 0.445126, 0.4656, 0.484706, 0.508313, 0.438125, 0.468292, 0.455152, 0.486526, 0.485853, 0.441859, 0.456627, 0.517396, 0.463982, 0.508946, 0.48815], [0.495923, 0.979229, 0.483993, 0.473727, 0.510456, 0.558829, 0.433154, 0.472346, 0.448878, 0.662078, 0.484168, 0.493443, 0.522507, 0.537779, 0.439701, 0.501185, 0.508971, 0.520331, 0.548043, 0.520586, 0.438532, 0.722467, 0.430972, 0.553048, 0.499082, 0.470674, 0.46091, 0.453045, 0.498505, 0.45995, 0.476899, 0.573763, 0.515713, 0.497466, 0.494994, 0.574957, 0.478958, 0.582503, 0.676611, 0.737474, 0.519965, 0.472305, 0.847418, 0.452604, 0.471612, 0.500445, 0.510414, 0.462255, 0.446207, 0.463221, 0.696034, 0.537556, 0.523726, 0.479037, 0.647955, 0.470874, 0.439017, 0.529196, 0.593042, 0.44594, 0.463741, 0.50753, 0.463196, 0.472015, 0.466091, 0.465552, 0.500564, 0.450771, 1.074433, 0.481555, 0.526607, 0.441924, 0.500717, 0.640828, 0.504063, 0.442148, 0.484232, 0.452937, 0.526007, 0.506794, 0.451955, 0.650081, 1.02908, 0.508303, 0.551371, 0.510499, 0.589193, 0.490795, 0.629564, 0.502094, 0.521243, 0.490728, 0.451901, 0.466917, 0.656697, 0.633545, 0.727059, 0.536963, 0.493846, 0.52989, 0.497266, 0.528461, 0.431785, 0.486269, 1.01233, 0.496717, 0.500041, 0.427223, 0.531503, 0.466242, 0.490395, 0.44617, 0.459174, 0.502918, 0.498444, 0.502759, 0.481945, 0.438229, 0.440416, 0.467506, 0.514273, 0.503377, 0.550939, 0.572276, 0.487334, 0.492623, 0.481163, 0.439255, 0.766441, 0.527902, 0.61833, 0.469026, 0.509649, 0.494381, 0.547878, 0.512002, 0.503639, 0.474048, 0.509293, 0.479365, 0.509799, 0.612597, 0.461383, 0.487279, 0.450148, 0.515621, 0.459006, 0.484014, 0.473093, 0.503075, 0.531572, 0.511698, 0.508534, 0.52209, 0.555165, 0.486915, 0.5368, 0.726081, 0.861737, 0.486465, 0.437212, 0.577478, 0.472033, 0.487419, 0.497333, 1.019776, 0.47609, 0.473556, 0.540022, 0.540097, 0.438085, 0.492003, 0.498077, 0.436674, 0.578857, 0.622347, 0.489964, 0.516349, 0.498299, 0.447029, 0.511942, 0.531097, 0.479834, 0.519558, 0.489397, 0.907602, 0.447942, 0.468786, 0.488232, 0.512279, 0.440825, 0.471516, 0.458145, 0.490079, 0.489395, 0.444622, 0.45964, 0.521506, 0.467126, 0.512923, 0.49174], [0.499607, 0.990146, 0.487457, 0.477019, 0.514322, 0.563653, 0.435738, 0.475614, 0.45173, 0.668915, 0.487631, 0.497089, 0.526678, 0.542211, 0.442393, 0.504976, 0.512892, 0.524474, 0.551996, 0.524732, 0.441198, 0.730554, 0.43352, 0.557555, 0.502831, 0.473911, 0.463972, 0.455979, 0.502234, 0.462994, 0.480198, 0.578929, 0.519769, 0.501177, 0.498659, 0.579991, 0.48234, 0.5865, 0.682432, 0.745628, 0.524105, 0.475556, 0.850796, 0.455443, 0.474854, 0.504221, 0.514375, 0.465343, 0.449011, 0.466318, 0.701983, 0.542028, 0.527935, 0.482405, 0.654531, 0.474111, 0.441702, 0.533439, 0.598504, 0.448739, 0.466844, 0.511413, 0.466292, 0.47527, 0.469261, 0.468699, 0.504332, 0.453642, 1.078525, 0.484972, 0.530875, 0.444658, 0.5045, 0.646631, 0.507898, 0.444884, 0.487693, 0.455859, 0.53026, 0.510683, 0.454854, 0.653525, 1.034961, 0.512214, 0.556082, 0.51445, 0.594426, 0.494393, 0.632965, 0.505902, 0.525412, 0.494318, 0.454803, 0.470087, 0.663358, 0.639868, 0.73331, 0.541407, 0.497501, 0.534202, 0.500983, 0.532749, 0.434346, 0.489782, 1.016455, 0.50042, 0.503799, 0.429709, 0.533961, 0.469398, 0.493986, 0.448977, 0.462205, 0.506726, 0.502175, 0.506578, 0.485379, 0.440901, 0.443122, 0.470684, 0.518307, 0.507207, 0.555659, 0.577444, 0.490871, 0.496256, 0.484572, 0.441944, 0.775443, 0.532191, 0.624311, 0.4722, 0.513583, 0.498046, 0.552551, 0.515984, 0.507473, 0.477344, 0.51323, 0.482751, 0.513679, 0.618434, 0.464453, 0.490809, 0.453025, 0.519636, 0.462, 0.487468, 0.476372, 0.506896, 0.535909, 0.515676, 0.512444, 0.526264, 0.559716, 0.490436, 0.54125, 0.730421, 0.865456, 0.489987, 0.439856, 0.582676, 0.475297, 0.490943, 0.501037, 1.023719, 0.479414, 0.476843, 0.54444, 0.544626, 0.440754, 0.495622, 0.501808, 0.439318, 0.584126, 0.628487, 0.493537, 0.520423, 0.502026, 0.44985, 0.515929, 0.535459, 0.483215, 0.523693, 0.492971, 0.915823, 0.450776, 0.471994, 0.491785, 0.516276, 0.443541, 0.474762, 0.461158, 0.493658, 0.492962, 0.447402, 0.462673, 0.525648, 0.470291, 0.51693, 0.495356], [0.503318, 1.000944, 0.490946, 0.480333, 0.518213, 0.568515, 0.438338, 0.478905, 0.454599, 0.675815, 0.491117, 0.500762, 0.530881, 0.546678, 0.445102, 0.508795, 0.516843, 0.528649, 0.555938, 0.52891, 0.443881, 0.738719, 0.436084, 0.562084, 0.506609, 0.477171, 0.467055, 0.458932, 0.505989, 0.466058, 0.483517, 0.584141, 0.523856, 0.504916, 0.50235, 0.58506, 0.485746, 0.590396, 0.688071, 0.753847, 0.528277, 0.478829, 0.854187, 0.458297, 0.478118, 0.508025, 0.518367, 0.468452, 0.451833, 0.469435, 0.707875, 0.546536, 0.532178, 0.485796, 0.661169, 0.477371, 0.444404, 0.537713, 0.604011, 0.451556, 0.469968, 0.515326, 0.469408, 0.478547, 0.472453, 0.471867, 0.508128, 0.456531, 1.082633, 0.488412, 0.535179, 0.447408, 0.508313, 0.652448, 0.511763, 0.447637, 0.491178, 0.458799, 0.534546, 0.5146, 0.45777, 0.65678, 1.040606, 0.516154, 0.560831, 0.51843, 0.599694, 0.498018, 0.636382, 0.509738, 0.529614, 0.497935, 0.457723, 0.473278, 0.670076, 0.646251, 0.739489, 0.545887, 0.501182, 0.538549, 0.504729, 0.537071, 0.436924, 0.49332, 1.020595, 0.504151, 0.507586, 0.432209, 0.536385, 0.472575, 0.497604, 0.451801, 0.465255, 0.510563, 0.505933, 0.510425, 0.488838, 0.443588, 0.445844, 0.473884, 0.522372, 0.511066, 0.560419, 0.582658, 0.494434, 0.499916, 0.488004, 0.444649, 0.78453, 0.536515, 0.630345, 0.475394, 0.517547, 0.501737, 0.557263, 0.519998, 0.511337, 0.480664, 0.517197, 0.486161, 0.517586, 0.624319, 0.467544, 0.494365, 0.45592, 0.523681, 0.465013, 0.490946, 0.479675, 0.510746, 0.54028, 0.519684, 0.516384, 0.530472, 0.564288, 0.493982, 0.545737, 0.734534, 0.869191, 0.493535, 0.442516, 0.587918, 0.478583, 0.494492, 0.504768, 1.027677, 0.482759, 0.480153, 0.54889, 0.549192, 0.44344, 0.499267, 0.505568, 0.441978, 0.589442, 0.634684, 0.497137, 0.52453, 0.505781, 0.452688, 0.519947, 0.539857, 0.48662, 0.527861, 0.496571, 0.923537, 0.453627, 0.475225, 0.495363, 0.520303, 0.446275, 0.47803, 0.46419, 0.497262, 0.496555, 0.4502, 0.465725, 0.529822, 0.473477, 0.520969, 0.498999], [0.507056, 1.011606, 0.49446, 0.48367, 0.522129, 0.573415, 0.440953, 0.482218, 0.457487, 0.682776, 0.494628, 0.504462, 0.535118, 0.551181, 0.447828, 0.512642, 0.520824, 0.532857, 0.559869, 0.533121, 0.446579, 0.74696, 0.438662, 0.566634, 0.510414, 0.480453, 0.470158, 0.461905, 0.509772, 0.469142, 0.486857, 0.589398, 0.527975, 0.508683, 0.506068, 0.590162, 0.489177, 0.594187, 0.69349, 0.76213, 0.532483, 0.482124, 0.857591, 0.461165, 0.481404, 0.511857, 0.52239, 0.471582, 0.454672, 0.472573, 0.713702, 0.551081, 0.536455, 0.48921, 0.667869, 0.480652, 0.447122, 0.542019, 0.609564, 0.45439, 0.473113, 0.519268, 0.472545, 0.481847, 0.475667, 0.475057, 0.511952, 0.459439, 1.086757, 0.491877, 0.539517, 0.450175, 0.512153, 0.658275, 0.515656, 0.450407, 0.494688, 0.461759, 0.538867, 0.518548, 0.460705, 0.659964, 1.046036, 0.520125, 0.56562, 0.522441, 0.604997, 0.501669, 0.639817, 0.513603, 0.53385, 0.501578, 0.460662, 0.47649, 0.676851, 0.652693, 0.745588, 0.550403, 0.504891, 0.542931, 0.508502, 0.541427, 0.439516, 0.496883, 1.024753, 0.50791, 0.5114, 0.434723, 0.538789, 0.475774, 0.501248, 0.454644, 0.468326, 0.514429, 0.509719, 0.514302, 0.492321, 0.446292, 0.448584, 0.477105, 0.52647, 0.514955, 0.56522, 0.587919, 0.498022, 0.503603, 0.491461, 0.44737, 0.793702, 0.540874, 0.636433, 0.478609, 0.521541, 0.505456, 0.562015, 0.524042, 0.51523, 0.484006, 0.521195, 0.489595, 0.52152, 0.630251, 0.470655, 0.497945, 0.458833, 0.527755, 0.468045, 0.494448, 0.483, 0.514625, 0.544686, 0.523723, 0.520352, 0.534713, 0.568879, 0.497553, 0.550261, 0.738414, 0.872943, 0.497108, 0.445191, 0.593204, 0.481893, 0.498067, 0.508526, 1.031651, 0.486128, 0.483486, 0.553371, 0.553797, 0.446142, 0.50294, 0.509355, 0.444653, 0.594805, 0.64094, 0.500762, 0.52867, 0.509564, 0.455544, 0.523996, 0.544291, 0.490049, 0.532062, 0.500198, 0.930706, 0.456497, 0.478478, 0.498967, 0.524363, 0.449025, 0.48132, 0.467242, 0.500893, 0.500174, 0.453016, 0.468797, 0.534028, 0.476685, 0.525039, 0.502669], [0.510822, 1.022112, 0.497998, 0.487031, 0.526069, 0.578354, 0.443584, 0.485554, 0.460393, 0.689799, 0.498164, 0.508189, 0.539387, 0.55572, 0.45057, 0.516519, 0.524835, 0.537098, 0.563787, 0.537366, 0.449294, 0.755278, 0.441256, 0.571204, 0.514248, 0.483758, 0.473282, 0.464897, 0.513583, 0.472247, 0.490218, 0.594702, 0.532127, 0.512477, 0.509814, 0.595297, 0.492631, 0.597871, 0.698655, 0.770476, 0.536721, 0.485442, 0.861009, 0.464048, 0.484712, 0.515719, 0.526445, 0.474733, 0.457529, 0.475732, 0.719459, 0.555664, 0.540766, 0.492647, 0.67463, 0.483956, 0.449857, 0.546356, 0.615162, 0.457242, 0.476278, 0.523239, 0.475702, 0.485169, 0.478903, 0.478268, 0.515804, 0.462364, 1.090897, 0.495365, 0.54389, 0.452959, 0.516023, 0.664111, 0.519579, 0.453195, 0.498222, 0.464737, 0.543223, 0.522525, 0.463659, 0.663132, 1.051276, 0.524126, 0.570449, 0.526482, 0.610335, 0.505347, 0.64327, 0.517498, 0.53812, 0.505247, 0.46362, 0.479725, 0.683682, 0.659195, 0.751597, 0.554955, 0.508627, 0.547347, 0.512303, 0.545819, 0.442124, 0.500472, 1.028927, 0.511696, 0.515243, 0.437252, 0.541188, 0.478995, 0.504918, 0.457504, 0.471416, 0.518324, 0.513533, 0.518207, 0.495828, 0.449012, 0.45134, 0.480348, 0.5306, 0.518873, 0.570061, 0.593227, 0.501637, 0.507317, 0.494941, 0.450108, 0.80296, 0.545268, 0.642576, 0.481845, 0.525566, 0.509202, 0.566808, 0.528117, 0.519153, 0.487372, 0.525223, 0.493053, 0.525481, 0.63623, 0.473786, 0.501552, 0.461766, 0.53186, 0.471095, 0.497975, 0.486348, 0.518533, 0.549126, 0.527793, 0.524351, 0.538988, 0.573488, 0.50115, 0.554821, 0.742056, 0.876711, 0.500707, 0.447883, 0.598534, 0.485225, 0.501666, 0.512311, 1.035639, 0.48952, 0.486842, 0.557883, 0.55844, 0.44886, 0.506639, 0.51317, 0.447345, 0.600215, 0.647256, 0.504414, 0.532841, 0.513374, 0.458419, 0.528076, 0.548762, 0.493501, 0.536296, 0.503851, 0.937323, 0.459385, 0.481753, 0.502597, 0.528453, 0.451793, 0.484633, 0.470314, 0.50455, 0.503819, 0.455849, 0.47189, 0.538267, 0.479914, 0.52914, 0.506365], [0.514616, 1.032443, 0.501561, 0.490415, 0.530035, 0.583333, 0.44623, 0.488913, 0.463318, 0.696885, 0.501725, 0.511943, 0.54369, 0.560294, 0.453329, 0.520425, 0.528876, 0.541373, 0.567689, 0.541644, 0.452024, 0.763673, 0.443865, 0.575793, 0.51811, 0.487085, 0.476427, 0.467908, 0.517422, 0.475372, 0.4936, 0.600053, 0.536311, 0.516299, 0.513586, 0.600465, 0.49611, 0.601451, 0.703541, 0.778884, 0.540994, 0.488782, 0.864441, 0.466946, 0.488043, 0.519609, 0.530531, 0.477905, 0.460404, 0.478911, 0.725141, 0.560285, 0.545111, 0.496108, 0.681454, 0.487283, 0.452609, 0.550724, 0.620806, 0.460112, 0.479465, 0.52724, 0.47888, 0.488514, 0.482161, 0.481501, 0.519685, 0.465308, 1.095052, 0.498878, 0.548298, 0.455761, 0.519922, 0.669953, 0.523531, 0.455999, 0.501781, 0.467735, 0.547614, 0.526533, 0.466631, 0.666304, 1.056348, 0.528157, 0.575318, 0.530555, 0.615709, 0.509052, 0.646742, 0.521422, 0.542424, 0.508942, 0.466597, 0.482981, 0.69057, 0.665758, 0.757509, 0.559545, 0.512391, 0.551799, 0.516133, 0.550245, 0.444747, 0.504087, 1.033118, 0.515511, 0.519115, 0.439796, 0.543599, 0.482237, 0.508615, 0.460383, 0.474527, 0.522247, 0.517375, 0.522143, 0.49936, 0.451749, 0.454112, 0.483613, 0.534762, 0.522821, 0.574942, 0.598584, 0.505279, 0.511058, 0.498446, 0.452863, 0.812301, 0.549698, 0.648772, 0.485101, 0.529621, 0.512976, 0.57164, 0.532224, 0.523105, 0.490761, 0.529282, 0.496535, 0.52947, 0.642256, 0.476939, 0.505185, 0.464717, 0.535993, 0.474164, 0.501526, 0.48972, 0.52247, 0.553602, 0.531893, 0.52838, 0.543297, 0.578114, 0.504773, 0.559419, 0.745458, 0.880496, 0.504332, 0.45059, 0.603909, 0.48858, 0.505292, 0.516125, 1.039643, 0.492935, 0.490221, 0.562425, 0.563122, 0.451595, 0.510365, 0.517015, 0.450054, 0.605674, 0.65363, 0.508092, 0.537046, 0.517213, 0.461311, 0.532188, 0.553269, 0.496977, 0.540564, 0.50753, 0.943419, 0.46229, 0.48505, 0.506254, 0.532576, 0.454577, 0.487969, 0.473407, 0.508233, 0.50749, 0.458699, 0.475002, 0.542538, 0.483164, 0.533274, 0.510089], [0.518438, 1.042581, 0.505148, 0.493822, 0.534025, 0.58835, 0.448893, 0.492295, 0.46626, 0.704033, 0.505311, 0.515725, 0.548026, 0.564905, 0.456104, 0.524361, 0.532948, 0.545681, 0.571575, 0.545955, 0.454772, 0.772145, 0.44649, 0.5804, 0.522001, 0.490436, 0.479593, 0.47094, 0.521288, 0.478518, 0.497002, 0.605451, 0.540527, 0.52015, 0.517387, 0.605666, 0.499614, 0.604935, 0.70814, 0.787352, 0.5453, 0.492145, 0.867887, 0.469858, 0.491396, 0.523529, 0.534648, 0.481098, 0.463297, 0.482112, 0.730741, 0.564943, 0.549491, 0.499592, 0.688341, 0.490632, 0.455377, 0.555124, 0.626496, 0.463, 0.482672, 0.531272, 0.482079, 0.491882, 0.485443, 0.484756, 0.523595, 0.46827, 1.099223, 0.502415, 0.552743, 0.45858, 0.523851, 0.675798, 0.527514, 0.458821, 0.505365, 0.470752, 0.552041, 0.530571, 0.469622, 0.669486, 1.061274, 0.532219, 0.580228, 0.534658, 0.621116, 0.512784, 0.650231, 0.525376, 0.546762, 0.512665, 0.469593, 0.486259, 0.697515, 0.672382, 0.763315, 0.564171, 0.516182, 0.556287, 0.519991, 0.554707, 0.447386, 0.507727, 1.037326, 0.519354, 0.523015, 0.442355, 0.546036, 0.485501, 0.512339, 0.463279, 0.477659, 0.5262, 0.521245, 0.526108, 0.502917, 0.454503, 0.456902, 0.486901, 0.538956, 0.526798, 0.579865, 0.603989, 0.508946, 0.514826, 0.501975, 0.455635, 0.821726, 0.554164, 0.655023, 0.488378, 0.533708, 0.516778, 0.576514, 0.536363, 0.527087, 0.494174, 0.533373, 0.500042, 0.533486, 0.648328, 0.480112, 0.508843, 0.467687, 0.540157, 0.477253, 0.505102, 0.493115, 0.526437, 0.558113, 0.536025, 0.532438, 0.547639, 0.582755, 0.508423, 0.564055, 0.74862, 0.884297, 0.507983, 0.453314, 0.609328, 0.491959, 0.508943, 0.519966, 1.043663, 0.496373, 0.493624, 0.566999, 0.567843, 0.454347, 0.514118, 0.520888, 0.452779, 0.611182, 0.660065, 0.511797, 0.541284, 0.52108, 0.464222, 0.536331, 0.557814, 0.500477, 0.544866, 0.511236, 0.949057, 0.465215, 0.48837, 0.509937, 0.53673, 0.457379, 0.491327, 0.47652, 0.511943, 0.511188, 0.461568, 0.478135, 0.546843, 0.486437, 0.537439, 0.51384], [0.522287, 1.052507, 0.508761, 0.497253, 0.538039, 0.593407, 0.451571, 0.495701, 0.469222, 0.711244, 0.508922, 0.519535, 0.552395, 0.569551, 0.458897, 0.528326, 0.537051, 0.550024, 0.575443, 0.550301, 0.457535, 0.780693, 0.44913, 0.585024, 0.525922, 0.493809, 0.482779, 0.473991, 0.525183, 0.481684, 0.500426, 0.610897, 0.544777, 0.524028, 0.521215, 0.610897, 0.503142, 0.608332, 0.712467, 0.79588, 0.54964, 0.495531, 0.871346, 0.472785, 0.494772, 0.527478, 0.538797, 0.484313, 0.466208, 0.485333, 0.736257, 0.569641, 0.553906, 0.5031, 0.695291, 0.494004, 0.458163, 0.559556, 0.632232, 0.465906, 0.485901, 0.535333, 0.485299, 0.495273, 0.488746, 0.488032, 0.527534, 0.47125, 1.10341, 0.505977, 0.557223, 0.461417, 0.527809, 0.681644, 0.531526, 0.46166, 0.508974, 0.473788, 0.556503, 0.53464, 0.472632, 0.672682, 1.066074, 0.536311, 0.585178, 0.538792, 0.626558, 0.516543, 0.653739, 0.529359, 0.551134, 0.516414, 0.472608, 0.489559, 0.704516, 0.679066, 0.769005, 0.568835, 0.520002, 0.56081, 0.523878, 0.559204, 0.450041, 0.511394, 1.041551, 0.523225, 0.526944, 0.444929, 0.54851, 0.488788, 0.516091, 0.466194, 0.480811, 0.530182, 0.525144, 0.530103, 0.5065, 0.457274, 0.45971, 0.49021, 0.543184, 0.530806, 0.584829, 0.609442, 0.512641, 0.518623, 0.505528, 0.458424, 0.831233, 0.558665, 0.661329, 0.491676, 0.537825, 0.520608, 0.581429, 0.540533, 0.5311, 0.49761, 0.537495, 0.503573, 0.537529, 0.654447, 0.483307, 0.512528, 0.470676, 0.544352, 0.480361, 0.508702, 0.496533, 0.530434, 0.56266, 0.540189, 0.536527, 0.552016, 0.587409, 0.512098, 0.568728, 0.751545, 0.888115, 0.51166, 0.456054, 0.614791, 0.495361, 0.512621, 0.523835, 1.047698, 0.499835, 0.49705, 0.571602, 0.572604, 0.457116, 0.517899, 0.524789, 0.45552, 0.616738, 0.666559, 0.515528, 0.545555, 0.524976, 0.467151, 0.540507, 0.562395, 0.504, 0.549201, 0.514969, 0.954323, 0.468157, 0.491713, 0.513647, 0.540917, 0.460199, 0.494709, 0.479653, 0.51568, 0.514912, 0.464454, 0.481288, 0.551181, 0.489732, 0.541637, 0.517618], [0.526165, 1.062202, 0.5124, 0.500707, 0.542079, 0.598503, 0.454265, 0.49913, 0.472202, 0.718517, 0.512558, 0.523373, 0.556799, 0.574234, 0.461706, 0.532321, 0.541184, 0.554401, 0.57929, 0.554681, 0.460315, 0.789318, 0.451786, 0.589663, 0.529871, 0.497205, 0.485987, 0.477062, 0.529106, 0.484871, 0.50387, 0.61639, 0.549059, 0.527936, 0.52507, 0.616159, 0.506694, 0.611654, 0.716558, 0.804467, 0.554015, 0.498939, 0.87482, 0.475726, 0.49817, 0.531456, 0.542978, 0.487548, 0.469137, 0.488576, 0.741683, 0.574377, 0.558356, 0.506632, 0.702305, 0.4974, 0.460965, 0.56402, 0.638014, 0.46883, 0.489151, 0.539424, 0.48854, 0.498687, 0.492073, 0.491331, 0.531502, 0.474249, 1.107613, 0.509564, 0.561738, 0.46427, 0.531797, 0.687486, 0.535568, 0.464516, 0.512608, 0.476844, 0.561, 0.53874, 0.475661, 0.675894, 1.070768, 0.540435, 0.590169, 0.542958, 0.632033, 0.520329, 0.657265, 0.533373, 0.555542, 0.520191, 0.475642, 0.492882, 0.711573, 0.685813, 0.77457, 0.573537, 0.523849, 0.56537, 0.527793, 0.563737, 0.452711, 0.515087, 1.045794, 0.527125, 0.530903, 0.447518, 0.551033, 0.492096, 0.51987, 0.469127, 0.483984, 0.534194, 0.529071, 0.534128, 0.510107, 0.460061, 0.462534, 0.493541, 0.547444, 0.534844, 0.589834, 0.614945, 0.516361, 0.522447, 0.509106, 0.46123, 0.840821, 0.563203, 0.66769, 0.494994, 0.541973, 0.524466, 0.586385, 0.544736, 0.535142, 0.50107, 0.541648, 0.507129, 0.5416, 0.660612, 0.486522, 0.51624, 0.473683, 0.548576, 0.483487, 0.512327, 0.499975, 0.534462, 0.567242, 0.544384, 0.540647, 0.556428, 0.592074, 0.5158, 0.573439, 0.754239, 0.891949, 0.515364, 0.45881, 0.6203, 0.498786, 0.516324, 0.527733, 1.051748, 0.50332, 0.500499, 0.576237, 0.577404, 0.459901, 0.521707, 0.52872, 0.458278, 0.622343, 0.673115, 0.519286, 0.54986, 0.5289, 0.470098, 0.544715, 0.567015, 0.507548, 0.553571, 0.51873, 0.959305, 0.471118, 0.495078, 0.517383, 0.545137, 0.463035, 0.498113, 0.482806, 0.519443, 0.518664, 0.467359, 0.484461, 0.555552, 0.493048, 0.545868, 0.521424], [0.526005, 1.061965, 0.512237, 0.500544, 0.541916, 0.598355, 0.454094, 0.498966, 0.472033, 0.718398, 0.512395, 0.523213, 0.556645, 0.574083, 0.461536, 0.532163, 0.541027, 0.554247, 0.579092, 0.554527, 0.460145, 0.789219, 0.451615, 0.589498, 0.529713, 0.497041, 0.485821, 0.476895, 0.528947, 0.484705, 0.503703, 0.616251, 0.548905, 0.527776, 0.52491, 0.616008, 0.506531, 0.611407, 0.716274, 0.804356, 0.553861, 0.498774, 0.874405, 0.475553, 0.498005, 0.531298, 0.542823, 0.487382, 0.468968, 0.488409, 0.741452, 0.574228, 0.558203, 0.506468, 0.702184, 0.497235, 0.460796, 0.563864, 0.637875, 0.46866, 0.488984, 0.539266, 0.488373, 0.498522, 0.491908, 0.491166, 0.531343, 0.47408, 1.107078, 0.509401, 0.561586, 0.464101, 0.531639, 0.687315, 0.53541, 0.464347, 0.512445, 0.476676, 0.560848, 0.538583, 0.475493, 0.675599, 1.070279, 0.540278, 0.590022, 0.542802, 0.631882, 0.520168, 0.657, 0.533215, 0.555389, 0.52003, 0.475474, 0.492717, 0.711448, 0.68569, 0.774323, 0.573387, 0.52369, 0.565218, 0.527635, 0.563585, 0.45254, 0.514925, 1.045302, 0.526965, 0.530744, 0.447346, 0.55079, 0.49193, 0.519709, 0.468958, 0.483817, 0.534035, 0.528912, 0.53397, 0.509945, 0.459891, 0.462364, 0.493376, 0.547289, 0.534687, 0.589689, 0.614808, 0.5162, 0.522287, 0.508943, 0.46106, 0.840736, 0.563052, 0.66756, 0.494827, 0.541816, 0.524306, 0.586239, 0.54458, 0.534985, 0.500907, 0.541492, 0.506966, 0.54144, 0.660476, 0.486356, 0.516078, 0.473515, 0.548418, 0.483318, 0.512164, 0.499811, 0.534304, 0.56709, 0.544228, 0.54049, 0.556275, 0.591908, 0.515638, 0.57329, 0.75386, 0.891541, 0.515203, 0.458639, 0.620158, 0.498622, 0.516162, 0.527573, 1.051243, 0.503156, 0.500335, 0.576081, 0.577256, 0.459731, 0.521547, 0.528561, 0.458108, 0.622206, 0.672991, 0.519125, 0.549706, 0.528741, 0.469929, 0.54456, 0.566865, 0.507384, 0.553418, 0.518569, 0.958902, 0.47095, 0.494914, 0.517222, 0.544981, 0.462865, 0.497948, 0.482639, 0.519282, 0.518503, 0.46719, 0.484294, 0.555397, 0.492883, 0.545713, 0.521264], [0.529913, 1.071388, 0.5159, 0.504023, 0.545978, 0.603491, 0.456804, 0.502419, 0.475032, 0.725735, 0.516056, 0.527079, 0.561083, 0.578806, 0.464363, 0.536189, 0.545193, 0.558659, 0.582914, 0.558943, 0.462942, 0.797916, 0.454287, 0.594149, 0.533692, 0.500461, 0.48905, 0.479986, 0.532899, 0.487914, 0.507169, 0.621792, 0.553222, 0.531713, 0.528795, 0.621298, 0.510111, 0.614662, 0.720165, 0.812998, 0.558271, 0.502205, 0.877891, 0.478508, 0.501426, 0.535307, 0.547039, 0.49064, 0.471916, 0.491673, 0.746775, 0.579003, 0.562689, 0.510025, 0.709266, 0.500654, 0.463616, 0.56836, 0.643704, 0.471602, 0.492256, 0.54339, 0.491636, 0.50196, 0.495258, 0.494487, 0.535341, 0.477097, 1.111296, 0.513012, 0.566142, 0.466973, 0.535658, 0.693146, 0.539483, 0.467221, 0.516104, 0.479752, 0.565384, 0.542714, 0.47854, 0.678826, 1.074874, 0.544433, 0.595055, 0.547, 0.637391, 0.523984, 0.660545, 0.537261, 0.559833, 0.523835, 0.478527, 0.496061, 0.718561, 0.692502, 0.77974, 0.578127, 0.527566, 0.569815, 0.53158, 0.568155, 0.455227, 0.518645, 1.04956, 0.530894, 0.534732, 0.44995, 0.55337, 0.495262, 0.523516, 0.47191, 0.487012, 0.538079, 0.532867, 0.538027, 0.513577, 0.462696, 0.465205, 0.496731, 0.551585, 0.538755, 0.594738, 0.620361, 0.519949, 0.526139, 0.512546, 0.463884, 0.850401, 0.567628, 0.673979, 0.498168, 0.545999, 0.528194, 0.59124, 0.548815, 0.539059, 0.504391, 0.545677, 0.510547, 0.545538, 0.666684, 0.489593, 0.519817, 0.476543, 0.552674, 0.486464, 0.515815, 0.503277, 0.538362, 0.57171, 0.548455, 0.544641, 0.560723, 0.596579, 0.519367, 0.57804, 0.756317, 0.895391, 0.518934, 0.461412, 0.625712, 0.502072, 0.519893, 0.531499, 1.055308, 0.506666, 0.503809, 0.580746, 0.582098, 0.462534, 0.525384, 0.532523, 0.460883, 0.627861, 0.679607, 0.522911, 0.554045, 0.532696, 0.472895, 0.548801, 0.571523, 0.510958, 0.557823, 0.522358, 0.963671, 0.47393, 0.498303, 0.520987, 0.549234, 0.46572, 0.501377, 0.485813, 0.523074, 0.522281, 0.470113, 0.487489, 0.559803, 0.496222, 0.549978, 0.525099], [0.533852, 1.080551, 0.519588, 0.507524, 0.550064, 0.608664, 0.45953, 0.505894, 0.478049, 0.733131, 0.519742, 0.530972, 0.565554, 0.583567, 0.467206, 0.540243, 0.549389, 0.563104, 0.586713, 0.563391, 0.465755, 0.806689, 0.456973, 0.598813, 0.5377, 0.503903, 0.4923, 0.483096, 0.536878, 0.491142, 0.510653, 0.627381, 0.55757, 0.535677, 0.532706, 0.626617, 0.513718, 0.617869, 0.723921, 0.821692, 0.562715, 0.505658, 0.881391, 0.481476, 0.50487, 0.539345, 0.551289, 0.493918, 0.474881, 0.494957, 0.752005, 0.583816, 0.56721, 0.513605, 0.716406, 0.504095, 0.466452, 0.572886, 0.649576, 0.474561, 0.495547, 0.547546, 0.494918, 0.505419, 0.49863, 0.49783, 0.539367, 0.480132, 1.115529, 0.516648, 0.570735, 0.469861, 0.539706, 0.698968, 0.543585, 0.470112, 0.519788, 0.482846, 0.569959, 0.546875, 0.481606, 0.682066, 1.079395, 0.548619, 0.600127, 0.551228, 0.64293, 0.527827, 0.664108, 0.541339, 0.56431, 0.527665, 0.481599, 0.499428, 0.725727, 0.699371, 0.785014, 0.582903, 0.53147, 0.574446, 0.535553, 0.572759, 0.457928, 0.52239, 1.053834, 0.534851, 0.538748, 0.452568, 0.55601, 0.498614, 0.527349, 0.474879, 0.490225, 0.542153, 0.536851, 0.542112, 0.517235, 0.465516, 0.468063, 0.500106, 0.555915, 0.542853, 0.599828, 0.625963, 0.523722, 0.530018, 0.516173, 0.466723, 0.860144, 0.572238, 0.680449, 0.501528, 0.550215, 0.532108, 0.596282, 0.553081, 0.543163, 0.507899, 0.549894, 0.514152, 0.549663, 0.672937, 0.49285, 0.523581, 0.479588, 0.556958, 0.489628, 0.519489, 0.506766, 0.542449, 0.576364, 0.552712, 0.548822, 0.565204, 0.601256, 0.52312, 0.582828, 0.758565, 0.899257, 0.522692, 0.464201, 0.631309, 0.505545, 0.523648, 0.535453, 1.059388, 0.510197, 0.507306, 0.585439, 0.586977, 0.465352, 0.529249, 0.536518, 0.463673, 0.633565, 0.686283, 0.526722, 0.558417, 0.536682, 0.475879, 0.553073, 0.576218, 0.514559, 0.562261, 0.526172, 0.968307, 0.476928, 0.501715, 0.524777, 0.553518, 0.46859, 0.504826, 0.489007, 0.526892, 0.526086, 0.473053, 0.490703, 0.56424, 0.499581, 0.554273, 0.528965], [0.537815, 1.089437, 0.523302, 0.51105, 0.554174, 0.613877, 0.462271, 0.509394, 0.481085, 0.740588, 0.523453, 0.534894, 0.57006, 0.58836, 0.470066, 0.544328, 0.553616, 0.567584, 0.590489, 0.567874, 0.468584, 0.815536, 0.459675, 0.603487, 0.541738, 0.507368, 0.49557, 0.486227, 0.540886, 0.494391, 0.514159, 0.633019, 0.561953, 0.539669, 0.536645, 0.631962, 0.517347, 0.621041, 0.727586, 0.830439, 0.567193, 0.509134, 0.884904, 0.484459, 0.508336, 0.543413, 0.555568, 0.497218, 0.477865, 0.498263, 0.757139, 0.588669, 0.571766, 0.517208, 0.72361, 0.507559, 0.469305, 0.577444, 0.655494, 0.477539, 0.49886, 0.551729, 0.498221, 0.508903, 0.502025, 0.501195, 0.543423, 0.483185, 1.119779, 0.520308, 0.57536, 0.472767, 0.543784, 0.704776, 0.547718, 0.47302, 0.523497, 0.48596, 0.574565, 0.551068, 0.484692, 0.685322, 1.083855, 0.552836, 0.605242, 0.555488, 0.648502, 0.531696, 0.66769, 0.545444, 0.568823, 0.531523, 0.48469, 0.502817, 0.732948, 0.706303, 0.790137, 0.587718, 0.535402, 0.579114, 0.539556, 0.577401, 0.460645, 0.526161, 1.058126, 0.538837, 0.542795, 0.455201, 0.558713, 0.501988, 0.53121, 0.477867, 0.49346, 0.546254, 0.540864, 0.546228, 0.520918, 0.468353, 0.470938, 0.503505, 0.560276, 0.546982, 0.604959, 0.631615, 0.527523, 0.533926, 0.519824, 0.469579, 0.869963, 0.576886, 0.686975, 0.504909, 0.554459, 0.536051, 0.601363, 0.55738, 0.547297, 0.51143, 0.554142, 0.517782, 0.553816, 0.679234, 0.496128, 0.527372, 0.482653, 0.561272, 0.492812, 0.523189, 0.510279, 0.546567, 0.581053, 0.557002, 0.553033, 0.56972, 0.605937, 0.5269, 0.587654, 0.760616, 0.903139, 0.526475, 0.467005, 0.636952, 0.509041, 0.527429, 0.539435, 1.063484, 0.513753, 0.510827, 0.590161, 0.591898, 0.468188, 0.53314, 0.540537, 0.46648, 0.639319, 0.69302, 0.53056, 0.562823, 0.540693, 0.478881, 0.557379, 0.580951, 0.51818, 0.566735, 0.530014, 0.972858, 0.479944, 0.505149, 0.528594, 0.557835, 0.471478, 0.508299, 0.492221, 0.530736, 0.529918, 0.476011, 0.493937, 0.568712, 0.502964, 0.558602, 0.532855], [0.541806, 1.098035, 0.527042, 0.514601, 0.558307, 0.61913, 0.465029, 0.512917, 0.48414, 0.748107, 0.52719, 0.538845, 0.5746, 0.59319, 0.472943, 0.548444, 0.557875, 0.572099, 0.59424, 0.572392, 0.47143, 0.824456, 0.462393, 0.608171, 0.545805, 0.510858, 0.498862, 0.489378, 0.544923, 0.497662, 0.517685, 0.638707, 0.566369, 0.543691, 0.540613, 0.637335, 0.520999, 0.624187, 0.731194, 0.839238, 0.571706, 0.512633, 0.888432, 0.487456, 0.511826, 0.547511, 0.559879, 0.500539, 0.480867, 0.501591, 0.762177, 0.593561, 0.576358, 0.520835, 0.730879, 0.511047, 0.472175, 0.582033, 0.661459, 0.480535, 0.502195, 0.555942, 0.501546, 0.51241, 0.505444, 0.504583, 0.547509, 0.486258, 1.124044, 0.523994, 0.580021, 0.475691, 0.547892, 0.710567, 0.551882, 0.475946, 0.527231, 0.489093, 0.579207, 0.555292, 0.487797, 0.688593, 1.088264, 0.557085, 0.610399, 0.559781, 0.654106, 0.535592, 0.671291, 0.549579, 0.573372, 0.535409, 0.487801, 0.506229, 0.740225, 0.713298, 0.795098, 0.592572, 0.539363, 0.58382, 0.543589, 0.582079, 0.463378, 0.52996, 1.062435, 0.542852, 0.546871, 0.457849, 0.561478, 0.505385, 0.535099, 0.480873, 0.496715, 0.550385, 0.544907, 0.550375, 0.524627, 0.471208, 0.47383, 0.506926, 0.564669, 0.551142, 0.610133, 0.637318, 0.531352, 0.537863, 0.523501, 0.472453, 0.879856, 0.581571, 0.693558, 0.508311, 0.558733, 0.540023, 0.606487, 0.561712, 0.551463, 0.514986, 0.558423, 0.521438, 0.557997, 0.685574, 0.499428, 0.53119, 0.485737, 0.565617, 0.496015, 0.526914, 0.513815, 0.550715, 0.58578, 0.561325, 0.557276, 0.574272, 0.610619, 0.530706, 0.59252, 0.762482, 0.907039, 0.530285, 0.469827, 0.642639, 0.512561, 0.531238, 0.543446, 1.067595, 0.517333, 0.514372, 0.594913, 0.59686, 0.47104, 0.537058, 0.544585, 0.469304, 0.645125, 0.699819, 0.534426, 0.567264, 0.544732, 0.481902, 0.561717, 0.585724, 0.521825, 0.571243, 0.533884, 0.977359, 0.482979, 0.508607, 0.532439, 0.562186, 0.474384, 0.511796, 0.495456, 0.534607, 0.533777, 0.478988, 0.497192, 0.573219, 0.506368, 0.562965, 0.536772], [0.545826, 1.106337, 0.530808, 0.518175, 0.562464, 0.624422, 0.467803, 0.516465, 0.487214, 0.755688, 0.530953, 0.542824, 0.579176, 0.598058, 0.475837, 0.552591, 0.562167, 0.57665, 0.597966, 0.576946, 0.474293, 0.83345, 0.465126, 0.612861, 0.549903, 0.514371, 0.502176, 0.49255, 0.548989, 0.500953, 0.521232, 0.644444, 0.57082, 0.547743, 0.54461, 0.642732, 0.524677, 0.627317, 0.734772, 0.848086, 0.576256, 0.516156, 0.891974, 0.490466, 0.515339, 0.55164, 0.564222, 0.503883, 0.483887, 0.50494, 0.767121, 0.598494, 0.580987, 0.524487, 0.738213, 0.514559, 0.475063, 0.586656, 0.66747, 0.483549, 0.505552, 0.560186, 0.504893, 0.515941, 0.508886, 0.507994, 0.551625, 0.489349, 1.128326, 0.527705, 0.584721, 0.478632, 0.552032, 0.716337, 0.556077, 0.47889, 0.530992, 0.492247, 0.583886, 0.559549, 0.490921, 0.69188, 1.092633, 0.561366, 0.615598, 0.564106, 0.659741, 0.539517, 0.674912, 0.553745, 0.577957, 0.539323, 0.490932, 0.509665, 0.747556, 0.720357, 0.799892, 0.597465, 0.543354, 0.588563, 0.547651, 0.586794, 0.466127, 0.533786, 1.066761, 0.546897, 0.550977, 0.460513, 0.564303, 0.508805, 0.539016, 0.483898, 0.499992, 0.554546, 0.548979, 0.554554, 0.528363, 0.47408, 0.47674, 0.51037, 0.569096, 0.555334, 0.61535, 0.643073, 0.535208, 0.541828, 0.527204, 0.475345, 0.889821, 0.586294, 0.700197, 0.511734, 0.56304, 0.544025, 0.611655, 0.566077, 0.55566, 0.518567, 0.562736, 0.525118, 0.562206, 0.691956, 0.502749, 0.535035, 0.488841, 0.569993, 0.499237, 0.530664, 0.517377, 0.554895, 0.590543, 0.56568, 0.56155, 0.57886, 0.615297, 0.53454, 0.597426, 0.76418, 0.910954, 0.534123, 0.472665, 0.648373, 0.516105, 0.535073, 0.547487, 1.071723, 0.520936, 0.517941, 0.599694, 0.601863, 0.47391, 0.541006, 0.548663, 0.472145, 0.650981, 0.70668, 0.53832, 0.57174, 0.548802, 0.484942, 0.566089, 0.590535, 0.525495, 0.575788, 0.537782, 0.981834, 0.486033, 0.512088, 0.536312, 0.566571, 0.477308, 0.515317, 0.498713, 0.538506, 0.537665, 0.481983, 0.500469, 0.57776, 0.509796, 0.567361, 0.540718], [0.549876, 1.11434, 0.534601, 0.521775, 0.566645, 0.629754, 0.470593, 0.520037, 0.490307, 0.763331, 0.534742, 0.546833, 0.583787, 0.602964, 0.47875, 0.556769, 0.56649, 0.581237, 0.601666, 0.581535, 0.477173, 0.842515, 0.467876, 0.617557, 0.554032, 0.517908, 0.505512, 0.495742, 0.553085, 0.504267, 0.5248, 0.650232, 0.575306, 0.551824, 0.548636, 0.648153, 0.528381, 0.630438, 0.738335, 0.856981, 0.580841, 0.519703, 0.89553, 0.493491, 0.518876, 0.5558, 0.5686, 0.507249, 0.486926, 0.508312, 0.771971, 0.603468, 0.585653, 0.528163, 0.745613, 0.518094, 0.477968, 0.59131, 0.673528, 0.486582, 0.508931, 0.564461, 0.508262, 0.519496, 0.512352, 0.511427, 0.555771, 0.49246, 1.132624, 0.531443, 0.589458, 0.481592, 0.556203, 0.722083, 0.560304, 0.481852, 0.534779, 0.495421, 0.588603, 0.563838, 0.494065, 0.695182, 1.096971, 0.565679, 0.62084, 0.568464, 0.665407, 0.54347, 0.678552, 0.557942, 0.582579, 0.543265, 0.494082, 0.513123, 0.754941, 0.727479, 0.80451, 0.602398, 0.547373, 0.593344, 0.551744, 0.591547, 0.468892, 0.537639, 1.071105, 0.550971, 0.555114, 0.463192, 0.567186, 0.512248, 0.542962, 0.486942, 0.503291, 0.558738, 0.55308, 0.558763, 0.532124, 0.476969, 0.479668, 0.513838, 0.573558, 0.559558, 0.620611, 0.64888, 0.539092, 0.545823, 0.530931, 0.478254, 0.899855, 0.591055, 0.706892, 0.515178, 0.567379, 0.548056, 0.616866, 0.570475, 0.559889, 0.522172, 0.567083, 0.528825, 0.566443, 0.698379, 0.506093, 0.538908, 0.491965, 0.574401, 0.50248, 0.534441, 0.520962, 0.559107, 0.595344, 0.570068, 0.565855, 0.583484, 0.619969, 0.538402, 0.602371, 0.765725, 0.914887, 0.537988, 0.475519, 0.654152, 0.519674, 0.538936, 0.551557, 1.075866, 0.524565, 0.521535, 0.604504, 0.606908, 0.476798, 0.544982, 0.552771, 0.475003, 0.656889, 0.713603, 0.542241, 0.57625, 0.552902, 0.488001, 0.570495, 0.595386, 0.52919, 0.580368, 0.541709, 0.986297, 0.489106, 0.515593, 0.540213, 0.570989, 0.480249, 0.518861, 0.50199, 0.542433, 0.54158, 0.484996, 0.503767, 0.582336, 0.513246, 0.571792, 0.544693], [0.553955, 1.122041, 0.538419, 0.5254, 0.570848, 0.635126, 0.4734, 0.523634, 0.493421, 0.771034, 0.538558, 0.550871, 0.588434, 0.607909, 0.48168, 0.560978, 0.570847, 0.585859, 0.60534, 0.586161, 0.48007, 0.851651, 0.470643, 0.622256, 0.558191, 0.52147, 0.50887, 0.498956, 0.55721, 0.507602, 0.528388, 0.65607, 0.579826, 0.555936, 0.552691, 0.653595, 0.532111, 0.633555, 0.741895, 0.86592, 0.585463, 0.523273, 0.8991, 0.496529, 0.522437, 0.559991, 0.573011, 0.510638, 0.489985, 0.511705, 0.776732, 0.608482, 0.590356, 0.531864, 0.753078, 0.521654, 0.480892, 0.595997, 0.679631, 0.489634, 0.512332, 0.568769, 0.511653, 0.523075, 0.515842, 0.514884, 0.559949, 0.495589, 1.136938, 0.535205, 0.594233, 0.48457, 0.560405, 0.727799, 0.564563, 0.484832, 0.538592, 0.498616, 0.593357, 0.568159, 0.497229, 0.698501, 1.101285, 0.570025, 0.626126, 0.572855, 0.671103, 0.547453, 0.682211, 0.562172, 0.587238, 0.547236, 0.497253, 0.516605, 0.762379, 0.734666, 0.808946, 0.60737, 0.551423, 0.598163, 0.555868, 0.596337, 0.471674, 0.54152, 1.075466, 0.555076, 0.559281, 0.465887, 0.570121, 0.515714, 0.546937, 0.490005, 0.506611, 0.562961, 0.557212, 0.563005, 0.535913, 0.479876, 0.482614, 0.517329, 0.578055, 0.563813, 0.625916, 0.654739, 0.543004, 0.549847, 0.534685, 0.48118, 0.909956, 0.595855, 0.713645, 0.518645, 0.571751, 0.552116, 0.622121, 0.574908, 0.56415, 0.525803, 0.571463, 0.532558, 0.570708, 0.704843, 0.509459, 0.542809, 0.495109, 0.578839, 0.505742, 0.538243, 0.524573, 0.56335, 0.600182, 0.574489, 0.570193, 0.588145, 0.624631, 0.542291, 0.607357, 0.767155, 0.918837, 0.541881, 0.478391, 0.659976, 0.523267, 0.542826, 0.555656, 1.080025, 0.528218, 0.525154, 0.609343, 0.611995, 0.479703, 0.548987, 0.55691, 0.477878, 0.66285, 0.720589, 0.546191, 0.580797, 0.557032, 0.491079, 0.574935, 0.600278, 0.53291, 0.584985, 0.545664, 0.990761, 0.492199, 0.519123, 0.544143, 0.575442, 0.483209, 0.52243, 0.505289, 0.546388, 0.545524, 0.488029, 0.507086, 0.586947, 0.51672, 0.576257, 0.548696], [0.558065, 1.129442, 0.542265, 0.529049, 0.575074, 0.640537, 0.476224, 0.527256, 0.496553, 0.778799, 0.5424, 0.554939, 0.593117, 0.612892, 0.484627, 0.565219, 0.575236, 0.590519, 0.608989, 0.590823, 0.482985, 0.860857, 0.473425, 0.626955, 0.562382, 0.525056, 0.51225, 0.50219, 0.561366, 0.51096, 0.531998, 0.66196, 0.584382, 0.560077, 0.556776, 0.659058, 0.535867, 0.636674, 0.745461, 0.874902, 0.590121, 0.526868, 0.902684, 0.499582, 0.526021, 0.564214, 0.577457, 0.514049, 0.493062, 0.515121, 0.781406, 0.613538, 0.595097, 0.535591, 0.76061, 0.525239, 0.483833, 0.600716, 0.685781, 0.492705, 0.515756, 0.573109, 0.515065, 0.526679, 0.519357, 0.518365, 0.564157, 0.498739, 1.141269, 0.538994, 0.599047, 0.487567, 0.564639, 0.733481, 0.568853, 0.48783, 0.542432, 0.501831, 0.598151, 0.572513, 0.500413, 0.701835, 1.105581, 0.574404, 0.631455, 0.57728, 0.676829, 0.551464, 0.68589, 0.566433, 0.591934, 0.551236, 0.500443, 0.52011, 0.769871, 0.741918, 0.813195, 0.612382, 0.555502, 0.60302, 0.560022, 0.601166, 0.474473, 0.545429, 1.079845, 0.559211, 0.563479, 0.468597, 0.573106, 0.519204, 0.55094, 0.493088, 0.509953, 0.567216, 0.561374, 0.567279, 0.539727, 0.482801, 0.485578, 0.520844, 0.582588, 0.568101, 0.631265, 0.660651, 0.546944, 0.5539, 0.538465, 0.484125, 0.920119, 0.600693, 0.720455, 0.522132, 0.576157, 0.556207, 0.62742, 0.579374, 0.568443, 0.529459, 0.575877, 0.536316, 0.575002, 0.711345, 0.512847, 0.546738, 0.498273, 0.583308, 0.509025, 0.542072, 0.528209, 0.567625, 0.605058, 0.578943, 0.574563, 0.592842, 0.629278, 0.546208, 0.612383, 0.768493, 0.922804, 0.545802, 0.48128, 0.665847, 0.526886, 0.546744, 0.559786, 1.084201, 0.531895, 0.528798, 0.614209, 0.617125, 0.482626, 0.553022, 0.56108, 0.480771, 0.668863, 0.727637, 0.55017, 0.585379, 0.561192, 0.494177, 0.579409, 0.605209, 0.536656, 0.589638, 0.549648, 0.995231, 0.495311, 0.522677, 0.548101, 0.57993, 0.486187, 0.526023, 0.50861, 0.550371, 0.549496, 0.49108, 0.510427, 0.591593, 0.520216, 0.580757, 0.55273], [0.562204, 1.136549, 0.546137, 0.532724, 0.579323, 0.645989, 0.479065, 0.530902, 0.499706, 0.786623, 0.546269, 0.559036, 0.597836, 0.617914, 0.487593, 0.569492, 0.579658, 0.595215, 0.612612, 0.595522, 0.485917, 0.870131, 0.476225, 0.631651, 0.566603, 0.528666, 0.515653, 0.505446, 0.565551, 0.514339, 0.535627, 0.667901, 0.588973, 0.564249, 0.56089, 0.664538, 0.539649, 0.639798, 0.749035, 0.883923, 0.594816, 0.530486, 0.906283, 0.502647, 0.52963, 0.568469, 0.581937, 0.517483, 0.496159, 0.518559, 0.786, 0.618636, 0.599875, 0.539342, 0.768208, 0.528847, 0.486792, 0.605467, 0.691976, 0.495795, 0.519202, 0.577481, 0.5185, 0.530308, 0.522895, 0.521868, 0.568396, 0.501907, 1.145616, 0.54281, 0.6039, 0.490582, 0.568905, 0.739125, 0.573176, 0.490847, 0.546298, 0.505066, 0.602982, 0.5769, 0.503617, 0.705185, 1.109866, 0.578817, 0.636828, 0.581738, 0.682583, 0.555505, 0.689589, 0.570727, 0.596667, 0.555264, 0.503654, 0.523639, 0.777414, 0.749234, 0.817253, 0.617435, 0.559611, 0.607916, 0.564207, 0.606033, 0.477288, 0.549365, 1.084241, 0.563377, 0.567709, 0.471323, 0.576135, 0.522717, 0.554973, 0.49619, 0.513317, 0.571502, 0.565567, 0.571585, 0.543569, 0.485743, 0.48856, 0.524382, 0.587155, 0.572421, 0.636659, 0.666616, 0.550913, 0.557984, 0.542271, 0.487088, 0.93034, 0.60557, 0.727322, 0.525642, 0.580596, 0.560328, 0.632765, 0.583875, 0.572769, 0.53314, 0.580324, 0.540101, 0.579324, 0.717883, 0.516257, 0.550695, 0.501457, 0.587809, 0.512327, 0.545927, 0.531869, 0.571932, 0.609971, 0.583431, 0.578965, 0.597577, 0.633905, 0.550153, 0.61745, 0.769759, 0.926788, 0.549752, 0.484187, 0.671763, 0.53053, 0.550689, 0.563945, 1.088392, 0.535598, 0.532468, 0.619103, 0.622298, 0.485566, 0.557085, 0.565282, 0.483681, 0.674929, 0.734748, 0.554177, 0.589997, 0.565383, 0.497294, 0.583917, 0.610181, 0.540428, 0.594328, 0.553661, 0.999712, 0.498443, 0.526255, 0.552087, 0.584452, 0.489184, 0.529641, 0.511952, 0.554383, 0.553497, 0.494151, 0.513789, 0.596276, 0.523737, 0.585291, 0.556792], [0.566374, 1.143372, 0.550036, 0.536425, 0.583593, 0.65148, 0.481922, 0.534574, 0.502878, 0.794507, 0.550165, 0.563164, 0.602591, 0.622976, 0.490577, 0.573798, 0.584114, 0.599947, 0.616211, 0.600258, 0.488866, 0.879471, 0.47904, 0.636343, 0.570856, 0.532302, 0.519078, 0.508722, 0.569766, 0.517741, 0.539278, 0.673894, 0.5936, 0.568451, 0.565034, 0.670033, 0.543458, 0.642929, 0.752622, 0.89298, 0.599548, 0.534129, 0.909897, 0.505726, 0.533263, 0.572755, 0.586452, 0.52094, 0.499275, 0.52202, 0.790518, 0.623775, 0.604692, 0.543119, 0.775873, 0.532481, 0.48977, 0.610251, 0.698217, 0.498904, 0.52267, 0.581885, 0.521958, 0.533961, 0.526459, 0.525396, 0.572667, 0.505095, 1.14998, 0.546651, 0.608792, 0.493615, 0.573203, 0.744726, 0.577531, 0.493883, 0.550191, 0.508323, 0.607852, 0.58132, 0.506841, 0.708551, 1.114142, 0.583262, 0.642245, 0.586229, 0.688366, 0.559575, 0.693308, 0.575053, 0.601438, 0.559322, 0.506886, 0.527192, 0.78501, 0.756615, 0.821117, 0.622528, 0.563751, 0.612851, 0.568423, 0.610939, 0.48012, 0.55333, 1.088655, 0.567574, 0.571969, 0.474065, 0.579206, 0.526254, 0.559035, 0.499311, 0.516703, 0.57582, 0.56979, 0.575924, 0.547438, 0.488704, 0.49156, 0.527944, 0.591759, 0.576774, 0.642098, 0.672635, 0.554911, 0.562097, 0.546103, 0.490069, 0.940616, 0.610487, 0.734247, 0.529173, 0.585069, 0.564479, 0.638154, 0.588411, 0.577127, 0.536846, 0.584805, 0.543913, 0.583674, 0.724457, 0.51969, 0.55468, 0.504661, 0.592341, 0.51565, 0.549808, 0.535555, 0.576271, 0.614923, 0.587952, 0.5834, 0.602349, 0.638507, 0.554126, 0.622558, 0.770973, 0.930789, 0.55373, 0.48711, 0.677725, 0.534198, 0.554663, 0.568135, 1.0926, 0.539325, 0.536162, 0.624023, 0.627514, 0.488525, 0.561179, 0.569514, 0.486609, 0.681048, 0.741922, 0.558213, 0.594652, 0.569606, 0.500431, 0.588461, 0.615194, 0.544225, 0.599055, 0.557703, 1.004208, 0.501594, 0.529857, 0.556103, 0.58901, 0.492199, 0.533284, 0.515316, 0.558424, 0.557526, 0.497241, 0.517173, 0.600994, 0.527281, 0.589861, 0.560885], [0.570575, 1.149921, 0.553962, 0.540151, 0.587885, 0.657011, 0.484797, 0.538271, 0.506071, 0.80245, 0.554088, 0.567322, 0.607383, 0.628076, 0.493579, 0.578135, 0.588604, 0.604717, 0.619785, 0.605031, 0.491834, 0.888876, 0.481873, 0.641027, 0.575141, 0.535962, 0.522526, 0.512021, 0.574012, 0.521165, 0.542949, 0.679939, 0.598264, 0.572684, 0.569208, 0.675542, 0.547294, 0.64607, 0.756224, 0.902069, 0.604318, 0.537797, 0.913524, 0.508818, 0.536921, 0.577073, 0.591002, 0.524419, 0.502411, 0.525504, 0.794967, 0.628957, 0.609547, 0.54692, 0.783604, 0.536139, 0.492765, 0.615067, 0.704504, 0.502033, 0.526162, 0.586323, 0.525437, 0.537639, 0.530047, 0.528947, 0.57697, 0.508303, 1.154361, 0.550519, 0.613723, 0.496668, 0.577533, 0.75028, 0.581918, 0.496937, 0.554112, 0.5116, 0.612762, 0.585774, 0.510085, 0.711933, 1.118415, 0.587742, 0.647706, 0.590755, 0.694176, 0.563675, 0.697047, 0.579412, 0.606247, 0.563409, 0.510138, 0.530769, 0.792655, 0.764061, 0.824784, 0.627662, 0.567921, 0.617825, 0.57267, 0.615884, 0.482968, 0.557323, 1.093087, 0.571801, 0.576262, 0.476823, 0.582314, 0.529815, 0.563127, 0.502452, 0.520111, 0.58017, 0.574044, 0.580295, 0.551334, 0.491683, 0.494579, 0.53153, 0.596398, 0.581159, 0.647582, 0.678709, 0.558938, 0.56624, 0.549961, 0.493068, 0.950942, 0.615444, 0.741229, 0.532727, 0.589576, 0.568661, 0.643588, 0.592981, 0.581519, 0.540579, 0.589321, 0.547751, 0.588053, 0.731064, 0.523145, 0.558694, 0.507886, 0.596904, 0.518993, 0.553716, 0.539267, 0.580643, 0.619913, 0.592508, 0.587868, 0.607159, 0.643078, 0.558128, 0.627708, 0.772155, 0.934808, 0.557736, 0.490051, 0.683732, 0.537893, 0.558664, 0.572356, 1.096824, 0.543077, 0.539882, 0.62897, 0.632773, 0.491502, 0.565302, 0.573778, 0.489554, 0.687221, 0.749158, 0.562278, 0.599343, 0.573859, 0.503588, 0.59304, 0.620248, 0.548048, 0.603819, 0.561775, 1.008721, 0.504766, 0.533485, 0.560147, 0.593602, 0.495233, 0.536951, 0.518702, 0.562494, 0.561585, 0.50035, 0.52058, 0.605748, 0.530848, 0.594467, 0.565008], [0.574806, 1.156212, 0.557915, 0.543903, 0.592198, 0.662581, 0.487689, 0.541994, 0.509283, 0.810451, 0.558038, 0.57151, 0.612211, 0.633216, 0.496599, 0.582506, 0.593127, 0.609525, 0.623338, 0.609842, 0.494819, 0.898343, 0.484722, 0.645699, 0.579458, 0.539648, 0.525997, 0.515341, 0.578288, 0.524612, 0.54664, 0.686037, 0.602963, 0.576948, 0.573413, 0.68106, 0.551157, 0.649221, 0.75984, 0.911188, 0.609125, 0.541489, 0.917167, 0.511923, 0.540603, 0.581424, 0.595587, 0.527923, 0.505566, 0.52901, 0.799351, 0.634181, 0.61444, 0.550748, 0.791403, 0.539822, 0.49578, 0.619915, 0.710837, 0.505181, 0.529676, 0.590792, 0.52894, 0.541343, 0.533659, 0.532522, 0.581304, 0.51153, 1.158758, 0.554414, 0.618694, 0.499739, 0.581897, 0.755782, 0.586339, 0.50001, 0.558059, 0.514898, 0.61771, 0.590262, 0.51335, 0.715332, 1.122688, 0.592255, 0.653213, 0.595315, 0.700013, 0.567805, 0.700805, 0.583803, 0.611095, 0.567525, 0.51341, 0.53437, 0.800351, 0.771573, 0.828254, 0.632837, 0.572122, 0.622839, 0.576949, 0.620868, 0.485834, 0.561345, 1.097537, 0.57606, 0.580586, 0.479598, 0.585457, 0.533401, 0.567248, 0.505613, 0.523542, 0.584552, 0.578328, 0.5847, 0.555258, 0.49468, 0.497616, 0.53514, 0.601073, 0.585578, 0.653112, 0.684838, 0.562994, 0.570414, 0.553846, 0.496086, 0.961311, 0.62044, 0.748269, 0.536302, 0.594116, 0.572874, 0.649069, 0.597586, 0.585944, 0.544337, 0.593871, 0.551616, 0.59246, 0.737702, 0.526623, 0.562736, 0.511132, 0.601499, 0.522357, 0.557651, 0.543004, 0.585048, 0.624942, 0.597097, 0.592369, 0.612007, 0.647612, 0.562159, 0.6329, 0.773323, 0.938844, 0.561771, 0.49301, 0.689785, 0.541613, 0.562694, 0.576607, 1.101064, 0.546855, 0.543628, 0.633943, 0.638077, 0.494497, 0.569455, 0.578074, 0.492518, 0.693448, 0.756457, 0.566373, 0.604071, 0.578143, 0.506764, 0.597654, 0.625344, 0.551898, 0.608621, 0.565876, 1.013251, 0.507958, 0.537138, 0.564221, 0.598231, 0.498285, 0.540644, 0.52211, 0.566593, 0.565673, 0.503479, 0.524009, 0.610539, 0.53444, 0.599108, 0.56916], [0.579068, 1.162262, 0.561896, 0.547681, 0.596532, 0.668191, 0.490598, 0.545742, 0.512516, 0.818509, 0.562016, 0.575729, 0.617077, 0.638397, 0.499638, 0.586909, 0.597685, 0.614371, 0.626868, 0.61469, 0.497822, 0.90787, 0.487588, 0.650356, 0.583807, 0.543359, 0.529492, 0.518683, 0.582595, 0.528082, 0.550351, 0.692188, 0.607699, 0.581244, 0.577647, 0.686585, 0.555047, 0.652385, 0.763473, 0.920332, 0.613971, 0.545205, 0.920823, 0.515041, 0.544309, 0.585808, 0.600207, 0.531449, 0.508741, 0.532539, 0.803679, 0.639448, 0.619373, 0.554601, 0.799269, 0.54353, 0.498812, 0.624796, 0.717214, 0.508348, 0.533214, 0.595296, 0.532465, 0.545071, 0.537297, 0.536122, 0.58567, 0.514777, 1.163172, 0.558336, 0.623705, 0.50283, 0.586293, 0.761228, 0.590793, 0.503102, 0.562033, 0.518217, 0.622699, 0.594783, 0.516635, 0.718746, 1.126962, 0.596802, 0.658765, 0.59991, 0.705874, 0.571964, 0.704584, 0.588228, 0.615981, 0.571671, 0.516704, 0.537995, 0.808095, 0.779151, 0.831528, 0.638054, 0.576354, 0.627893, 0.58126, 0.625891, 0.488717, 0.565395, 1.102005, 0.58035, 0.584942, 0.482388, 0.588631, 0.53701, 0.5714, 0.508794, 0.526996, 0.588966, 0.582644, 0.589137, 0.559209, 0.497695, 0.500671, 0.538775, 0.605785, 0.59003, 0.658688, 0.691021, 0.567079, 0.574618, 0.557758, 0.499122, 0.971718, 0.625477, 0.755367, 0.539899, 0.598691, 0.577118, 0.654595, 0.602226, 0.590402, 0.548121, 0.598456, 0.555507, 0.596896, 0.744367, 0.530124, 0.566808, 0.514398, 0.606126, 0.525741, 0.561613, 0.546767, 0.589486, 0.63001, 0.601721, 0.596902, 0.616894, 0.652103, 0.566218, 0.638134, 0.774495, 0.942897, 0.565836, 0.495986, 0.695883, 0.545359, 0.566753, 0.580889, 1.105321, 0.550658, 0.5474, 0.63894, 0.643424, 0.49751, 0.573638, 0.582402, 0.4955, 0.699729, 0.763818, 0.570497, 0.608836, 0.582459, 0.509961, 0.602303, 0.630482, 0.555773, 0.613461, 0.570007, 1.017801, 0.511169, 0.540815, 0.568325, 0.602895, 0.501357, 0.544362, 0.525541, 0.570721, 0.56979, 0.506627, 0.527459, 0.615367, 0.538055, 0.603785, 0.573343], [0.583361, 1.168087, 0.565905, 0.551485, 0.600886, 0.67384, 0.493524, 0.549516, 0.515769, 0.826624, 0.566021, 0.579979, 0.62198, 0.643617, 0.502695, 0.591345, 0.602276, 0.619254, 0.630379, 0.619577, 0.500842, 0.917455, 0.490471, 0.654995, 0.588188, 0.547095, 0.533009, 0.522046, 0.586932, 0.531575, 0.554083, 0.698393, 0.612472, 0.585571, 0.581913, 0.692112, 0.558964, 0.655563, 0.767123, 0.929498, 0.618854, 0.548947, 0.924495, 0.518171, 0.548041, 0.590225, 0.604863, 0.534999, 0.511936, 0.536092, 0.807956, 0.644759, 0.624344, 0.55848, 0.807203, 0.547264, 0.501863, 0.629709, 0.723636, 0.511535, 0.536775, 0.599832, 0.536012, 0.548825, 0.540961, 0.539745, 0.590069, 0.518044, 1.167603, 0.562285, 0.628757, 0.505939, 0.590722, 0.766612, 0.59528, 0.506212, 0.566036, 0.521558, 0.627727, 0.599339, 0.519941, 0.722177, 1.131242, 0.601384, 0.664362, 0.604539, 0.711761, 0.576154, 0.708384, 0.592686, 0.620907, 0.575847, 0.520018, 0.541645, 0.815887, 0.786796, 0.83461, 0.643313, 0.580617, 0.632987, 0.585604, 0.630955, 0.491617, 0.569475, 1.106491, 0.584672, 0.589331, 0.485195, 0.591835, 0.540643, 0.575582, 0.511995, 0.530472, 0.593413, 0.586991, 0.593608, 0.563188, 0.500728, 0.503746, 0.542434, 0.610534, 0.594515, 0.66431, 0.697261, 0.571194, 0.578854, 0.561697, 0.502177, 0.982155, 0.630555, 0.762524, 0.543518, 0.603301, 0.581394, 0.660168, 0.606903, 0.594894, 0.551932, 0.603075, 0.559427, 0.60136, 0.751058, 0.533649, 0.570909, 0.517686, 0.610783, 0.529145, 0.565602, 0.550556, 0.593958, 0.635117, 0.606379, 0.60147, 0.621819, 0.656544, 0.570306, 0.643411, 0.775692, 0.946968, 0.569929, 0.49898, 0.702027, 0.549131, 0.57084, 0.585202, 1.109594, 0.554486, 0.551197, 0.643961, 0.648817, 0.500542, 0.577852, 0.586762, 0.498499, 0.706066, 0.771242, 0.57465, 0.613639, 0.586807, 0.513178, 0.606989, 0.635662, 0.559675, 0.618339, 0.574168, 1.022369, 0.514401, 0.544518, 0.572458, 0.607596, 0.504447, 0.548105, 0.528994, 0.574879, 0.573937, 0.509795, 0.530932, 0.620232, 0.541694, 0.608498, 0.577557], [0.587686, 1.173707, 0.569941, 0.555316, 0.60526, 0.679528, 0.496468, 0.553316, 0.519043, 0.834794, 0.570055, 0.58426, 0.626921, 0.648878, 0.505771, 0.595815, 0.606903, 0.624176, 0.633872, 0.624502, 0.503881, 0.927095, 0.493371, 0.659612, 0.592602, 0.550857, 0.536549, 0.525432, 0.591301, 0.53509, 0.557834, 0.704652, 0.617282, 0.589929, 0.58621, 0.697638, 0.562909, 0.658754, 0.770789, 0.93868, 0.623777, 0.552714, 0.928181, 0.521314, 0.551797, 0.594674, 0.609555, 0.538573, 0.515151, 0.539667, 0.812188, 0.650113, 0.629356, 0.562385, 0.815204, 0.551023, 0.504933, 0.634654, 0.730102, 0.514742, 0.540359, 0.604402, 0.539583, 0.552605, 0.544649, 0.543394, 0.5945, 0.521331, 1.172051, 0.566261, 0.633849, 0.509068, 0.595185, 0.771931, 0.599801, 0.509342, 0.570065, 0.52492, 0.632796, 0.60393, 0.523268, 0.725624, 1.135528, 0.606001, 0.670005, 0.609203, 0.717671, 0.580375, 0.712203, 0.597178, 0.625871, 0.580054, 0.523353, 0.54532, 0.823725, 0.794506, 0.837502, 0.648613, 0.584912, 0.638121, 0.589979, 0.636058, 0.494534, 0.573583, 1.110995, 0.589025, 0.593752, 0.488018, 0.595066, 0.544302, 0.579794, 0.515216, 0.533971, 0.597893, 0.59137, 0.598113, 0.567195, 0.50378, 0.506839, 0.546118, 0.615319, 0.599035, 0.66998, 0.703557, 0.575339, 0.58312, 0.565663, 0.50525, 0.992615, 0.635673, 0.769738, 0.54716, 0.607946, 0.5857, 0.665788, 0.611615, 0.59942, 0.555769, 0.607731, 0.563373, 0.605852, 0.75777, 0.537196, 0.575039, 0.520994, 0.615473, 0.532571, 0.569618, 0.554372, 0.598463, 0.640263, 0.611071, 0.606071, 0.626783, 0.660928, 0.574424, 0.64873, 0.776929, 0.951056, 0.574052, 0.501992, 0.708215, 0.552929, 0.574956, 0.589546, 1.113884, 0.55834, 0.555021, 0.649004, 0.654254, 0.503592, 0.582096, 0.591155, 0.501517, 0.712458, 0.778727, 0.578833, 0.61848, 0.591186, 0.516415, 0.611711, 0.640885, 0.563604, 0.623256, 0.57836, 1.026957, 0.517653, 0.548247, 0.576621, 0.612333, 0.507557, 0.551873, 0.532469, 0.579066, 0.578114, 0.512983, 0.534428, 0.625133, 0.545358, 0.613249, 0.581801], [0.592042, 1.179141, 0.574005, 0.559173, 0.609652, 0.685255, 0.49943, 0.557143, 0.522337, 0.843019, 0.574116, 0.588573, 0.6319, 0.654179, 0.508865, 0.600319, 0.611564, 0.629137, 0.637348, 0.629465, 0.506939, 0.936787, 0.496289, 0.664203, 0.597049, 0.554645, 0.540114, 0.52884, 0.595701, 0.538629, 0.561605, 0.710965, 0.62213, 0.59432, 0.590537, 0.703159, 0.566882, 0.661959, 0.774473, 0.947876, 0.628738, 0.556506, 0.931882, 0.524468, 0.555579, 0.599157, 0.614283, 0.54217, 0.518386, 0.543266, 0.816383, 0.655511, 0.634407, 0.566316, 0.823273, 0.554808, 0.508022, 0.639631, 0.736613, 0.517969, 0.543967, 0.609006, 0.543177, 0.55641, 0.548363, 0.547066, 0.598964, 0.524638, 1.176515, 0.570264, 0.638982, 0.512216, 0.599681, 0.77718, 0.604355, 0.512491, 0.574123, 0.528303, 0.637905, 0.608555, 0.526615, 0.729088, 1.139822, 0.610652, 0.675695, 0.613903, 0.723603, 0.584626, 0.716044, 0.601704, 0.630876, 0.58429, 0.52671, 0.549019, 0.831608, 0.802283, 0.84021, 0.653957, 0.589238, 0.643296, 0.594387, 0.641203, 0.497468, 0.577721, 1.115517, 0.593411, 0.598205, 0.490857, 0.598322, 0.547984, 0.584037, 0.518458, 0.537493, 0.602406, 0.595781, 0.602652, 0.57123, 0.506851, 0.50995, 0.549826, 0.620143, 0.603588, 0.675696, 0.70991, 0.579514, 0.587418, 0.569656, 0.508343, 1.003088, 0.640833, 0.777011, 0.550824, 0.612625, 0.590039, 0.671454, 0.616363, 0.603981, 0.559632, 0.612422, 0.567347, 0.610374, 0.764499, 0.540767, 0.579199, 0.524323, 0.620194, 0.536017, 0.573661, 0.558213, 0.603002, 0.645448, 0.615799, 0.610705, 0.631786, 0.66525, 0.578571, 0.654093, 0.778227, 0.955163, 0.578204, 0.505022, 0.714449, 0.556754, 0.579101, 0.593922, 1.11819, 0.56222, 0.558872, 0.65407, 0.659737, 0.506661, 0.586372, 0.59558, 0.504553, 0.718905, 0.786273, 0.583047, 0.623358, 0.595598, 0.519672, 0.616469, 0.646151, 0.56756, 0.628211, 0.582582, 1.031566, 0.520926, 0.552001, 0.580814, 0.617107, 0.510685, 0.555667, 0.535967, 0.583284, 0.582321, 0.51619, 0.537946, 0.630073, 0.549047, 0.618036, 0.586076], [0.59643, 1.184408, 0.578097, 0.563056, 0.614063, 0.691021, 0.502409, 0.560995, 0.525652, 0.851296, 0.578205, 0.592917, 0.636916, 0.659521, 0.511978, 0.604856, 0.61626, 0.634137, 0.64081, 0.634468, 0.510014, 0.946526, 0.499223, 0.668763, 0.60153, 0.558458, 0.543701, 0.53227, 0.600132, 0.542191, 0.565396, 0.717333, 0.627015, 0.598742, 0.594896, 0.70867, 0.570882, 0.665179, 0.778174, 0.957078, 0.633739, 0.560323, 0.935598, 0.527635, 0.559386, 0.603674, 0.619048, 0.545792, 0.521641, 0.546889, 0.820545, 0.660954, 0.639498, 0.570273, 0.831411, 0.558618, 0.511129, 0.64464, 0.743167, 0.521215, 0.547598, 0.613644, 0.546793, 0.560241, 0.552104, 0.550764, 0.603461, 0.527965, 1.180997, 0.574295, 0.644156, 0.515383, 0.604212, 0.782356, 0.608944, 0.515659, 0.578209, 0.531709, 0.643055, 0.613215, 0.529984, 0.732568, 1.144126, 0.615338, 0.681431, 0.618638, 0.729556, 0.588908, 0.719904, 0.606264, 0.63592, 0.588557, 0.530088, 0.552743, 0.839535, 0.810127, 0.842741, 0.659343, 0.593596, 0.648512, 0.598828, 0.646387, 0.50042, 0.581889, 1.120057, 0.597829, 0.602692, 0.493713, 0.601603, 0.551692, 0.588311, 0.521719, 0.541038, 0.606952, 0.600223, 0.607225, 0.575294, 0.50994, 0.513081, 0.55356, 0.625003, 0.608176, 0.681459, 0.71632, 0.583719, 0.591747, 0.573677, 0.511454, 1.013566, 0.646034, 0.784342, 0.55451, 0.61734, 0.59441, 0.677169, 0.621147, 0.608576, 0.563523, 0.617148, 0.571349, 0.614923, 0.771242, 0.544362, 0.583389, 0.527674, 0.624947, 0.539484, 0.577732, 0.562081, 0.607575, 0.650674, 0.620561, 0.615374, 0.636828, 0.669503, 0.582747, 0.659499, 0.779601, 0.959286, 0.582386, 0.50807, 0.720727, 0.560604, 0.583275, 0.59833, 1.122513, 0.566125, 0.562749, 0.659156, 0.665266, 0.509748, 0.590678, 0.600038, 0.507607, 0.725409, 0.793879, 0.587291, 0.628275, 0.600042, 0.52295, 0.621264, 0.65146, 0.571542, 0.633206, 0.586835, 1.036194, 0.524219, 0.55578, 0.585038, 0.621918, 0.513833, 0.559487, 0.539487, 0.587531, 0.586558, 0.519418, 0.541487, 0.63505, 0.552759, 0.62286, 0.590383], [0.60085, 1.189527, 0.582217, 0.566967, 0.618491, 0.696825, 0.505405, 0.564875, 0.528988, 0.859624, 0.582323, 0.597293, 0.641971, 0.664904, 0.51511, 0.609428, 0.620992, 0.639176, 0.644259, 0.63951, 0.513107, 0.956309, 0.502175, 0.673288, 0.606043, 0.562298, 0.547312, 0.535723, 0.604594, 0.545775, 0.569207, 0.723756, 0.631938, 0.603197, 0.599287, 0.714165, 0.574911, 0.668415, 0.781893, 0.966283, 0.638779, 0.564166, 0.939329, 0.530813, 0.563218, 0.608224, 0.623849, 0.549438, 0.524916, 0.550535, 0.82468, 0.666441, 0.64463, 0.574256, 0.839616, 0.562455, 0.514255, 0.649681, 0.749764, 0.524482, 0.551253, 0.618316, 0.550433, 0.564099, 0.55587, 0.554487, 0.607991, 0.531313, 1.185496, 0.578354, 0.649372, 0.51857, 0.608776, 0.787455, 0.613567, 0.518846, 0.582322, 0.535136, 0.648247, 0.61791, 0.533373, 0.736065, 1.14844, 0.62006, 0.687213, 0.623409, 0.735528, 0.593221, 0.723786, 0.610858, 0.641005, 0.592856, 0.533487, 0.556492, 0.847504, 0.818037, 0.845105, 0.664772, 0.597986, 0.65377, 0.603302, 0.651613, 0.503389, 0.586086, 1.124615, 0.60228, 0.607212, 0.496585, 0.604907, 0.555424, 0.592616, 0.525001, 0.544606, 0.611532, 0.604698, 0.611833, 0.579386, 0.513048, 0.516231, 0.557318, 0.629901, 0.612799, 0.687271, 0.722788, 0.587955, 0.596108, 0.577725, 0.514583, 1.024037, 0.651278, 0.791732, 0.558218, 0.622091, 0.598812, 0.682931, 0.625969, 0.613206, 0.56744, 0.621911, 0.575378, 0.619502, 0.777993, 0.54798, 0.587608, 0.531046, 0.629732, 0.542972, 0.581831, 0.565976, 0.612183, 0.655939, 0.625358, 0.620077, 0.641911, 0.673683, 0.586954, 0.664948, 0.781068, 0.963428, 0.586598, 0.511135, 0.727048, 0.564481, 0.587479, 0.60277, 1.126853, 0.570056, 0.566653, 0.664262, 0.670841, 0.512854, 0.595015, 0.604529, 0.51068, 0.73197, 0.801545, 0.591565, 0.633231, 0.604518, 0.526248, 0.626096, 0.656813, 0.575551, 0.63824, 0.591119, 1.040843, 0.527532, 0.559585, 0.589292, 0.626766, 0.517, 0.563334, 0.543031, 0.591809, 0.590826, 0.522665, 0.545051, 0.640065, 0.556497, 0.627722, 0.594721], [0.605302, 1.194515, 0.586366, 0.570905, 0.622936, 0.702666, 0.50842, 0.568781, 0.532345, 0.868002, 0.586469, 0.601701, 0.647065, 0.670329, 0.518262, 0.614034, 0.625759, 0.644255, 0.647698, 0.644591, 0.516219, 0.966132, 0.505144, 0.677774, 0.61059, 0.566165, 0.550948, 0.539198, 0.609089, 0.549384, 0.573036, 0.730235, 0.6369, 0.607684, 0.603709, 0.719638, 0.578967, 0.671665, 0.78563, 0.975485, 0.643859, 0.568035, 0.943074, 0.534002, 0.567076, 0.612809, 0.628687, 0.553108, 0.528212, 0.554205, 0.828794, 0.671973, 0.649803, 0.578266, 0.847889, 0.566318, 0.517401, 0.654753, 0.756403, 0.527769, 0.554932, 0.623022, 0.554097, 0.567982, 0.559662, 0.558234, 0.612555, 0.534681, 1.190012, 0.58244, 0.654629, 0.521776, 0.613375, 0.792474, 0.618225, 0.522053, 0.586465, 0.538585, 0.653479, 0.622641, 0.536784, 0.739578, 1.152766, 0.624818, 0.693044, 0.628216, 0.74152, 0.597565, 0.727688, 0.615487, 0.64613, 0.597185, 0.536908, 0.560267, 0.855513, 0.826014, 0.847326, 0.670244, 0.602408, 0.659069, 0.607809, 0.656881, 0.506376, 0.590314, 1.129192, 0.606763, 0.611765, 0.499475, 0.608234, 0.559182, 0.596953, 0.528304, 0.548198, 0.616145, 0.609204, 0.616476, 0.583507, 0.516175, 0.5194, 0.561102, 0.634838, 0.617456, 0.69313, 0.729315, 0.592221, 0.600501, 0.581801, 0.517733, 1.034487, 0.656564, 0.79918, 0.561949, 0.626877, 0.603248, 0.688741, 0.630827, 0.61787, 0.571385, 0.62671, 0.579436, 0.624109, 0.784747, 0.551622, 0.591858, 0.53444, 0.634548, 0.546482, 0.585958, 0.569898, 0.616825, 0.661245, 0.63019, 0.624814, 0.647033, 0.677786, 0.59119, 0.670442, 0.782645, 0.967587, 0.59084, 0.514219, 0.733414, 0.568386, 0.591713, 0.607242, 1.131209, 0.574014, 0.570583, 0.669385, 0.676463, 0.51598, 0.599384, 0.609054, 0.513771, 0.738587, 0.809269, 0.595869, 0.638226, 0.609028, 0.529567, 0.630965, 0.66221, 0.579588, 0.643314, 0.595434, 1.045513, 0.530867, 0.563418, 0.593577, 0.631652, 0.520187, 0.567206, 0.546598, 0.596117, 0.595125, 0.525934, 0.548638, 0.645119, 0.56026, 0.632621, 0.599091], [0.609786, 1.199388, 0.590543, 0.57487, 0.627397, 0.708545, 0.511452, 0.572713, 0.535723, 0.876428, 0.590644, 0.606141, 0.652197, 0.675795, 0.521432, 0.618675, 0.630562, 0.649373, 0.651128, 0.649713, 0.519349, 0.97599, 0.508131, 0.682218, 0.615171, 0.570058, 0.554607, 0.542696, 0.613615, 0.553017, 0.576884, 0.73677, 0.6419, 0.612204, 0.608163, 0.725083, 0.583052, 0.674931, 0.789387, 0.984678, 0.648979, 0.57193, 0.946835, 0.537202, 0.57096, 0.617428, 0.633563, 0.556802, 0.531529, 0.557899, 0.83289, 0.677551, 0.655017, 0.582302, 0.856231, 0.570207, 0.520566, 0.659857, 0.763084, 0.531076, 0.558636, 0.627763, 0.557784, 0.571893, 0.563481, 0.562007, 0.617152, 0.53807, 1.194545, 0.586555, 0.659929, 0.525003, 0.618009, 0.797411, 0.622918, 0.52528, 0.590636, 0.542056, 0.658754, 0.627408, 0.540216, 0.743109, 1.157105, 0.629611, 0.698921, 0.633059, 0.747528, 0.601941, 0.731612, 0.62015, 0.651296, 0.601545, 0.540351, 0.564067, 0.863561, 0.834059, 0.849418, 0.67576, 0.606863, 0.664411, 0.612349, 0.66219, 0.50938, 0.594571, 1.133787, 0.61128, 0.616352, 0.502381, 0.611582, 0.562965, 0.601321, 0.531627, 0.551813, 0.620792, 0.613744, 0.621153, 0.587656, 0.519321, 0.522589, 0.564911, 0.639812, 0.622148, 0.699038, 0.735901, 0.596518, 0.604926, 0.585906, 0.520902, 1.044905, 0.661892, 0.806686, 0.565703, 0.631699, 0.607716, 0.6946, 0.635722, 0.62257, 0.575357, 0.631546, 0.583522, 0.628744, 0.791497, 0.555288, 0.596139, 0.537855, 0.639395, 0.550013, 0.590113, 0.573847, 0.621502, 0.666591, 0.635058, 0.629586, 0.652196, 0.681811, 0.595456, 0.675981, 0.784345, 0.971765, 0.595112, 0.517322, 0.739823, 0.572317, 0.595976, 0.611746, 1.135582, 0.577997, 0.574541, 0.674524, 0.682132, 0.519124, 0.603785, 0.613612, 0.516882, 0.745262, 0.81705, 0.600205, 0.64326, 0.61357, 0.532907, 0.635872, 0.667651, 0.583652, 0.648427, 0.59978, 1.050203, 0.534223, 0.567276, 0.597893, 0.636576, 0.523394, 0.571104, 0.550188, 0.600456, 0.599454, 0.529222, 0.552248, 0.650211, 0.564047, 0.637558, 0.603492], [0.614303, 1.204163, 0.594749, 0.578862, 0.631873, 0.714461, 0.514503, 0.576673, 0.539122, 0.8849, 0.594848, 0.610614, 0.657369, 0.681304, 0.524621, 0.623351, 0.635402, 0.654532, 0.654551, 0.654874, 0.522498, 0.985878, 0.511135, 0.686614, 0.619786, 0.573977, 0.558291, 0.546217, 0.618173, 0.556673, 0.580751, 0.743362, 0.646939, 0.616757, 0.61265, 0.730494, 0.587166, 0.678213, 0.793163, 0.993856, 0.654139, 0.57585, 0.95061, 0.540412, 0.57487, 0.622082, 0.638476, 0.560522, 0.534866, 0.561617, 0.836975, 0.683174, 0.660272, 0.586365, 0.864641, 0.574123, 0.52375, 0.664993, 0.769806, 0.534404, 0.562363, 0.632539, 0.561494, 0.575829, 0.567326, 0.565806, 0.621784, 0.541479, 1.199095, 0.590698, 0.665271, 0.528249, 0.622677, 0.802265, 0.627646, 0.528526, 0.594835, 0.545549, 0.66407, 0.63221, 0.54367, 0.746656, 1.161457, 0.634441, 0.704847, 0.637939, 0.753552, 0.606349, 0.735556, 0.624849, 0.656503, 0.605936, 0.543815, 0.567892, 0.871645, 0.84217, 0.851394, 0.68132, 0.611351, 0.669794, 0.616924, 0.667541, 0.512403, 0.598859, 1.138401, 0.61583, 0.620973, 0.505304, 0.614951, 0.566774, 0.605721, 0.534972, 0.555452, 0.625474, 0.618316, 0.625866, 0.591835, 0.522486, 0.525797, 0.568746, 0.644826, 0.626876, 0.704995, 0.742546, 0.600846, 0.609383, 0.590038, 0.524089, 1.055273, 0.667263, 0.814251, 0.569479, 0.636558, 0.612217, 0.700509, 0.640655, 0.627306, 0.579356, 0.636418, 0.587637, 0.633408, 0.798236, 0.558978, 0.60045, 0.541292, 0.644275, 0.553565, 0.594296, 0.577824, 0.626214, 0.671977, 0.639961, 0.634393, 0.6574, 0.685759, 0.599754, 0.681564, 0.786182, 0.97596, 0.599415, 0.520442, 0.746274, 0.576276, 0.60027, 0.616283, 1.139972, 0.582007, 0.578526, 0.679678, 0.687847, 0.522287, 0.608217, 0.618204, 0.52001, 0.751995, 0.824886, 0.604572, 0.648334, 0.618146, 0.536268, 0.640816, 0.673138, 0.587743, 0.653581, 0.604158, 1.054914, 0.5376, 0.57116, 0.602241, 0.641538, 0.52662, 0.57503, 0.553801, 0.604826, 0.603815, 0.532531, 0.555882, 0.655342, 0.56786, 0.642534, 0.607926], [0.618853, 1.208854, 0.598984, 0.582882, 0.636362, 0.720413, 0.517571, 0.580661, 0.542542, 0.893416, 0.599081, 0.615119, 0.66258, 0.686854, 0.52783, 0.628061, 0.640277, 0.659732, 0.657969, 0.660076, 0.525666, 0.995789, 0.514158, 0.690959, 0.624436, 0.577924, 0.561999, 0.549762, 0.622763, 0.560354, 0.584636, 0.750011, 0.652018, 0.621344, 0.617168, 0.735862, 0.591308, 0.68151, 0.796954, 1.003013, 0.659341, 0.579797, 0.954401, 0.543632, 0.578806, 0.62677, 0.643427, 0.564266, 0.538224, 0.56536, 0.84105, 0.688844, 0.66557, 0.590455, 0.873119, 0.578065, 0.526953, 0.670159, 0.776568, 0.537753, 0.566115, 0.63735, 0.565229, 0.579793, 0.571198, 0.56963, 0.626449, 0.544909, 1.203663, 0.59487, 0.670656, 0.531515, 0.627381, 0.807034, 0.632409, 0.531792, 0.599064, 0.549064, 0.669429, 0.637049, 0.547145, 0.75022, 1.165823, 0.639307, 0.710821, 0.642855, 0.75959, 0.610788, 0.739522, 0.629583, 0.661752, 0.61036, 0.547301, 0.571744, 0.879763, 0.850349, 0.853265, 0.686925, 0.615872, 0.67522, 0.621532, 0.672934, 0.515443, 0.603178, 1.143034, 0.620413, 0.625628, 0.508244, 0.618341, 0.570608, 0.610152, 0.538337, 0.559115, 0.630189, 0.622921, 0.630614, 0.596044, 0.525671, 0.529024, 0.572607, 0.649878, 0.631639, 0.711001, 0.74925, 0.605206, 0.613874, 0.594199, 0.527297, 1.065575, 0.672678, 0.821874, 0.573277, 0.641453, 0.616751, 0.706466, 0.645626, 0.632077, 0.583384, 0.641328, 0.59178, 0.638101, 0.804956, 0.562693, 0.604791, 0.544751, 0.649185, 0.557138, 0.598508, 0.581827, 0.630961, 0.677405, 0.6449, 0.639235, 0.662644, 0.689634, 0.604081, 0.687193, 0.788165, 0.980173, 0.603749, 0.523581, 0.752767, 0.580262, 0.604594, 0.620853, 1.144379, 0.586043, 0.582539, 0.684844, 0.693611, 0.52547, 0.612682, 0.622831, 0.523158, 0.758785, 0.832773, 0.60897, 0.653447, 0.622755, 0.53965, 0.645799, 0.678669, 0.591863, 0.658776, 0.608568, 1.059646, 0.540997, 0.575071, 0.60662, 0.646538, 0.529866, 0.578981, 0.557438, 0.609227, 0.608207, 0.535861, 0.559539, 0.660512, 0.571698, 0.647549, 0.612392], [0.623436, 1.213472, 0.603248, 0.58693, 0.640864, 0.7264, 0.520659, 0.584675, 0.545985, 0.901973, 0.603343, 0.619658, 0.66783, 0.692447, 0.531059, 0.632808, 0.645189, 0.664972, 0.661385, 0.665319, 0.528853, 1.005717, 0.517198, 0.695249, 0.62912, 0.581897, 0.565732, 0.553329, 0.627386, 0.564059, 0.588539, 0.756717, 0.657135, 0.625964, 0.62172, 0.741182, 0.59548, 0.684824, 0.800763, 1.012142, 0.664583, 0.58377, 0.958207, 0.546862, 0.582768, 0.631494, 0.648417, 0.568035, 0.541603, 0.569126, 0.84512, 0.69456, 0.670909, 0.594572, 0.881666, 0.582035, 0.530177, 0.675357, 0.783369, 0.541122, 0.569892, 0.642196, 0.568987, 0.583784, 0.575098, 0.57348, 0.631149, 0.548359, 1.208248, 0.59907, 0.676084, 0.534802, 0.63212, 0.811719, 0.637207, 0.535077, 0.603321, 0.552602, 0.674831, 0.641925, 0.550642, 0.753801, 1.170203, 0.64421, 0.716844, 0.647809, 0.765639, 0.61526, 0.743509, 0.634353, 0.667043, 0.614815, 0.55081, 0.575621, 0.887913, 0.858595, 0.855047, 0.692574, 0.620427, 0.68069, 0.626175, 0.67837, 0.518501, 0.607527, 1.147685, 0.62503, 0.630318, 0.511201, 0.621751, 0.574468, 0.614617, 0.541724, 0.562802, 0.63494, 0.627559, 0.635398, 0.600282, 0.528874, 0.532271, 0.576493, 0.65497, 0.636438, 0.717057, 0.756016, 0.609597, 0.618397, 0.598388, 0.530524, 1.075793, 0.678136, 0.829555, 0.577099, 0.646385, 0.621319, 0.712474, 0.650634, 0.636885, 0.587439, 0.646276, 0.595953, 0.642822, 0.81165, 0.566432, 0.609164, 0.548232, 0.654127, 0.560733, 0.602748, 0.585859, 0.635744, 0.682873, 0.649875, 0.644112, 0.66793, 0.693442, 0.608439, 0.692867, 0.790303, 0.984405, 0.608113, 0.52674, 0.759301, 0.584276, 0.608948, 0.625456, 1.148804, 0.590106, 0.58658, 0.690021, 0.699423, 0.528672, 0.617179, 0.627491, 0.526325, 0.765635, 0.84071, 0.6134, 0.658601, 0.627397, 0.543053, 0.65082, 0.684246, 0.59601, 0.664012, 0.61301, 1.064399, 0.544417, 0.57901, 0.611031, 0.651577, 0.533133, 0.58296, 0.561099, 0.613659, 0.61263, 0.539211, 0.563219, 0.665721, 0.575562, 0.652602, 0.61689], [0.628052, 1.218029, 0.607541, 0.591007, 0.645378, 0.732423, 0.523764, 0.588718, 0.549448, 0.910569, 0.607634, 0.624229, 0.67312, 0.698082, 0.534307, 0.63759, 0.650139, 0.670253, 0.664799, 0.670603, 0.532059, 1.015656, 0.520256, 0.699482, 0.633839, 0.585898, 0.569489, 0.55692, 0.632041, 0.567788, 0.59246, 0.76348, 0.662293, 0.630617, 0.626304, 0.746444, 0.59968, 0.688153, 0.804589, 1.021235, 0.669867, 0.58777, 0.962029, 0.550101, 0.586756, 0.636253, 0.653444, 0.571829, 0.545003, 0.572918, 0.849188, 0.700323, 0.676291, 0.598716, 0.890281, 0.586031, 0.53342, 0.680585, 0.790208, 0.544512, 0.573694, 0.647078, 0.572769, 0.587802, 0.579024, 0.577356, 0.635884, 0.551831, 1.21285, 0.603299, 0.681556, 0.538109, 0.636895, 0.81632, 0.642042, 0.538383, 0.607608, 0.556163, 0.680276, 0.646837, 0.554161, 0.757399, 1.174598, 0.64915, 0.722915, 0.652799, 0.7717, 0.619764, 0.747517, 0.639158, 0.672376, 0.619302, 0.554341, 0.579524, 0.896093, 0.866907, 0.856754, 0.698268, 0.625014, 0.686202, 0.630853, 0.683849, 0.521578, 0.611907, 1.152354, 0.629681, 0.635042, 0.514176, 0.625182, 0.578354, 0.619113, 0.545131, 0.566513, 0.639725, 0.63223, 0.640219, 0.604549, 0.532097, 0.535538, 0.580406, 0.660101, 0.641273, 0.723162, 0.762843, 0.61402, 0.622953, 0.602606, 0.533771, 1.085904, 0.683639, 0.837294, 0.580943, 0.651354, 0.62592, 0.718532, 0.655681, 0.641729, 0.591522, 0.651261, 0.600154, 0.647571, 0.818307, 0.570195, 0.613569, 0.551735, 0.659101, 0.56435, 0.607016, 0.589918, 0.640563, 0.688382, 0.654885, 0.649024, 0.673258, 0.697191, 0.612829, 0.698587, 0.792602, 0.988655, 0.612509, 0.529916, 0.765875, 0.588317, 0.613333, 0.630092, 1.153245, 0.594195, 0.590648, 0.695205, 0.705283, 0.531894, 0.621709, 0.632186, 0.529511, 0.772543, 0.848693, 0.617861, 0.663795, 0.632074, 0.546478, 0.65588, 0.689869, 0.600185, 0.669288, 0.617484, 1.069173, 0.547858, 0.582975, 0.615473, 0.656655, 0.536419, 0.586966, 0.564784, 0.618123, 0.617085, 0.542583, 0.566923, 0.67097, 0.579451, 0.657694, 0.621422], [0.632702, 1.222536, 0.611863, 0.595111, 0.649902, 0.738479, 0.526887, 0.592788, 0.552934, 0.9192, 0.611955, 0.628834, 0.67845, 0.70376, 0.537574, 0.642408, 0.655125, 0.675576, 0.668214, 0.675929, 0.535283, 1.025596, 0.523332, 0.703654, 0.638593, 0.589926, 0.573271, 0.560535, 0.636728, 0.571541, 0.596398, 0.770302, 0.667491, 0.635305, 0.630921, 0.751642, 0.60391, 0.691499, 0.808434, 1.030287, 0.675193, 0.591796, 0.965865, 0.553349, 0.590771, 0.641048, 0.65851, 0.575648, 0.548424, 0.576734, 0.853256, 0.706133, 0.681715, 0.602887, 0.898965, 0.590055, 0.536682, 0.685843, 0.797084, 0.547923, 0.57752, 0.651995, 0.576575, 0.591847, 0.582978, 0.581258, 0.640653, 0.555324, 1.21747, 0.607557, 0.687072, 0.541436, 0.641706, 0.820838, 0.646913, 0.541709, 0.611924, 0.559747, 0.685765, 0.651787, 0.557702, 0.761015, 1.179008, 0.654127, 0.729036, 0.657828, 0.777769, 0.624301, 0.751547, 0.644, 0.677751, 0.623822, 0.557894, 0.583454, 0.9043, 0.875287, 0.858398, 0.704008, 0.629636, 0.691758, 0.635565, 0.689371, 0.524672, 0.616319, 1.157043, 0.634367, 0.639801, 0.517167, 0.628632, 0.582266, 0.623643, 0.54856, 0.570248, 0.644545, 0.636935, 0.645075, 0.608847, 0.53534, 0.538825, 0.584345, 0.665272, 0.646145, 0.729318, 0.769731, 0.618476, 0.627543, 0.606853, 0.537037, 1.095887, 0.689185, 0.845091, 0.584809, 0.65636, 0.630556, 0.72464, 0.660767, 0.64661, 0.595634, 0.656284, 0.604385, 0.652349, 0.824917, 0.573984, 0.618004, 0.555261, 0.664105, 0.567989, 0.611314, 0.594006, 0.645418, 0.693933, 0.659931, 0.653972, 0.678628, 0.70089, 0.61725, 0.704353, 0.795064, 0.992923, 0.616937, 0.533112, 0.772488, 0.592386, 0.617749, 0.634762, 1.157703, 0.598311, 0.594744, 0.700395, 0.711193, 0.535135, 0.626271, 0.636916, 0.532716, 0.779511, 0.856716, 0.622354, 0.669031, 0.636785, 0.549924, 0.660979, 0.695539, 0.604388, 0.674607, 0.621991, 1.073969, 0.55132, 0.586967, 0.619948, 0.661773, 0.539726, 0.590999, 0.568492, 0.622618, 0.621573, 0.545975, 0.570652, 0.676259, 0.583366, 0.662827, 0.625986], [0.637386, 1.227002, 0.616215, 0.599244, 0.654435, 0.744569, 0.53003, 0.596886, 0.556441, 0.927863, 0.616306, 0.633473, 0.683821, 0.709482, 0.540862, 0.647262, 0.660148, 0.680941, 0.671631, 0.681296, 0.538527, 1.035531, 0.526426, 0.707764, 0.643383, 0.593982, 0.577079, 0.564173, 0.641448, 0.575319, 0.600353, 0.777183, 0.672729, 0.640026, 0.635572, 0.756769, 0.608169, 0.69486, 0.812297, 1.03929, 0.680561, 0.59585, 0.969717, 0.556605, 0.594813, 0.645878, 0.663616, 0.579493, 0.551866, 0.580575, 0.857328, 0.711991, 0.687183, 0.607085, 0.907716, 0.594106, 0.539965, 0.691131, 0.803996, 0.551355, 0.581371, 0.656949, 0.580405, 0.595919, 0.586959, 0.585187, 0.645458, 0.558838, 1.222108, 0.611844, 0.692632, 0.544783, 0.646554, 0.825276, 0.65182, 0.545055, 0.61627, 0.563353, 0.691297, 0.656773, 0.561265, 0.764647, 1.183434, 0.659141, 0.735207, 0.662894, 0.783845, 0.628871, 0.755599, 0.648878, 0.683169, 0.628374, 0.56147, 0.58741, 0.91253, 0.883734, 0.859996, 0.709793, 0.634292, 0.697358, 0.640312, 0.694936, 0.527785, 0.620762, 1.16175, 0.639086, 0.644595, 0.520176, 0.632103, 0.586204, 0.628205, 0.552011, 0.574008, 0.6494, 0.641673, 0.649969, 0.613175, 0.538602, 0.542131, 0.588311, 0.670484, 0.651053, 0.735524, 0.776681, 0.622963, 0.632166, 0.611129, 0.540324, 1.105718, 0.694777, 0.852946, 0.588699, 0.661404, 0.635225, 0.7308, 0.665891, 0.651527, 0.599774, 0.661345, 0.608645, 0.657155, 0.83147, 0.577797, 0.622472, 0.558809, 0.669141, 0.571649, 0.615641, 0.598121, 0.650309, 0.699526, 0.665012, 0.658955, 0.68404, 0.704552, 0.621702, 0.710166, 0.79769, 0.99721, 0.621395, 0.536326, 0.779139, 0.596484, 0.622196, 0.639466, 1.162179, 0.602454, 0.598869, 0.705587, 0.717151, 0.538396, 0.630866, 0.641681, 0.535941, 0.786539, 0.864774, 0.626879, 0.674307, 0.64153, 0.553391, 0.666118, 0.701255, 0.60862, 0.679967, 0.626531, 1.078786, 0.554804, 0.590987, 0.624456, 0.66693, 0.543053, 0.595059, 0.572225, 0.627145, 0.626092, 0.549388, 0.574404, 0.681588, 0.587308, 0.667998, 0.630583], [0.642103, 1.231433, 0.620597, 0.603405, 0.658975, 0.75069, 0.533191, 0.601012, 0.559971, 0.936555, 0.620687, 0.638146, 0.689232, 0.715246, 0.54417, 0.652153, 0.66521, 0.686347, 0.675051, 0.686705, 0.54179, 1.045449, 0.529539, 0.711811, 0.648208, 0.598066, 0.580911, 0.567835, 0.646201, 0.579122, 0.604324, 0.784123, 0.678007, 0.644782, 0.640256, 0.761817, 0.612458, 0.698239, 0.816179, 1.048236, 0.685971, 0.59993, 0.973585, 0.559869, 0.598881, 0.650745, 0.66876, 0.583364, 0.55533, 0.58444, 0.861405, 0.717897, 0.692694, 0.611312, 0.916535, 0.598185, 0.543268, 0.696449, 0.810941, 0.554808, 0.585248, 0.661939, 0.584259, 0.60002, 0.590968, 0.589142, 0.650298, 0.562373, 1.226763, 0.61616, 0.698236, 0.548152, 0.651438, 0.829637, 0.656764, 0.548422, 0.620646, 0.566983, 0.696873, 0.661798, 0.56485, 0.768297, 1.187875, 0.664193, 0.741427, 0.667998, 0.789925, 0.633474, 0.759672, 0.653793, 0.688631, 0.632959, 0.565068, 0.591393, 0.920781, 0.892247, 0.861561, 0.715624, 0.638982, 0.703002, 0.645095, 0.700546, 0.530917, 0.625237, 1.166476, 0.643841, 0.649425, 0.523203, 0.635593, 0.590169, 0.6328, 0.555484, 0.577792, 0.654291, 0.646445, 0.654899, 0.617533, 0.541885, 0.545458, 0.592303, 0.675735, 0.655998, 0.741782, 0.783694, 0.627483, 0.636823, 0.615434, 0.543631, 1.115369, 0.700413, 0.860858, 0.592612, 0.666486, 0.639929, 0.737011, 0.671055, 0.656482, 0.603943, 0.666445, 0.612935, 0.661989, 0.837955, 0.581635, 0.626971, 0.56238, 0.674207, 0.575332, 0.619997, 0.602265, 0.655238, 0.70516, 0.670129, 0.663975, 0.689495, 0.708185, 0.626185, 0.716026, 0.800475, 1.001515, 0.625886, 0.53956, 0.785826, 0.60061, 0.626674, 0.644203, 1.166671, 0.606623, 0.603022, 0.710778, 0.72316, 0.541677, 0.635495, 0.646482, 0.539185, 0.793627, 0.872859, 0.631437, 0.679625, 0.64631, 0.556881, 0.671295, 0.707018, 0.61288, 0.685369, 0.631104, 1.083624, 0.55831, 0.595034, 0.628995, 0.672127, 0.546401, 0.599147, 0.575982, 0.631705, 0.630645, 0.552823, 0.57818, 0.686957, 0.591275, 0.67321, 0.635214], [0.646855, 1.235839, 0.625008, 0.607595, 0.663522, 0.756842, 0.536371, 0.605167, 0.563523, 0.945272, 0.625098, 0.642853, 0.694683, 0.721055, 0.547497, 0.657081, 0.670309, 0.691796, 0.678476, 0.692156, 0.545073, 1.055343, 0.53267, 0.715795, 0.653069, 0.602178, 0.584769, 0.571521, 0.650987, 0.58295, 0.608311, 0.791122, 0.683327, 0.649573, 0.644974, 0.766781, 0.616778, 0.701633, 0.820079, 1.057117, 0.691424, 0.604037, 0.977467, 0.563139, 0.602977, 0.655649, 0.673945, 0.58726, 0.558815, 0.588331, 0.86549, 0.723851, 0.698249, 0.615565, 0.925423, 0.602291, 0.546591, 0.701796, 0.81792, 0.558283, 0.58915, 0.666965, 0.588138, 0.604148, 0.595005, 0.593124, 0.655173, 0.565929, 1.231436, 0.620506, 0.703885, 0.55154, 0.656359, 0.833926, 0.661744, 0.551809, 0.625052, 0.570635, 0.702494, 0.66686, 0.568458, 0.771964, 1.192333, 0.669284, 0.747698, 0.673141, 0.796008, 0.638111, 0.763767, 0.658744, 0.694136, 0.637577, 0.568689, 0.595402, 0.929049, 0.900826, 0.863108, 0.721501, 0.643706, 0.708691, 0.649913, 0.7062, 0.534067, 0.629744, 1.171222, 0.64863, 0.65429, 0.526247, 0.639103, 0.594161, 0.637429, 0.558978, 0.581601, 0.659218, 0.651251, 0.659866, 0.621921, 0.545187, 0.548805, 0.596321, 0.681028, 0.66098, 0.748091, 0.790771, 0.632036, 0.641514, 0.619769, 0.546957, 1.124816, 0.706095, 0.868828, 0.596547, 0.671606, 0.644668, 0.743274, 0.676258, 0.661474, 0.608141, 0.671583, 0.617254, 0.666851, 0.84436, 0.585499, 0.631503, 0.565973, 0.679304, 0.579036, 0.624382, 0.606438, 0.660203, 0.710836, 0.675283, 0.669031, 0.694992, 0.7118, 0.630701, 0.721932, 0.803417, 1.005838, 0.630409, 0.542812, 0.792547, 0.604764, 0.631184, 0.648975, 1.171182, 0.610819, 0.607204, 0.715966, 0.729218, 0.544978, 0.640157, 0.651318, 0.542449, 0.800775, 0.880962, 0.636027, 0.684985, 0.651125, 0.560392, 0.676513, 0.712828, 0.617169, 0.690814, 0.63571, 1.088483, 0.561838, 0.599109, 0.633568, 0.677365, 0.549769, 0.603263, 0.579763, 0.636296, 0.635229, 0.55628, 0.58198, 0.692367, 0.595269, 0.678463, 0.639879], [0.651641, 1.240223, 0.629449, 0.611814, 0.668073, 0.763024, 0.539569, 0.60935, 0.567097, 0.954009, 0.629539, 0.647594, 0.700176, 0.726908, 0.550844, 0.662046, 0.675446, 0.697288, 0.681907, 0.69765, 0.548374, 1.065199, 0.535819, 0.719716, 0.657966, 0.606318, 0.588652, 0.575232, 0.655806, 0.586802, 0.612313, 0.798181, 0.688688, 0.654398, 0.649726, 0.771658, 0.621127, 0.705044, 0.823998, 1.065926, 0.69692, 0.608172, 0.981366, 0.566416, 0.6071, 0.660589, 0.679169, 0.591183, 0.562322, 0.592247, 0.869583, 0.729854, 0.703847, 0.619847, 0.934377, 0.606426, 0.549934, 0.707171, 0.824929, 0.561779, 0.593077, 0.672028, 0.592041, 0.608305, 0.59907, 0.597132, 0.660085, 0.569507, 1.236127, 0.624882, 0.70958, 0.55495, 0.661316, 0.838146, 0.666762, 0.555216, 0.629488, 0.574311, 0.708159, 0.671961, 0.572088, 0.775649, 1.196806, 0.674412, 0.75402, 0.678322, 0.802092, 0.642781, 0.767884, 0.663734, 0.699685, 0.642229, 0.572333, 0.599439, 0.937331, 0.909472, 0.864651, 0.727425, 0.648466, 0.714424, 0.654767, 0.711898, 0.537235, 0.634283, 1.175986, 0.653455, 0.659191, 0.529309, 0.642633, 0.598179, 0.642092, 0.562493, 0.585435, 0.664181, 0.656091, 0.664871, 0.626341, 0.548509, 0.552172, 0.600367, 0.686362, 0.666, 0.754451, 0.797911, 0.636621, 0.64624, 0.624133, 0.550304, 1.134031, 0.711823, 0.876854, 0.600506, 0.676764, 0.649441, 0.74959, 0.681501, 0.666504, 0.612368, 0.676761, 0.621604, 0.671741, 0.850677, 0.589388, 0.636067, 0.569589, 0.684431, 0.582763, 0.628797, 0.61064, 0.665205, 0.716554, 0.680471, 0.674123, 0.700533, 0.715406, 0.635248, 0.727887, 0.806507, 1.01018, 0.634964, 0.546084, 0.799302, 0.608946, 0.635725, 0.653781, 1.175709, 0.615043, 0.611414, 0.721145, 0.735327, 0.548298, 0.644852, 0.65619, 0.545732, 0.807984, 0.889068, 0.64065, 0.690386, 0.655975, 0.563925, 0.681771, 0.718687, 0.621487, 0.696302, 0.64035, 1.093365, 0.565388, 0.603211, 0.638174, 0.682643, 0.553157, 0.607406, 0.583569, 0.640921, 0.639847, 0.559757, 0.585805, 0.697819, 0.599289, 0.683756, 0.644577], [0.656462, 1.244592, 0.633921, 0.616062, 0.672626, 0.769234, 0.542786, 0.613563, 0.570693, 0.962762, 0.634011, 0.652369, 0.70571, 0.732805, 0.554212, 0.667048, 0.680622, 0.702823, 0.685345, 0.703187, 0.551695, 1.075007, 0.538987, 0.723575, 0.6629, 0.610486, 0.592561, 0.578967, 0.660659, 0.59068, 0.61633, 0.805301, 0.694091, 0.659258, 0.654511, 0.776445, 0.625507, 0.708472, 0.827935, 1.074654, 0.702459, 0.612334, 0.98528, 0.569698, 0.61125, 0.665566, 0.684433, 0.595131, 0.565851, 0.596189, 0.873687, 0.735906, 0.709491, 0.624156, 0.943399, 0.610589, 0.553297, 0.712575, 0.831967, 0.565296, 0.59703, 0.677129, 0.595969, 0.612489, 0.603164, 0.601168, 0.665033, 0.573106, 1.240836, 0.629287, 0.715321, 0.558381, 0.666312, 0.842304, 0.671817, 0.558645, 0.633954, 0.578011, 0.71387, 0.6771, 0.575741, 0.779352, 1.201295, 0.679579, 0.760393, 0.683542, 0.808174, 0.647485, 0.772023, 0.66876, 0.705279, 0.646913, 0.576, 0.603503, 0.945622, 0.918183, 0.866205, 0.733396, 0.65326, 0.720203, 0.659657, 0.717641, 0.540422, 0.638854, 1.180769, 0.658315, 0.664128, 0.532388, 0.646183, 0.602224, 0.646788, 0.566031, 0.589294, 0.66918, 0.660966, 0.669913, 0.630791, 0.551851, 0.55556, 0.60444, 0.691737, 0.671057, 0.760863, 0.805116, 0.64124, 0.651, 0.628527, 0.553672, 1.142986, 0.717597, 0.884936, 0.604487, 0.681961, 0.65425, 0.755958, 0.686783, 0.671572, 0.616624, 0.681978, 0.625984, 0.676658, 0.856896, 0.593303, 0.640663, 0.573228, 0.689588, 0.586512, 0.633242, 0.61487, 0.670244, 0.722315, 0.685696, 0.679251, 0.706118, 0.719008, 0.639828, 0.733889, 0.809738, 1.014541, 0.639551, 0.549375, 0.806088, 0.613158, 0.640299, 0.658622, 1.180254, 0.619293, 0.615654, 0.726312, 0.741487, 0.551639, 0.649582, 0.661098, 0.549035, 0.815255, 0.897161, 0.645306, 0.69583, 0.66086, 0.56748, 0.687069, 0.724593, 0.625834, 0.701833, 0.645023, 1.098268, 0.56896, 0.607342, 0.642813, 0.687962, 0.556567, 0.611577, 0.5874, 0.645577, 0.644498, 0.563256, 0.589654, 0.703311, 0.603336, 0.68909, 0.64931], [0.659799, 1.24713, 0.636997, 0.618976, 0.675719, 0.773573, 0.544937, 0.616449, 0.573123, 0.968945, 0.637088, 0.655674, 0.709575, 0.736937, 0.556473, 0.670521, 0.684222, 0.706692, 0.687561, 0.707058, 0.553921, 1.081888, 0.541101, 0.726048, 0.666322, 0.613341, 0.595222, 0.581501, 0.664016, 0.593318, 0.619051, 0.810351, 0.697862, 0.662625, 0.657822, 0.779584, 0.628517, 0.710669, 0.830449, 1.080671, 0.706332, 0.615182, 0.987663, 0.571871, 0.614088, 0.66902, 0.688102, 0.597823, 0.568231, 0.598873, 0.876293, 0.740162, 0.713441, 0.627111, 0.949846, 0.613438, 0.555555, 0.716323, 0.83691, 0.567668, 0.599723, 0.680672, 0.598642, 0.615355, 0.605964, 0.603924, 0.668464, 0.575536, 1.243663, 0.632315, 0.719344, 0.560688, 0.66978, 0.844927, 0.675329, 0.560951, 0.637026, 0.580517, 0.717871, 0.680674, 0.578211, 0.781715, 1.203978, 0.683174, 0.764884, 0.687175, 0.812365, 0.650736, 0.774737, 0.672252, 0.709193, 0.65015, 0.578482, 0.606279, 0.951452, 0.924403, 0.86683, 0.737588, 0.656579, 0.724252, 0.663046, 0.721664, 0.542551, 0.642006, 1.183698, 0.661682, 0.667552, 0.534437, 0.648522, 0.604986, 0.650034, 0.568419, 0.591918, 0.672649, 0.664341, 0.673416, 0.633853, 0.554094, 0.557836, 0.607223, 0.695488, 0.674571, 0.765385, 0.810236, 0.644429, 0.654293, 0.631546, 0.555933, 1.148998, 0.721645, 0.890681, 0.607195, 0.685577, 0.657579, 0.760449, 0.690464, 0.675094, 0.619543, 0.685611, 0.628994, 0.680052, 0.861089, 0.595968, 0.643834, 0.57569, 0.693161, 0.589051, 0.636297, 0.617771, 0.673745, 0.726346, 0.689328, 0.682814, 0.710024, 0.721324, 0.642986, 0.738106, 0.81179, 1.017255, 0.642716, 0.551579, 0.810854, 0.616044, 0.643451, 0.661973, 1.182995, 0.622204, 0.61856, 0.729836, 0.745825, 0.553881, 0.652851, 0.664501, 0.551248, 0.820417, 0.902843, 0.64852, 0.699633, 0.664245, 0.56988, 0.690763, 0.728742, 0.628818, 0.705699, 0.648252, 1.101349, 0.571372, 0.610169, 0.646017, 0.691671, 0.55886, 0.614433, 0.590004, 0.648792, 0.647709, 0.565615, 0.59227, 0.707145, 0.606099, 0.69281, 0.652583], [0.664684, 1.251479, 0.64152, 0.623275, 0.68027, 0.779825, 0.548188, 0.620712, 0.576758, 0.977705, 0.641615, 0.660512, 0.715182, 0.742915, 0.559877, 0.675588, 0.689465, 0.712305, 0.691013, 0.712673, 0.557277, 1.091569, 0.544301, 0.729802, 0.671322, 0.617559, 0.599176, 0.585278, 0.668925, 0.597241, 0.62309, 0.817578, 0.703337, 0.667546, 0.66267, 0.784208, 0.632953, 0.714126, 0.834419, 1.08923, 0.711947, 0.619392, 0.991604, 0.575158, 0.618287, 0.674062, 0.69344, 0.601817, 0.571798, 0.602859, 0.880416, 0.746299, 0.719162, 0.631469, 0.958985, 0.61765, 0.558955, 0.721771, 0.843989, 0.571223, 0.603721, 0.685839, 0.602611, 0.61959, 0.610107, 0.608006, 0.673474, 0.579172, 1.248401, 0.636772, 0.725168, 0.564156, 0.674841, 0.848982, 0.680449, 0.564415, 0.641545, 0.584257, 0.723665, 0.68588, 0.581904, 0.785448, 1.208494, 0.688408, 0.771345, 0.692465, 0.818433, 0.655501, 0.778915, 0.677347, 0.714864, 0.654893, 0.582189, 0.61039, 0.959744, 0.933227, 0.868437, 0.74364, 0.661434, 0.73011, 0.667999, 0.727485, 0.545771, 0.646634, 1.188513, 0.666607, 0.672552, 0.537548, 0.652106, 0.609079, 0.654792, 0.571995, 0.595821, 0.677714, 0.669275, 0.678527, 0.638356, 0.557471, 0.561259, 0.611344, 0.700939, 0.679694, 0.771889, 0.817557, 0.649106, 0.659113, 0.635992, 0.559336, 1.157424, 0.727499, 0.898859, 0.611216, 0.690845, 0.662449, 0.766913, 0.695817, 0.680229, 0.623851, 0.690897, 0.633427, 0.685015, 0.867113, 0.599927, 0.648487, 0.57937, 0.698368, 0.592838, 0.640793, 0.622052, 0.678852, 0.73218, 0.694612, 0.688007, 0.715685, 0.724931, 0.647623, 0.744193, 0.815246, 1.021648, 0.64736, 0.554903, 0.817685, 0.620307, 0.64808, 0.666874, 1.18757, 0.6265, 0.622851, 0.734967, 0.752074, 0.557258, 0.657642, 0.669475, 0.554586, 0.827795, 0.910844, 0.653233, 0.705152, 0.669195, 0.573475, 0.696132, 0.734736, 0.633218, 0.711308, 0.652984, 1.106289, 0.574983, 0.614349, 0.650714, 0.697061, 0.562306, 0.618653, 0.593878, 0.653508, 0.652418, 0.569152, 0.596163, 0.712709, 0.610192, 0.698217, 0.657378], [0.669603, 1.255823, 0.646072, 0.627603, 0.684819, 0.786098, 0.551456, 0.625002, 0.580415, 0.986466, 0.646174, 0.665385, 0.720828, 0.748935, 0.563304, 0.680692, 0.694745, 0.717963, 0.694475, 0.718331, 0.56065, 1.101164, 0.547519, 0.733505, 0.676358, 0.621804, 0.603154, 0.589079, 0.673866, 0.601187, 0.627141, 0.824862, 0.708853, 0.672502, 0.667552, 0.788749, 0.63742, 0.717598, 0.838406, 1.097689, 0.717605, 0.623629, 0.995559, 0.578449, 0.622512, 0.67914, 0.69882, 0.605837, 0.575385, 0.606869, 0.884551, 0.752486, 0.724927, 0.635854, 0.968185, 0.621889, 0.562373, 0.727246, 0.85109, 0.574799, 0.607743, 0.691043, 0.606604, 0.623855, 0.614278, 0.612115, 0.67852, 0.582828, 1.253157, 0.641259, 0.731037, 0.567643, 0.679938, 0.852992, 0.685606, 0.567899, 0.646094, 0.58802, 0.729503, 0.691123, 0.585617, 0.789197, 1.213027, 0.693681, 0.777857, 0.697794, 0.824492, 0.660298, 0.783113, 0.68248, 0.720578, 0.659668, 0.585919, 0.614527, 0.968033, 0.942112, 0.870094, 0.749739, 0.666324, 0.736011, 0.672988, 0.73335, 0.549009, 0.651293, 1.193347, 0.671565, 0.677587, 0.540675, 0.65571, 0.613197, 0.659584, 0.575592, 0.599747, 0.682815, 0.674242, 0.683677, 0.642891, 0.560868, 0.564702, 0.615493, 0.706431, 0.684853, 0.778444, 0.82494, 0.653815, 0.663968, 0.640467, 0.562759, 1.165539, 0.733399, 0.907089, 0.615259, 0.696151, 0.667354, 0.773426, 0.701209, 0.6854, 0.628186, 0.696221, 0.637889, 0.690005, 0.87303, 0.603911, 0.653172, 0.583071, 0.703603, 0.596647, 0.645318, 0.626362, 0.683998, 0.738054, 0.699931, 0.693234, 0.721389, 0.728547, 0.65229, 0.750326, 0.818814, 1.026058, 0.652035, 0.558246, 0.824539, 0.624597, 0.65274, 0.671809, 1.192161, 0.630822, 0.627169, 0.740072, 0.758374, 0.560653, 0.662464, 0.674487, 0.557943, 0.835232, 0.918744, 0.657979, 0.710712, 0.67418, 0.57709, 0.701541, 0.740776, 0.637647, 0.716957, 0.657749, 1.111249, 0.578615, 0.618556, 0.655444, 0.702491, 0.565772, 0.622901, 0.597775, 0.658254, 0.657159, 0.572709, 0.600078, 0.718314, 0.614312, 0.703663, 0.662209], [0.674555, 1.260165, 0.650655, 0.63196, 0.689363, 0.792392, 0.554744, 0.629322, 0.584095, 0.995221, 0.65076, 0.670291, 0.726515, 0.754997, 0.566748, 0.685834, 0.700065, 0.723659, 0.697947, 0.72403, 0.564044, 1.110659, 0.550756, 0.737159, 0.681429, 0.626079, 0.607158, 0.592906, 0.678841, 0.605158, 0.631204, 0.832209, 0.714412, 0.677494, 0.672466, 0.793212, 0.641914, 0.721087, 0.842412, 1.10604, 0.723307, 0.627894, 0.99953, 0.581743, 0.626764, 0.684256, 0.704236, 0.609883, 0.578995, 0.610905, 0.888702, 0.758723, 0.730737, 0.640266, 0.977451, 0.626157, 0.565812, 0.732746, 0.858211, 0.578396, 0.611792, 0.696282, 0.610622, 0.628145, 0.618479, 0.616252, 0.683603, 0.586507, 1.25793, 0.645775, 0.73695, 0.571151, 0.685074, 0.85696, 0.690802, 0.571404, 0.650673, 0.591807, 0.735385, 0.696406, 0.589354, 0.792964, 1.217576, 0.698992, 0.784422, 0.70316, 0.83054, 0.665129, 0.787334, 0.687648, 0.726338, 0.664478, 0.589672, 0.618692, 0.976315, 0.95106, 0.871813, 0.755885, 0.67125, 0.74196, 0.678013, 0.739262, 0.552266, 0.655985, 1.1982, 0.676558, 0.68266, 0.543821, 0.659332, 0.617343, 0.664408, 0.579212, 0.603699, 0.68795, 0.679243, 0.688861, 0.647457, 0.564286, 0.568166, 0.619667, 0.711963, 0.690051, 0.785051, 0.832389, 0.658559, 0.668857, 0.644972, 0.566202, 1.173328, 0.739346, 0.915374, 0.619324, 0.701493, 0.672294, 0.779992, 0.706642, 0.690611, 0.632552, 0.701586, 0.642382, 0.695022, 0.87884, 0.607921, 0.657891, 0.586796, 0.708866, 0.600479, 0.649873, 0.630701, 0.689179, 0.743971, 0.705284, 0.698498, 0.727137, 0.732174, 0.65699, 0.756509, 0.822486, 1.030488, 0.656744, 0.561609, 0.831414, 0.628917, 0.657433, 0.67678, 1.196769, 0.635172, 0.631517, 0.745148, 0.764726, 0.564069, 0.66732, 0.679532, 0.561319, 0.842733, 0.926489, 0.662758, 0.716316, 0.679198, 0.580728, 0.706991, 0.746865, 0.642102, 0.72265, 0.662549, 1.116232, 0.58227, 0.622792, 0.660208, 0.707963, 0.569259, 0.627177, 0.601699, 0.663032, 0.661934, 0.576289, 0.604019, 0.723961, 0.618458, 0.709151, 0.66707], [0.679542, 1.264508, 0.655269, 0.636348, 0.693901, 0.798704, 0.558051, 0.633671, 0.587798, 1.003962, 0.655377, 0.675232, 0.732245, 0.761105, 0.570212, 0.691015, 0.705424, 0.729401, 0.701432, 0.729773, 0.567458, 1.120038, 0.554011, 0.740771, 0.686537, 0.630383, 0.611189, 0.596757, 0.683849, 0.609156, 0.635279, 0.839618, 0.720014, 0.682521, 0.677415, 0.797606, 0.646439, 0.724593, 0.846437, 1.114277, 0.729055, 0.632187, 1.003517, 0.585037, 0.631044, 0.68941, 0.709694, 0.613956, 0.582627, 0.614967, 0.892867, 0.76501, 0.736593, 0.644707, 0.986782, 0.630454, 0.569272, 0.73827, 0.865349, 0.582016, 0.615867, 0.701559, 0.614665, 0.632464, 0.622708, 0.620417, 0.688723, 0.590207, 1.262722, 0.650323, 0.74291, 0.574681, 0.690248, 0.860893, 0.696036, 0.57493, 0.655284, 0.595619, 0.741313, 0.701729, 0.593114, 0.796749, 1.222142, 0.704344, 0.791039, 0.708565, 0.836575, 0.669994, 0.791578, 0.692854, 0.732144, 0.669322, 0.593448, 0.622885, 0.984584, 0.960072, 0.873608, 0.762081, 0.676212, 0.747954, 0.683076, 0.745219, 0.555541, 0.660711, 1.203073, 0.681588, 0.68777, 0.546984, 0.662975, 0.621516, 0.669266, 0.582855, 0.607677, 0.693122, 0.68428, 0.694084, 0.652054, 0.567724, 0.57165, 0.623869, 0.717537, 0.695288, 0.791712, 0.839905, 0.663336, 0.673783, 0.649507, 0.569666, 1.180791, 0.745342, 0.923712, 0.623413, 0.706875, 0.677271, 0.786614, 0.712116, 0.695861, 0.636948, 0.706992, 0.646907, 0.700067, 0.884551, 0.611958, 0.662643, 0.590545, 0.714157, 0.604333, 0.654459, 0.63507, 0.694398, 0.749931, 0.710671, 0.7038, 0.732931, 0.735815, 0.661724, 0.762741, 0.826252, 1.034936, 0.661485, 0.564991, 0.838307, 0.633266, 0.662158, 0.681786, 1.201396, 0.639548, 0.635895, 0.750188, 0.771132, 0.567505, 0.672211, 0.684613, 0.564716, 0.850296, 0.934003, 0.667571, 0.721964, 0.684253, 0.584388, 0.712483, 0.753004, 0.646587, 0.728388, 0.667384, 1.121236, 0.585948, 0.627056, 0.665007, 0.713478, 0.572767, 0.631482, 0.605647, 0.667845, 0.666743, 0.57989, 0.607985, 0.72965, 0.622632, 0.714682, 0.671967], [0.684566, 1.268855, 0.659913, 0.640766, 0.698432, 0.805031, 0.561378, 0.63805, 0.591524, 1.012682, 0.660026, 0.680209, 0.738018, 0.767258, 0.573697, 0.696235, 0.710823, 0.735187, 0.704928, 0.735561, 0.570892, 1.129287, 0.557286, 0.744345, 0.691683, 0.634716, 0.615246, 0.600633, 0.688891, 0.61318, 0.639365, 0.84709, 0.72566, 0.687586, 0.6824, 0.801938, 0.650996, 0.728115, 0.850482, 1.122395, 0.734847, 0.636508, 1.00752, 0.588332, 0.635352, 0.694603, 0.715194, 0.618057, 0.586281, 0.619056, 0.897049, 0.77135, 0.742496, 0.649176, 0.996177, 0.634781, 0.572753, 0.743819, 0.8725, 0.585659, 0.619969, 0.706874, 0.618733, 0.636813, 0.626967, 0.624609, 0.693881, 0.593929, 1.267532, 0.654901, 0.748918, 0.578233, 0.695461, 0.864797, 0.701309, 0.578478, 0.659926, 0.599454, 0.747288, 0.707092, 0.596897, 0.800552, 1.226725, 0.709736, 0.79771, 0.714011, 0.842594, 0.674895, 0.795844, 0.6981, 0.737996, 0.674201, 0.597249, 0.627106, 0.992836, 0.969145, 0.87549, 0.768325, 0.68121, 0.753996, 0.688176, 0.751224, 0.558837, 0.66547, 1.207965, 0.686655, 0.692917, 0.550166, 0.666638, 0.625718, 0.67416, 0.58652, 0.611681, 0.698332, 0.689352, 0.699346, 0.656684, 0.571183, 0.575156, 0.6281, 0.723155, 0.700564, 0.798428, 0.847489, 0.668148, 0.678744, 0.654074, 0.573151, 1.187935, 0.751385, 0.932103, 0.627524, 0.712297, 0.682285, 0.79329, 0.717632, 0.701151, 0.641375, 0.712439, 0.651462, 0.705137, 0.890172, 0.616021, 0.667429, 0.594317, 0.719476, 0.60821, 0.659075, 0.639469, 0.699656, 0.755933, 0.716091, 0.709139, 0.73877, 0.739471, 0.666491, 0.769023, 0.830102, 1.039404, 0.666261, 0.568393, 0.845213, 0.637645, 0.666916, 0.686828, 1.20604, 0.643952, 0.640303, 0.755187, 0.77759, 0.570963, 0.677137, 0.689732, 0.568133, 0.857923, 0.941193, 0.672418, 0.727656, 0.689344, 0.588072, 0.718018, 0.759193, 0.651103, 0.73417, 0.672254, 1.126263, 0.589648, 0.63135, 0.66984, 0.719036, 0.576297, 0.635816, 0.609621, 0.672691, 0.671587, 0.583515, 0.611977, 0.735382, 0.626834, 0.720255, 0.6769], [0.689626, 1.273206, 0.664588, 0.645215, 0.702953, 0.811369, 0.564725, 0.64246, 0.595273, 1.021373, 0.664707, 0.685223, 0.743833, 0.773458, 0.577202, 0.701494, 0.716263, 0.741018, 0.708438, 0.741394, 0.574346, 1.13839, 0.56058, 0.747885, 0.696867, 0.639079, 0.61933, 0.604536, 0.693966, 0.61723, 0.64346, 0.854624, 0.731349, 0.692686, 0.68742, 0.806218, 0.655584, 0.731655, 0.854546, 1.130388, 0.740686, 0.640858, 1.011539, 0.591627, 0.639688, 0.699834, 0.720736, 0.622184, 0.589958, 0.623171, 0.901247, 0.777741, 0.748445, 0.653674, 1.005637, 0.639136, 0.576256, 0.749391, 0.879661, 0.589323, 0.624097, 0.712228, 0.622825, 0.641192, 0.631256, 0.628831, 0.699077, 0.597674, 1.27236, 0.659511, 0.754974, 0.581807, 0.700714, 0.868677, 0.706621, 0.582047, 0.6646, 0.603314, 0.753311, 0.712495, 0.600703, 0.804373, 1.231325, 0.715168, 0.804434, 0.719498, 0.848593, 0.679832, 0.800133, 0.703385, 0.743895, 0.679116, 0.601073, 0.631355, 1.001064, 0.97828, 0.877472, 0.774618, 0.686245, 0.760086, 0.693314, 0.757275, 0.562152, 0.670263, 1.212877, 0.691759, 0.698103, 0.553367, 0.670322, 0.629948, 0.67909, 0.590208, 0.615711, 0.70358, 0.694459, 0.704648, 0.661346, 0.574663, 0.578684, 0.632358, 0.728816, 0.70588, 0.805198, 0.855141, 0.672996, 0.683742, 0.658671, 0.576658, 1.194775, 0.757477, 0.940547, 0.631658, 0.717761, 0.687335, 0.800022, 0.72319, 0.70648, 0.645832, 0.717927, 0.65605, 0.710234, 0.895715, 0.62011, 0.672249, 0.598114, 0.724822, 0.61211, 0.663722, 0.643899, 0.704953, 0.761978, 0.721545, 0.714515, 0.744655, 0.743142, 0.671292, 0.775356, 0.83403, 1.04389, 0.67107, 0.571816, 0.852127, 0.642055, 0.671708, 0.691907, 1.210702, 0.648382, 0.644742, 0.760138, 0.784103, 0.574441, 0.682099, 0.69489, 0.571571, 0.865613, 0.947959, 0.6773, 0.733393, 0.694473, 0.591779, 0.723595, 0.765434, 0.655648, 0.739998, 0.677159, 1.131312, 0.593372, 0.635674, 0.674708, 0.724636, 0.579849, 0.64018, 0.613622, 0.677571, 0.676466, 0.587161, 0.615994, 0.741157, 0.631064, 0.725872, 0.681868], [0.694722, 1.277563, 0.669295, 0.649694, 0.707463, 0.817717, 0.568091, 0.6469, 0.599046, 1.030026, 0.669419, 0.690273, 0.749692, 0.779704, 0.580729, 0.706792, 0.721742, 0.746895, 0.711961, 0.747273, 0.57782, 1.147332, 0.563894, 0.751397, 0.702089, 0.643472, 0.623441, 0.608464, 0.699075, 0.621307, 0.647564, 0.862223, 0.737082, 0.697824, 0.692476, 0.810457, 0.660205, 0.735213, 0.858629, 1.138253, 0.74657, 0.645237, 1.015574, 0.594919, 0.644054, 0.705105, 0.726322, 0.62634, 0.593659, 0.627312, 0.905462, 0.784184, 0.754442, 0.658201, 1.01516, 0.643522, 0.579779, 0.754986, 0.886829, 0.59301, 0.628252, 0.717621, 0.626943, 0.6456, 0.635575, 0.63308, 0.704311, 0.60144, 1.277206, 0.664152, 0.761078, 0.585402, 0.706006, 0.872537, 0.711973, 0.585638, 0.669305, 0.607199, 0.759382, 0.717939, 0.604533, 0.808212, 1.235943, 0.720641, 0.811211, 0.725026, 0.854571, 0.684804, 0.804445, 0.708711, 0.749841, 0.684065, 0.604922, 0.635633, 1.009264, 0.987475, 0.879563, 0.780961, 0.691318, 0.766223, 0.69849, 0.763374, 0.565486, 0.67509, 1.217808, 0.6969, 0.703326, 0.556586, 0.674025, 0.634206, 0.684055, 0.593919, 0.619768, 0.708866, 0.699601, 0.70999, 0.666041, 0.578164, 0.582232, 0.636645, 0.734521, 0.711235, 0.812022, 0.862862, 0.677878, 0.688777, 0.6633, 0.580186, 1.201335, 0.763618, 0.949041, 0.635815, 0.723264, 0.692423, 0.80681, 0.72879, 0.71185, 0.65032, 0.723457, 0.660669, 0.715357, 0.901193, 0.624226, 0.677104, 0.601934, 0.730193, 0.616034, 0.6684, 0.648359, 0.71029, 0.768066, 0.72703, 0.719929, 0.750586, 0.74683, 0.676128, 0.781739, 0.838026, 1.048397, 0.675913, 0.575259, 0.859046, 0.646496, 0.676534, 0.697022, 1.215382, 0.652839, 0.649211, 0.765037, 0.79067, 0.577941, 0.687096, 0.700085, 0.575029, 0.873367, 0.954241, 0.682217, 0.739175, 0.699638, 0.595509, 0.729215, 0.771726, 0.660224, 0.745872, 0.6821, 1.136383, 0.597119, 0.640027, 0.679612, 0.73028, 0.583423, 0.644573, 0.617648, 0.682486, 0.681379, 0.590831, 0.620036, 0.746976, 0.635321, 0.731532, 0.686873], [0.699856, 1.281929, 0.674032, 0.654204, 0.71196, 0.824068, 0.571478, 0.65137, 0.602843, 1.038631, 0.674164, 0.69536, 0.755593, 0.785996, 0.584278, 0.712131, 0.727263, 0.752819, 0.715498, 0.753197, 0.581316, 1.156102, 0.567227, 0.754885, 0.707351, 0.647895, 0.627579, 0.612417, 0.704217, 0.625411, 0.651677, 0.869885, 0.74286, 0.702999, 0.697568, 0.814662, 0.664858, 0.738787, 0.862731, 1.145986, 0.752501, 0.649645, 1.019625, 0.598207, 0.648448, 0.710415, 0.73195, 0.630523, 0.597382, 0.63148, 0.909694, 0.790679, 0.760486, 0.662756, 1.024745, 0.647937, 0.583325, 0.760601, 0.893999, 0.59672, 0.632434, 0.723053, 0.631085, 0.650038, 0.639925, 0.637358, 0.709583, 0.605228, 1.282071, 0.668824, 0.767232, 0.58902, 0.711338, 0.876383, 0.717364, 0.589251, 0.674043, 0.611108, 0.765501, 0.723424, 0.608387, 0.81207, 1.240577, 0.726155, 0.818044, 0.730595, 0.860525, 0.689812, 0.808781, 0.714076, 0.755834, 0.68905, 0.608795, 0.63994, 1.017428, 0.996728, 0.881773, 0.787354, 0.696427, 0.772408, 0.703705, 0.769521, 0.56884, 0.679952, 1.22276, 0.702079, 0.708588, 0.559823, 0.677749, 0.638493, 0.689057, 0.597654, 0.623851, 0.71419, 0.704779, 0.715372, 0.670769, 0.581686, 0.585802, 0.64096, 0.740271, 0.71663, 0.818902, 0.870653, 0.682795, 0.693848, 0.66796, 0.583735, 1.207645, 0.769808, 0.957586, 0.639995, 0.72881, 0.697548, 0.813654, 0.734433, 0.71726, 0.654839, 0.729028, 0.66532, 0.720506, 0.906621, 0.62837, 0.681993, 0.60578, 0.73559, 0.61998, 0.673109, 0.65285, 0.715667, 0.774197, 0.732547, 0.725381, 0.756563, 0.750535, 0.680997, 0.788173, 0.842085, 1.052922, 0.68079, 0.578722, 0.865962, 0.650967, 0.681393, 0.702173, 1.22008, 0.657323, 0.653711, 0.769878, 0.797292, 0.581462, 0.692129, 0.705319, 0.578509, 0.881185, 0.960064, 0.687169, 0.745003, 0.704842, 0.599262, 0.734878, 0.778069, 0.664831, 0.751791, 0.687077, 1.141477, 0.600889, 0.64441, 0.684551, 0.735967, 0.587019, 0.648997, 0.6217, 0.687435, 0.686328, 0.594523, 0.624105, 0.752838, 0.639607, 0.737236, 0.691914], [0.705027, 1.286303, 0.678801, 0.658746, 0.716442, 0.83042, 0.574884, 0.655871, 0.606664, 1.047179, 0.678942, 0.700484, 0.761537, 0.792336, 0.587848, 0.717509, 0.732825, 0.758788, 0.71905, 0.759168, 0.584831, 1.164686, 0.57058, 0.758354, 0.712652, 0.652348, 0.631745, 0.616397, 0.709393, 0.629541, 0.655796, 0.877612, 0.748682, 0.708211, 0.702697, 0.818843, 0.669544, 0.742379, 0.866853, 1.153586, 0.758478, 0.654082, 1.023693, 0.601491, 0.652871, 0.715764, 0.737622, 0.634734, 0.601128, 0.635675, 0.913944, 0.797228, 0.766578, 0.667341, 1.034392, 0.652383, 0.586892, 0.766236, 0.901166, 0.600453, 0.636644, 0.728525, 0.635252, 0.654506, 0.644305, 0.641665, 0.714894, 0.609039, 1.286955, 0.673528, 0.773435, 0.59266, 0.71671, 0.880218, 0.722796, 0.592885, 0.678812, 0.615042, 0.77167, 0.72895, 0.612265, 0.815946, 1.245229, 0.731711, 0.82493, 0.736206, 0.866451, 0.694857, 0.813139, 0.719482, 0.761875, 0.694071, 0.612692, 0.644275, 1.025551, 1.00604, 0.88411, 0.793797, 0.701574, 0.778642, 0.708959, 0.775715, 0.572215, 0.684848, 1.227731, 0.707296, 0.713889, 0.56308, 0.681494, 0.642809, 0.694095, 0.601412, 0.62796, 0.719554, 0.709992, 0.720795, 0.675529, 0.58523, 0.589394, 0.645305, 0.746065, 0.722066, 0.825837, 0.878514, 0.687749, 0.698956, 0.672652, 0.587306, 1.213736, 0.776049, 0.966179, 0.644198, 0.734397, 0.70271, 0.820556, 0.740119, 0.722712, 0.65939, 0.734642, 0.670004, 0.725681, 0.91201, 0.63254, 0.686917, 0.609649, 0.741012, 0.62395, 0.67785, 0.657373, 0.721084, 0.780371, 0.738092, 0.730871, 0.762588, 0.754257, 0.685901, 0.794659, 0.846201, 1.057467, 0.685702, 0.582205, 0.872871, 0.655469, 0.686286, 0.707362, 1.224797, 0.661834, 0.658242, 0.774656, 0.803969, 0.585005, 0.697199, 0.710593, 0.582009, 0.889068, 0.965547, 0.692156, 0.750876, 0.710083, 0.603039, 0.740584, 0.784465, 0.669469, 0.757757, 0.69209, 1.146594, 0.604684, 0.648823, 0.689525, 0.741698, 0.590637, 0.65345, 0.625778, 0.692418, 0.691312, 0.598239, 0.6282, 0.758745, 0.643922, 0.742985, 0.696992], [0.710235, 1.290688, 0.683601, 0.663319, 0.720909, 0.836766, 0.578311, 0.660403, 0.610508, 1.055659, 0.683752, 0.705646, 0.767526, 0.798722, 0.591439, 0.722928, 0.738428, 0.764804, 0.722617, 0.765186, 0.588368, 1.173075, 0.573953, 0.761809, 0.717992, 0.656832, 0.635938, 0.620403, 0.714602, 0.633699, 0.659921, 0.885404, 0.75455, 0.713461, 0.707862, 0.823007, 0.674263, 0.745989, 0.870995, 1.16105, 0.764503, 0.658548, 1.027776, 0.604769, 0.657323, 0.721154, 0.743337, 0.638972, 0.604898, 0.639897, 0.918213, 0.80383, 0.772718, 0.671954, 1.0441, 0.656858, 0.59048, 0.771891, 0.908325, 0.604208, 0.640881, 0.734036, 0.639444, 0.659005, 0.648716, 0.646002, 0.720244, 0.612872, 1.291857, 0.678264, 0.779687, 0.596323, 0.722123, 0.884047, 0.728268, 0.596541, 0.683614, 0.619002, 0.777887, 0.734518, 0.616166, 0.819841, 1.249898, 0.737308, 0.831872, 0.741858, 0.872348, 0.699937, 0.817521, 0.724928, 0.767964, 0.699127, 0.616614, 0.648639, 1.033627, 1.015407, 0.886582, 0.800291, 0.706759, 0.784924, 0.714251, 0.781958, 0.575609, 0.689778, 1.232722, 0.712552, 0.719228, 0.566356, 0.68526, 0.647153, 0.699169, 0.605194, 0.632097, 0.724956, 0.715241, 0.726259, 0.680323, 0.588796, 0.593008, 0.649678, 0.751904, 0.727541, 0.832828, 0.886446, 0.692738, 0.704101, 0.677375, 0.590899, 1.219642, 0.782339, 0.974821, 0.648423, 0.740025, 0.707911, 0.827514, 0.745848, 0.728204, 0.663972, 0.740299, 0.67472, 0.73088, 0.917375, 0.636738, 0.691876, 0.613543, 0.746457, 0.627943, 0.682622, 0.661926, 0.726542, 0.786588, 0.743666, 0.736399, 0.76866, 0.757997, 0.69084, 0.801197, 0.850369, 1.062032, 0.690648, 0.585709, 0.879765, 0.660002, 0.691213, 0.712588, 1.229531, 0.666371, 0.662804, 0.779367, 0.810702, 0.588569, 0.702304, 0.715905, 0.585531, 0.897016, 0.97083, 0.697179, 0.756795, 0.715363, 0.60684, 0.746335, 0.790914, 0.674138, 0.763769, 0.697139, 1.151733, 0.608502, 0.653267, 0.694536, 0.747474, 0.594277, 0.657933, 0.629883, 0.697437, 0.696332, 0.601977, 0.632321, 0.764696, 0.648265, 0.748777, 0.702107], [0.713115, 1.293103, 0.686255, 0.665847, 0.723358, 0.840252, 0.580205, 0.662909, 0.612633, 1.060291, 0.686411, 0.7085, 0.770838, 0.802254, 0.593424, 0.725926, 0.741527, 0.768133, 0.724585, 0.768515, 0.590322, 1.177604, 0.575816, 0.763704, 0.720945, 0.659312, 0.638256, 0.622618, 0.717482, 0.635997, 0.662193, 0.889717, 0.757796, 0.716365, 0.710719, 0.825292, 0.676872, 0.747982, 0.873282, 1.165098, 0.767836, 0.661017, 1.03003, 0.606568, 0.659783, 0.724136, 0.746499, 0.641316, 0.606981, 0.642231, 0.920568, 0.807484, 0.776115, 0.674503, 1.049465, 0.659333, 0.592464, 0.775008, 0.912258, 0.606284, 0.643223, 0.737084, 0.64176, 0.661492, 0.651155, 0.648399, 0.723203, 0.614989, 1.294561, 0.680882, 0.783147, 0.598346, 0.725117, 0.88615, 0.731294, 0.598562, 0.686269, 0.62119, 0.781328, 0.737598, 0.618322, 0.821991, 1.252474, 0.740404, 0.835714, 0.744985, 0.875578, 0.702747, 0.819941, 0.727941, 0.771334, 0.701924, 0.618782, 0.651052, 1.038045, 1.020583, 0.888, 0.803884, 0.709627, 0.788401, 0.717179, 0.785413, 0.577484, 0.692505, 1.235476, 0.715458, 0.722182, 0.568165, 0.687339, 0.649556, 0.701976, 0.607284, 0.634384, 0.727943, 0.718143, 0.729281, 0.682974, 0.590766, 0.595005, 0.652095, 0.755135, 0.73057, 0.836697, 0.890839, 0.695497, 0.706948, 0.679987, 0.592885, 1.222824, 0.78582, 0.979593, 0.650757, 0.743138, 0.710788, 0.831365, 0.749017, 0.731242, 0.666505, 0.743428, 0.677328, 0.733751, 0.920318, 0.639059, 0.694618, 0.615696, 0.749461, 0.630149, 0.68526, 0.664444, 0.729561, 0.790026, 0.746743, 0.739456, 0.77202, 0.760061, 0.693571, 0.804815, 0.852681, 1.064551, 0.693383, 0.587645, 0.883548, 0.662509, 0.693937, 0.715478, 1.232143, 0.668877, 0.665327, 0.781928, 0.814429, 0.590538, 0.705128, 0.718843, 0.587477, 0.901414, 0.973691, 0.699957, 0.760071, 0.718282, 0.60894, 0.749516, 0.794483, 0.676719, 0.767096, 0.699932, 1.154569, 0.610612, 0.655724, 0.697307, 0.750669, 0.596289, 0.660411, 0.632152, 0.700212, 0.699108, 0.604043, 0.634598, 0.767987, 0.650665, 0.751982, 0.704936], [0.718387, 1.297507, 0.691108, 0.670475, 0.727799, 0.846581, 0.583667, 0.667494, 0.616517, 1.068644, 0.691277, 0.713725, 0.776897, 0.80872, 0.597053, 0.731414, 0.747202, 0.774229, 0.728177, 0.774612, 0.593896, 1.185682, 0.579224, 0.767144, 0.726353, 0.663848, 0.642498, 0.626669, 0.722745, 0.640202, 0.666327, 0.897615, 0.763741, 0.72168, 0.715947, 0.829444, 0.681643, 0.751623, 0.877459, 1.172355, 0.773942, 0.665534, 1.034143, 0.609833, 0.664284, 0.729594, 0.752289, 0.645604, 0.610792, 0.646498, 0.924868, 0.814176, 0.782338, 0.679165, 1.059269, 0.663861, 0.596091, 0.780691, 0.919396, 0.610079, 0.647507, 0.742664, 0.645992, 0.666042, 0.655618, 0.652785, 0.728619, 0.61886, 1.299497, 0.685673, 0.789484, 0.602049, 0.730599, 0.889975, 0.736835, 0.602255, 0.691127, 0.625193, 0.787629, 0.743235, 0.622264, 0.825919, 1.257175, 0.746072, 0.842748, 0.750708, 0.881424, 0.70789, 0.824365, 0.733457, 0.777505, 0.707042, 0.622746, 0.655464, 1.046035, 1.030038, 0.890695, 0.810461, 0.714878, 0.794766, 0.722538, 0.791738, 0.580914, 0.697496, 1.240503, 0.720778, 0.727588, 0.571474, 0.691142, 0.653951, 0.707113, 0.611107, 0.638568, 0.733412, 0.723451, 0.734814, 0.687823, 0.594369, 0.598657, 0.656518, 0.761052, 0.736114, 0.843778, 0.898889, 0.700548, 0.712155, 0.684765, 0.596517, 1.228509, 0.792197, 0.988309, 0.655021, 0.748838, 0.716054, 0.838419, 0.75482, 0.736805, 0.671142, 0.749157, 0.6821, 0.738991, 0.925665, 0.643304, 0.699637, 0.619633, 0.754942, 0.634183, 0.690085, 0.669051, 0.735087, 0.796312, 0.752357, 0.745046, 0.778173, 0.76383, 0.69857, 0.811441, 0.856921, 1.069151, 0.698385, 0.591186, 0.890405, 0.667097, 0.698923, 0.720767, 1.236911, 0.673456, 0.669942, 0.786528, 0.821255, 0.594141, 0.710294, 0.724222, 0.591032, 0.909466, 0.97886, 0.705041, 0.766069, 0.723627, 0.612782, 0.755342, 0.80102, 0.681441, 0.773186, 0.705045, 1.159748, 0.614472, 0.660221, 0.70238, 0.756519, 0.599965, 0.664947, 0.636303, 0.705288, 0.704189, 0.607823, 0.638765, 0.774013, 0.655058, 0.757852, 0.710115], [0.723694, 1.301923, 0.695991, 0.675131, 0.732223, 0.852889, 0.587151, 0.672108, 0.620425, 1.076902, 0.696174, 0.718985, 0.782998, 0.81523, 0.600705, 0.736939, 0.752915, 0.780369, 0.731785, 0.780752, 0.59749, 1.193555, 0.582652, 0.770579, 0.731797, 0.668414, 0.646768, 0.630745, 0.72804, 0.644435, 0.670466, 0.905575, 0.769728, 0.72703, 0.721209, 0.833594, 0.686447, 0.755281, 0.881655, 1.179481, 0.780091, 0.670079, 1.038273, 0.613087, 0.668812, 0.73509, 0.758121, 0.649918, 0.614626, 0.650791, 0.929186, 0.820917, 0.788605, 0.683853, 1.069129, 0.668416, 0.599741, 0.786389, 0.926512, 0.613896, 0.651818, 0.74828, 0.650249, 0.670621, 0.660109, 0.657198, 0.734071, 0.622751, 1.304452, 0.690493, 0.795867, 0.605774, 0.73612, 0.893801, 0.742413, 0.60597, 0.696014, 0.629218, 0.793977, 0.748911, 0.626228, 0.829865, 1.261893, 0.751778, 0.849833, 0.75647, 0.887235, 0.713066, 0.828811, 0.739011, 0.783721, 0.712195, 0.626733, 0.659904, 1.053962, 1.039542, 0.893533, 0.817087, 0.720163, 0.801177, 0.727934, 0.798108, 0.584364, 0.702518, 1.245553, 0.726134, 0.73303, 0.574804, 0.694966, 0.658375, 0.712284, 0.614955, 0.642779, 0.738917, 0.728792, 0.740386, 0.692703, 0.597993, 0.602329, 0.660968, 0.76701, 0.741696, 0.850913, 0.907006, 0.705634, 0.717398, 0.689573, 0.600171, 1.234087, 0.79862, 0.997068, 0.659306, 0.754578, 0.721356, 0.845526, 0.760663, 0.742407, 0.675808, 0.754925, 0.686903, 0.744255, 0.931011, 0.647575, 0.704689, 0.623595, 0.760443, 0.63824, 0.69494, 0.673689, 0.740652, 0.80264, 0.757993, 0.750672, 0.78437, 0.767617, 0.703604, 0.818115, 0.861202, 1.073771, 0.703421, 0.594747, 0.897227, 0.671716, 0.703942, 0.726091, 1.241695, 0.678061, 0.674587, 0.791057, 0.828134, 0.597765, 0.715494, 0.729639, 0.594609, 0.917581, 0.984019, 0.71016, 0.772111, 0.729006, 0.616648, 0.761208, 0.807606, 0.686193, 0.77932, 0.710191, 1.16495, 0.618356, 0.664748, 0.707485, 0.762411, 0.603663, 0.669513, 0.640479, 0.710398, 0.709302, 0.611626, 0.642958, 0.78008, 0.659478, 0.763763, 0.715328], [0.728317, 1.305318, 0.700222, 0.679162, 0.735952, 0.858324, 0.59011, 0.6761, 0.623771, 1.083974, 0.700419, 0.723566, 0.788345, 0.820947, 0.603816, 0.741765, 0.757908, 0.785755, 0.734771, 0.786139, 0.600548, 1.200103, 0.585562, 0.773359, 0.736547, 0.672361, 0.650443, 0.634247, 0.732646, 0.648075, 0.673982, 0.912632, 0.774975, 0.731692, 0.725791, 0.837019, 0.690612, 0.7583, 0.885108, 1.185394, 0.785488, 0.674004, 1.041563, 0.615784, 0.672722, 0.739888, 0.763226, 0.653636, 0.617904, 0.654488, 0.932727, 0.826859, 0.79411, 0.687907, 1.077878, 0.672355, 0.602852, 0.791323, 0.932667, 0.617159, 0.65553, 0.753184, 0.653909, 0.67458, 0.663993, 0.661006, 0.738828, 0.626079, 1.308361, 0.694669, 0.801479, 0.608952, 0.74094, 0.896881, 0.747286, 0.60914, 0.700252, 0.632673, 0.799555, 0.753874, 0.629626, 0.833111, 1.265604, 0.756768, 0.856084, 0.761509, 0.892166, 0.717572, 0.832538, 0.743862, 0.789181, 0.716676, 0.630152, 0.663738, 1.060768, 1.047967, 0.895809, 0.822917, 0.724769, 0.806811, 0.732641, 0.803706, 0.587293, 0.706883, 1.249592, 0.730803, 0.737778, 0.577623, 0.698184, 0.662192, 0.716785, 0.618245, 0.646399, 0.74372, 0.733443, 0.745253, 0.696938, 0.601081, 0.605461, 0.664809, 0.772232, 0.746573, 0.857212, 0.914217, 0.710056, 0.721966, 0.693738, 0.603286, 1.23854, 0.804268, 1.004804, 0.662986, 0.759596, 0.725976, 0.851804, 0.765778, 0.747302, 0.679847, 0.759972, 0.691065, 0.748812, 0.935514, 0.651252, 0.70908, 0.62699, 0.765212, 0.641715, 0.699147, 0.677701, 0.745512, 0.808188, 0.76289, 0.755584, 0.789809, 0.770753, 0.707975, 0.823991, 0.864768, 1.077506, 0.707799, 0.597776, 0.903107, 0.67571, 0.7083, 0.730729, 1.245483, 0.682035, 0.678607, 0.794799, 0.834203, 0.600853, 0.720022, 0.734364, 0.597656, 0.924777, 0.988314, 0.71461, 0.77741, 0.733696, 0.619956, 0.766345, 0.813408, 0.690306, 0.784705, 0.714669, 1.169184, 0.62168, 0.668658, 0.711927, 0.767573, 0.606821, 0.673457, 0.64407, 0.71484, 0.713751, 0.614875, 0.646562, 0.785396, 0.66329, 0.768941, 0.719866], [0.722495, 1.292235, 0.694509, 0.67358, 0.729541, 0.851425, 0.584966, 0.670532, 0.618453, 1.075345, 0.694711, 0.717776, 0.782229, 0.814658, 0.598598, 0.7359, 0.751949, 0.779691, 0.727988, 0.780071, 0.595339, 1.189835, 0.580442, 0.766018, 0.730699, 0.666812, 0.644997, 0.628893, 0.726763, 0.642638, 0.668173, 0.906022, 0.768959, 0.725852, 0.719975, 0.8293, 0.684974, 0.751265, 0.876859, 1.174981, 0.779433, 0.668424, 1.031438, 0.610193, 0.66715, 0.734028, 0.757266, 0.648177, 0.612615, 0.649008, 0.923981, 0.820626, 0.788014, 0.682237, 1.070285, 0.666801, 0.597644, 0.784939, 0.925306, 0.611871, 0.650046, 0.747229, 0.648415, 0.669012, 0.658506, 0.655512, 0.732958, 0.620724, 1.295522, 0.688989, 0.795357, 0.603712, 0.735082, 0.888292, 0.741382, 0.603893, 0.694542, 0.627311, 0.793437, 0.747945, 0.624267, 0.825345, 1.253147, 0.75082, 0.849684, 0.755533, 0.884607, 0.71181, 0.825038, 0.737987, 0.783118, 0.710911, 0.6248, 0.658226, 1.052277, 1.040538, 0.886852, 0.816668, 0.718978, 0.80064, 0.726815, 0.79755, 0.582165, 0.701166, 1.237492, 0.724978, 0.731916, 0.572545, 0.691944, 0.656688, 0.711028, 0.612959, 0.640971, 0.737819, 0.727576, 0.73937, 0.691265, 0.595882, 0.600235, 0.659289, 0.766233, 0.74068, 0.850825, 0.907675, 0.704333, 0.716187, 0.688062, 0.598075, 1.22676, 0.798135, 0.997496, 0.657397, 0.75363, 0.72018, 0.845467, 0.759795, 0.74141, 0.674263, 0.754019, 0.68542, 0.742714, 0.92725, 0.645799, 0.703352, 0.621661, 0.759039, 0.63626, 0.693432, 0.672126, 0.739622, 0.801952, 0.756811, 0.749605, 0.783727, 0.763641, 0.702249, 0.817755, 0.856819, 1.067211, 0.702078, 0.592582, 0.89593, 0.670149, 0.702563, 0.724887, 1.233297, 0.676388, 0.673026, 0.787702, 0.827955, 0.595656, 0.714243, 0.728528, 0.592474, 0.918102, 0.979338, 0.708851, 0.771394, 0.727849, 0.614659, 0.760368, 0.807254, 0.684641, 0.778651, 0.708925, 1.158112, 0.616372, 0.663132, 0.706194, 0.761595, 0.601594, 0.667894, 0.638651, 0.709074, 0.708001, 0.609606, 0.641122, 0.779298, 0.657772, 0.762956, 0.714095], [0.727825, 1.296626, 0.699403, 0.678256, 0.73386, 0.857561, 0.588452, 0.675165, 0.622369, 1.083195, 0.699622, 0.723061, 0.788358, 0.821192, 0.602253, 0.741456, 0.757688, 0.785867, 0.731591, 0.786247, 0.598934, 1.197113, 0.583873, 0.769406, 0.736171, 0.671395, 0.649276, 0.632984, 0.73207, 0.646879, 0.672262, 0.91404, 0.77498, 0.731225, 0.725259, 0.83341, 0.689798, 0.754919, 0.881049, 1.181692, 0.78562, 0.67298, 1.035554, 0.613361, 0.671691, 0.739553, 0.763131, 0.652505, 0.616454, 0.653313, 0.928291, 0.827414, 0.794321, 0.686935, 1.080135, 0.671374, 0.601298, 0.790588, 0.932236, 0.615695, 0.654367, 0.752866, 0.652675, 0.673607, 0.66302, 0.659942, 0.738437, 0.624617, 1.300458, 0.693824, 0.801783, 0.607442, 0.740632, 0.892078, 0.746988, 0.607614, 0.699444, 0.631347, 0.799825, 0.753652, 0.628239, 0.829284, 1.257846, 0.756556, 0.856811, 0.761324, 0.890232, 0.717011, 0.829484, 0.743571, 0.789376, 0.716085, 0.628796, 0.662682, 1.059901, 1.050025, 0.890019, 0.823334, 0.72429, 0.807087, 0.732239, 0.803957, 0.585618, 0.70621, 1.242522, 0.73036, 0.737383, 0.575875, 0.695768, 0.661125, 0.716224, 0.616812, 0.645191, 0.743348, 0.732935, 0.744972, 0.696166, 0.599512, 0.603914, 0.663754, 0.772228, 0.746291, 0.858006, 0.915871, 0.709442, 0.721457, 0.692884, 0.601733, 1.2321, 0.8046, 1.00623, 0.66168, 0.759395, 0.725508, 0.852627, 0.765669, 0.747042, 0.678947, 0.75982, 0.69024, 0.747961, 0.932552, 0.650082, 0.708426, 0.625631, 0.764509, 0.640317, 0.6983, 0.676781, 0.745215, 0.808299, 0.762408, 0.755253, 0.789961, 0.767425, 0.7073, 0.824472, 0.861136, 1.071819, 0.707136, 0.596144, 0.902534, 0.674784, 0.707598, 0.730234, 1.238065, 0.680994, 0.677689, 0.791992, 0.834888, 0.599284, 0.719468, 0.733971, 0.596058, 0.926271, 0.984468, 0.713988, 0.777473, 0.733252, 0.618531, 0.766268, 0.813892, 0.689404, 0.784826, 0.714096, 1.163301, 0.620261, 0.667675, 0.711324, 0.767523, 0.605302, 0.672473, 0.642839, 0.714205, 0.713138, 0.613414, 0.645322, 0.785392, 0.662203, 0.768901, 0.719333], [0.733193, 1.30103, 0.70433, 0.682963, 0.738162, 0.86365, 0.591959, 0.679828, 0.626311, 1.090914, 0.704566, 0.728385, 0.794532, 0.827773, 0.60593, 0.747054, 0.76347, 0.792091, 0.73521, 0.792471, 0.602551, 1.204216, 0.587324, 0.772798, 0.741684, 0.67601, 0.653584, 0.637101, 0.737408, 0.651149, 0.676353, 0.922123, 0.781048, 0.736637, 0.73058, 0.83753, 0.694656, 0.75859, 0.885259, 1.18829, 0.791856, 0.677566, 1.039686, 0.616512, 0.676261, 0.745119, 0.769041, 0.656863, 0.620317, 0.657645, 0.93262, 0.834258, 0.800678, 0.691662, 1.090037, 0.675978, 0.604975, 0.796248, 0.939121, 0.619543, 0.658716, 0.758544, 0.65696, 0.678233, 0.667567, 0.664402, 0.743955, 0.628532, 1.305413, 0.698692, 0.80826, 0.611194, 0.746225, 0.895872, 0.752636, 0.611357, 0.704379, 0.635409, 0.806263, 0.759402, 0.632236, 0.833243, 1.262564, 0.762335, 0.863995, 0.767157, 0.895816, 0.722251, 0.833953, 0.749198, 0.795684, 0.721296, 0.632818, 0.667169, 1.067443, 1.059555, 0.893326, 0.830051, 0.729641, 0.813584, 0.737704, 0.810414, 0.589091, 0.71129, 1.247572, 0.735782, 0.742891, 0.579225, 0.699613, 0.665592, 0.721458, 0.620689, 0.649438, 0.748917, 0.738329, 0.750615, 0.701101, 0.603164, 0.607615, 0.668249, 0.778269, 0.751943, 0.865245, 0.924142, 0.714588, 0.726766, 0.697739, 0.605414, 1.237404, 0.811117, 1.015, 0.665985, 0.765204, 0.730875, 0.859846, 0.771588, 0.752717, 0.683664, 0.765664, 0.695094, 0.75323, 0.937872, 0.654394, 0.713536, 0.629627, 0.769993, 0.644398, 0.703201, 0.681468, 0.75085, 0.814687, 0.768009, 0.760938, 0.796244, 0.771229, 0.712387, 0.831241, 0.865486, 1.076446, 0.712229, 0.599727, 0.909073, 0.679452, 0.712668, 0.735618, 1.242852, 0.685623, 0.682384, 0.796219, 0.841878, 0.602935, 0.72473, 0.739454, 0.599664, 0.934505, 0.989621, 0.719161, 0.783601, 0.738694, 0.622428, 0.772213, 0.820585, 0.694199, 0.791048, 0.719305, 1.168514, 0.624175, 0.67225, 0.716491, 0.773497, 0.609032, 0.677083, 0.647053, 0.719371, 0.718313, 0.617246, 0.64955, 0.791532, 0.666665, 0.774893, 0.724609], [0.7386, 1.305448, 0.709287, 0.687703, 0.74245, 0.869682, 0.595486, 0.684524, 0.630276, 1.098493, 0.709544, 0.733747, 0.800749, 0.834402, 0.609629, 0.752693, 0.769295, 0.798363, 0.738846, 0.798743, 0.606189, 1.211157, 0.590795, 0.776195, 0.747237, 0.680655, 0.657921, 0.641246, 0.742779, 0.655446, 0.680445, 0.930274, 0.787163, 0.742088, 0.735939, 0.841662, 0.699548, 0.762279, 0.889489, 1.19478, 0.798141, 0.682182, 1.043835, 0.619641, 0.680861, 0.750727, 0.774997, 0.661249, 0.624204, 0.662005, 0.936969, 0.841158, 0.807085, 0.696418, 1.09999, 0.680613, 0.608674, 0.801916, 0.945953, 0.623414, 0.663093, 0.764262, 0.661269, 0.682891, 0.672145, 0.668892, 0.749514, 0.632469, 1.310386, 0.703592, 0.814789, 0.61497, 0.75186, 0.899674, 0.758326, 0.615123, 0.709348, 0.639497, 0.812753, 0.765195, 0.636257, 0.83722, 1.267299, 0.768157, 0.871235, 0.773034, 0.901355, 0.727528, 0.838446, 0.754866, 0.802043, 0.726544, 0.636864, 0.671685, 1.074897, 1.069124, 0.896769, 0.83682, 0.735031, 0.820131, 0.743209, 0.816921, 0.592584, 0.716407, 1.252641, 0.741243, 0.748438, 0.582594, 0.70348, 0.670088, 0.726729, 0.624591, 0.653714, 0.754526, 0.743757, 0.756301, 0.70607, 0.606838, 0.611338, 0.672773, 0.784356, 0.757637, 0.87254, 0.932486, 0.719771, 0.732114, 0.702626, 0.609117, 1.242685, 0.817686, 1.023806, 0.670311, 0.771055, 0.736281, 0.867124, 0.777551, 0.758434, 0.688414, 0.771553, 0.699981, 0.758521, 0.943212, 0.658734, 0.718682, 0.633648, 0.775491, 0.648502, 0.708133, 0.686187, 0.756526, 0.821117, 0.773605, 0.766661, 0.802575, 0.775051, 0.71751, 0.838065, 0.869867, 1.081093, 0.717358, 0.60333, 0.91554, 0.684151, 0.717774, 0.741041, 1.247657, 0.690276, 0.687112, 0.800387, 0.848926, 0.606608, 0.730029, 0.744979, 0.603291, 0.942804, 0.9948, 0.724371, 0.789777, 0.744176, 0.626349, 0.778204, 0.827332, 0.699026, 0.797318, 0.724552, 1.173749, 0.628113, 0.676857, 0.721695, 0.779517, 0.612786, 0.681723, 0.651295, 0.724572, 0.723524, 0.621102, 0.653804, 0.797717, 0.671155, 0.780931, 0.729923], [0.731448, 1.291442, 0.702356, 0.680966, 0.734949, 0.861154, 0.589499, 0.677812, 0.624001, 1.0877, 0.702615, 0.726639, 0.793089, 0.82646, 0.603523, 0.745439, 0.761896, 0.790746, 0.731221, 0.791121, 0.600107, 1.198886, 0.584847, 0.76807, 0.740023, 0.673975, 0.651422, 0.634891, 0.735567, 0.648966, 0.673616, 0.921621, 0.779634, 0.734906, 0.728805, 0.832972, 0.692713, 0.754395, 0.88027, 1.182588, 0.79053, 0.675476, 1.0328, 0.613261, 0.674166, 0.743487, 0.767567, 0.654725, 0.617978, 0.655465, 0.92723, 0.83321, 0.799402, 0.689583, 1.089837, 0.67393, 0.602579, 0.794092, 0.936751, 0.617193, 0.656544, 0.756894, 0.654724, 0.676187, 0.665546, 0.662306, 0.742275, 0.62616, 1.296471, 0.696712, 0.807049, 0.608822, 0.744614, 0.890222, 0.751019, 0.60897, 0.702419, 0.633147, 0.805026, 0.757836, 0.629926, 0.828541, 1.253821, 0.760771, 0.863028, 0.765605, 0.892332, 0.72047, 0.829889, 0.747595, 0.794406, 0.719489, 0.630534, 0.665074, 1.064354, 1.059227, 0.887276, 0.828887, 0.727916, 0.812334, 0.736029, 0.80915, 0.586621, 0.709435, 1.239423, 0.734074, 0.741209, 0.576714, 0.696326, 0.663491, 0.719679, 0.618365, 0.647248, 0.747242, 0.73655, 0.749017, 0.69918, 0.600758, 0.605218, 0.666152, 0.776853, 0.750339, 0.864332, 0.923861, 0.712778, 0.725021, 0.695754, 0.603018, 1.229632, 0.809924, 1.014234, 0.663665, 0.763644, 0.729156, 0.858975, 0.770094, 0.751133, 0.681671, 0.764146, 0.69314, 0.751104, 0.933661, 0.652227, 0.711692, 0.627348, 0.767929, 0.642051, 0.701209, 0.679461, 0.749237, 0.813275, 0.766086, 0.759266, 0.794925, 0.767054, 0.710528, 0.830132, 0.860917, 1.069757, 0.710378, 0.597272, 0.906591, 0.677444, 0.710783, 0.733865, 1.234427, 0.683484, 0.680378, 0.792174, 0.840927, 0.60053, 0.722948, 0.737783, 0.59724, 0.934045, 0.984608, 0.717332, 0.782234, 0.736979, 0.620107, 0.770746, 0.819505, 0.692179, 0.789713, 0.71752, 1.161492, 0.621855, 0.670209, 0.714686, 0.772052, 0.606657, 0.675029, 0.644848, 0.717528, 0.716496, 0.614904, 0.647331, 0.790084, 0.664543, 0.773454, 0.722847], [0.736837, 1.295826, 0.707291, 0.685691, 0.739164, 0.867018, 0.59301, 0.682492, 0.62795, 1.094983, 0.707572, 0.731986, 0.799286, 0.833062, 0.607206, 0.751065, 0.767702, 0.797003, 0.734836, 0.797378, 0.603726, 1.205554, 0.588303, 0.771435, 0.745561, 0.678605, 0.655743, 0.639022, 0.74091, 0.653246, 0.677657, 0.929754, 0.785734, 0.740339, 0.734146, 0.837073, 0.69759, 0.758063, 0.884476, 1.188864, 0.796801, 0.680073, 1.036921, 0.616314, 0.678747, 0.74908, 0.773509, 0.659097, 0.621848, 0.659808, 0.931552, 0.840095, 0.805796, 0.694316, 1.099713, 0.678549, 0.606262, 0.799694, 0.943411, 0.621047, 0.660903, 0.762591, 0.659009, 0.680828, 0.670113, 0.666781, 0.747816, 0.630075, 1.301409, 0.701592, 0.813565, 0.612581, 0.750235, 0.893991, 0.756692, 0.612719, 0.707368, 0.637219, 0.811502, 0.763613, 0.633928, 0.832494, 1.258522, 0.766577, 0.870248, 0.771464, 0.897736, 0.725732, 0.834359, 0.753249, 0.800753, 0.72472, 0.634563, 0.669574, 1.071587, 1.068713, 0.890851, 0.835639, 0.733291, 0.818863, 0.741519, 0.81564, 0.590099, 0.714535, 1.244458, 0.73952, 0.746739, 0.580068, 0.700175, 0.667971, 0.724935, 0.622251, 0.651507, 0.752832, 0.741956, 0.754689, 0.704133, 0.604416, 0.608925, 0.67066, 0.782928, 0.756017, 0.871609, 0.932203, 0.717946, 0.730354, 0.700621, 0.606705, 1.234833, 0.81648, 1.02296, 0.667965, 0.769477, 0.734547, 0.866241, 0.776041, 0.756836, 0.686405, 0.77002, 0.69801, 0.756352, 0.938968, 0.656551, 0.716821, 0.631354, 0.773368, 0.646133, 0.70612, 0.684165, 0.754898, 0.819675, 0.771588, 0.764967, 0.801241, 0.770854, 0.715633, 0.83694, 0.865283, 1.074374, 0.71549, 0.600858, 0.912873, 0.68213, 0.715869, 0.73927, 1.239198, 0.688108, 0.685089, 0.796221, 0.847965, 0.604188, 0.728231, 0.743293, 0.600851, 0.942323, 0.989755, 0.722523, 0.788397, 0.742442, 0.624012, 0.776722, 0.826244, 0.696985, 0.79597, 0.722752, 1.166694, 0.625776, 0.674803, 0.719875, 0.778059, 0.610395, 0.679652, 0.649074, 0.722712, 0.721691, 0.618743, 0.651568, 0.796247, 0.669016, 0.779478, 0.728147], [0.742265, 1.300223, 0.712258, 0.690449, 0.743367, 0.872804, 0.596543, 0.687205, 0.631923, 1.102114, 0.712563, 0.737372, 0.805526, 0.839711, 0.610911, 0.756733, 0.773551, 0.80331, 0.738468, 0.803683, 0.607368, 1.212101, 0.591779, 0.774808, 0.75114, 0.683268, 0.660092, 0.643181, 0.746284, 0.657555, 0.681699, 0.937954, 0.79188, 0.745811, 0.739525, 0.84119, 0.7025, 0.761749, 0.888701, 1.19505, 0.803121, 0.684699, 1.041059, 0.619341, 0.683358, 0.754715, 0.779496, 0.663497, 0.625742, 0.664178, 0.935893, 0.847037, 0.812239, 0.699079, 1.109633, 0.6832, 0.609969, 0.805301, 0.950004, 0.624924, 0.66529, 0.768328, 0.663318, 0.6855, 0.674712, 0.671286, 0.753398, 0.634012, 1.306366, 0.706506, 0.820134, 0.616364, 0.755899, 0.89777, 0.762407, 0.616491, 0.712349, 0.641316, 0.81803, 0.769433, 0.637955, 0.836466, 1.263241, 0.772425, 0.877526, 0.777366, 0.903095, 0.731032, 0.838852, 0.758946, 0.80715, 0.729988, 0.638618, 0.674104, 1.078726, 1.07823, 0.894548, 0.842444, 0.738706, 0.825443, 0.74705, 0.822179, 0.593597, 0.719671, 1.249513, 0.745005, 0.752309, 0.583441, 0.704044, 0.672481, 0.73023, 0.626161, 0.655794, 0.758462, 0.747396, 0.760403, 0.70912, 0.608097, 0.612654, 0.675199, 0.789049, 0.761737, 0.878943, 0.94062, 0.723152, 0.735726, 0.705521, 0.610415, 1.240031, 0.823089, 1.031716, 0.672286, 0.775354, 0.739978, 0.873566, 0.782033, 0.762582, 0.691172, 0.775938, 0.702914, 0.76162, 0.944299, 0.660903, 0.721987, 0.635385, 0.778815, 0.650238, 0.711064, 0.688901, 0.760601, 0.826114, 0.777054, 0.770705, 0.807607, 0.774673, 0.720774, 0.843802, 0.869677, 1.079011, 0.720637, 0.604464, 0.919072, 0.686848, 0.720991, 0.744713, 1.243988, 0.692754, 0.689834, 0.800225, 0.855063, 0.607867, 0.733552, 0.748843, 0.604484, 0.950665, 0.994929, 0.727752, 0.794608, 0.747946, 0.627941, 0.782744, 0.833039, 0.701823, 0.802277, 0.728022, 1.171919, 0.629722, 0.679428, 0.725102, 0.784112, 0.614157, 0.684307, 0.653327, 0.727931, 0.726924, 0.622607, 0.655831, 0.802457, 0.673518, 0.785548, 0.733484], [0.747732, 1.304634, 0.717255, 0.695239, 0.747562, 0.878502, 0.600096, 0.691949, 0.635922, 1.10909, 0.717588, 0.742796, 0.811811, 0.846408, 0.614638, 0.762443, 0.779443, 0.809665, 0.742117, 0.810037, 0.61103, 1.218542, 0.595275, 0.77819, 0.75676, 0.687962, 0.664469, 0.647367, 0.751688, 0.661892, 0.685742, 0.94622, 0.798075, 0.751323, 0.744942, 0.845324, 0.707444, 0.765452, 0.892946, 1.201154, 0.809491, 0.689357, 1.045213, 0.622338, 0.687999, 0.760392, 0.785529, 0.667927, 0.629661, 0.668575, 0.940255, 0.854035, 0.818734, 0.703869, 1.119597, 0.687883, 0.613697, 0.810913, 0.956522, 0.628826, 0.669705, 0.774106, 0.667648, 0.690204, 0.679344, 0.675821, 0.759021, 0.63797, 1.311342, 0.711452, 0.826755, 0.62017, 0.761605, 0.901561, 0.768164, 0.620285, 0.717365, 0.645439, 0.824609, 0.775297, 0.642006, 0.840457, 1.267978, 0.778317, 0.88486, 0.783311, 0.908408, 0.73637, 0.84337, 0.764686, 0.813599, 0.735294, 0.642699, 0.678664, 1.085769, 1.087775, 0.898364, 0.8493, 0.744161, 0.832074, 0.752623, 0.82877, 0.597116, 0.724843, 1.254588, 0.75053, 0.75792, 0.586833, 0.707935, 0.677022, 0.735563, 0.630095, 0.660109, 0.764132, 0.75287, 0.766161, 0.714142, 0.6118, 0.616406, 0.679767, 0.795218, 0.767498, 0.886335, 0.949113, 0.728395, 0.741137, 0.710454, 0.614148, 1.245231, 0.82975, 1.040498, 0.676629, 0.781274, 0.745449, 0.880951, 0.788071, 0.76837, 0.695972, 0.781901, 0.707852, 0.766908, 0.949656, 0.665283, 0.72719, 0.639442, 0.784268, 0.654367, 0.716041, 0.69367, 0.766347, 0.832593, 0.782462, 0.776481, 0.814023, 0.778511, 0.725952, 0.850717, 0.874098, 1.083668, 0.72582, 0.608092, 0.925186, 0.691599, 0.726147, 0.750194, 1.248796, 0.697419, 0.694611, 0.804191, 0.862219, 0.61157, 0.73891, 0.754434, 0.608139, 0.959072, 1.000128, 0.733017, 0.800868, 0.753488, 0.631894, 0.788812, 0.83989, 0.706693, 0.808632, 0.73333, 1.177167, 0.633692, 0.684084, 0.730366, 0.790212, 0.617941, 0.688993, 0.657607, 0.733186, 0.732195, 0.626494, 0.660122, 0.808712, 0.67805, 0.791666, 0.738861], [0.747392, 1.301809, 0.71682, 0.694795, 0.746657, 0.877744, 0.599459, 0.691497, 0.635348, 1.108028, 0.717163, 0.742455, 0.811592, 0.846243, 0.614024, 0.762155, 0.779172, 0.809486, 0.741005, 0.809856, 0.610401, 1.216873, 0.594631, 0.77683, 0.756454, 0.687503, 0.663957, 0.646834, 0.751302, 0.661371, 0.685, 0.946376, 0.797868, 0.750988, 0.744589, 0.844046, 0.707022, 0.764279, 0.891545, 1.199407, 0.809319, 0.688875, 1.043219, 0.621364, 0.687515, 0.760096, 0.785298, 0.667425, 0.629075, 0.668057, 0.938732, 0.853975, 0.818582, 0.703392, 1.119848, 0.687418, 0.613087, 0.810394, 0.955839, 0.628235, 0.66919, 0.773804, 0.667102, 0.68974, 0.678889, 0.675336, 0.758707, 0.637371, 1.308737, 0.711016, 0.82663, 0.61957, 0.761318, 0.89993, 0.767875, 0.619678, 0.716937, 0.644885, 0.824473, 0.775029, 0.641433, 0.839136, 1.265427, 0.778051, 0.884833, 0.783049, 0.907391, 0.736014, 0.842267, 0.764403, 0.813447, 0.734928, 0.642136, 0.67818, 1.08484, 1.087956, 0.896786, 0.849195, 0.743828, 0.831933, 0.75231, 0.828624, 0.596475, 0.724457, 1.252232, 0.750204, 0.757605, 0.586174, 0.707053, 0.676535, 0.735208, 0.629515, 0.659585, 0.76382, 0.752512, 0.765879, 0.71373, 0.611186, 0.615796, 0.679282, 0.795011, 0.767214, 0.886327, 0.949359, 0.728027, 0.740796, 0.710016, 0.613538, 1.24296, 0.829632, 1.040521, 0.676055, 0.781008, 0.745118, 0.880961, 0.787831, 0.768095, 0.695529, 0.781652, 0.707426, 0.766414, 0.948532, 0.664769, 0.726808, 0.638881, 0.783777, 0.653782, 0.715601, 0.693222, 0.766059, 0.832381, 0.781933, 0.776168, 0.813854, 0.777349, 0.725564, 0.850633, 0.872843, 1.081752, 0.725434, 0.607458, 0.924442, 0.69115, 0.72575, 0.749851, 1.246346, 0.696909, 0.694162, 0.802975, 0.862198, 0.610956, 0.738554, 0.754123, 0.607517, 0.959241, 0.998752, 0.732642, 0.80068, 0.753159, 0.631316, 0.788583, 0.839817, 0.706241, 0.808456, 0.732973, 1.175168, 0.633114, 0.683622, 0.73, 0.789992, 0.61734, 0.688525, 0.657078, 0.732805, 0.731825, 0.625906, 0.659587, 0.808492, 0.677556, 0.791449, 0.738513], [0.752896, 1.306225, 0.721842, 0.699616, 0.750825, 0.883276, 0.603029, 0.696271, 0.639367, 1.114749, 0.722217, 0.747916, 0.817915, 0.852983, 0.61777, 0.767906, 0.785104, 0.815888, 0.744667, 0.816256, 0.61408, 1.223165, 0.598144, 0.780214, 0.762113, 0.692226, 0.66836, 0.651045, 0.756726, 0.665732, 0.689028, 0.954706, 0.804107, 0.756535, 0.75004, 0.84819, 0.712, 0.767995, 0.895804, 1.205382, 0.815737, 0.693558, 1.047381, 0.624299, 0.692181, 0.765813, 0.791377, 0.671881, 0.633013, 0.672478, 0.943106, 0.861027, 0.825126, 0.708206, 1.129827, 0.692128, 0.616835, 0.815985, 0.96221, 0.632156, 0.67363, 0.77962, 0.671448, 0.694472, 0.683552, 0.679899, 0.764367, 0.641345, 1.313722, 0.71599, 0.833303, 0.623395, 0.767065, 0.903725, 0.773672, 0.62349, 0.721981, 0.649031, 0.831104, 0.780933, 0.645504, 0.84314, 1.270172, 0.783983, 0.892221, 0.789034, 0.912614, 0.741388, 0.846802, 0.770184, 0.819945, 0.740267, 0.646238, 0.682766, 1.091712, 1.097492, 0.900748, 0.856102, 0.749319, 0.838612, 0.757921, 0.835262, 0.60001, 0.729663, 1.257318, 0.755766, 0.763253, 0.589582, 0.71096, 0.681102, 0.740576, 0.63347, 0.663924, 0.769528, 0.758013, 0.771677, 0.718782, 0.614908, 0.619566, 0.683877, 0.801227, 0.773013, 0.893773, 0.957931, 0.733306, 0.746244, 0.714977, 0.617289, 1.248151, 0.836346, 1.049299, 0.680411, 0.78697, 0.750626, 0.888406, 0.793911, 0.773925, 0.70036, 0.787657, 0.712394, 0.771708, 0.953909, 0.669175, 0.732044, 0.64296, 0.789211, 0.657929, 0.720604, 0.698021, 0.771845, 0.83889, 0.787188, 0.781976, 0.820317, 0.7812, 0.730775, 0.857601, 0.877285, 1.086421, 0.730648, 0.611102, 0.930412, 0.695932, 0.730938, 0.755368, 1.251163, 0.701583, 0.698969, 0.806884, 0.869413, 0.614676, 0.743947, 0.759755, 0.61119, 0.967707, 1.00397, 0.737941, 0.806988, 0.758738, 0.63529, 0.794695, 0.846725, 0.711139, 0.814859, 0.738317, 1.18043, 0.637104, 0.688308, 0.7353, 0.796137, 0.621143, 0.693239, 0.661382, 0.738093, 0.73713, 0.629814, 0.6639, 0.814788, 0.682113, 0.797611, 0.743927], [0.758437, 1.310655, 0.726894, 0.704469, 0.754988, 0.888698, 0.60662, 0.701078, 0.643412, 1.121317, 0.727304, 0.753416, 0.824282, 0.85977, 0.621538, 0.7737, 0.791079, 0.82234, 0.748346, 0.822706, 0.617781, 1.229391, 0.601677, 0.78361, 0.767813, 0.696981, 0.672791, 0.655284, 0.762177, 0.670122, 0.693058, 0.963103, 0.810394, 0.762121, 0.755529, 0.852352, 0.717009, 0.771729, 0.900083, 1.211292, 0.822205, 0.698271, 1.051561, 0.627197, 0.696877, 0.771572, 0.797501, 0.676367, 0.636976, 0.676927, 0.947501, 0.868137, 0.83172, 0.713047, 1.139842, 0.696871, 0.620605, 0.821578, 0.96849, 0.636101, 0.678097, 0.785475, 0.675815, 0.699236, 0.688247, 0.684492, 0.770068, 0.64534, 1.318725, 0.720997, 0.840028, 0.627243, 0.772855, 0.907532, 0.77951, 0.627325, 0.727058, 0.653203, 0.837785, 0.786881, 0.6496, 0.847162, 1.274934, 0.78996, 0.899666, 0.795062, 0.917791, 0.7468, 0.851362, 0.776008, 0.826495, 0.745645, 0.650365, 0.687383, 1.098488, 1.107045, 0.904811, 0.863061, 0.754851, 0.845341, 0.763573, 0.841951, 0.603567, 0.734905, 1.262423, 0.761368, 0.768942, 0.59301, 0.714889, 0.6857, 0.745983, 0.63745, 0.668291, 0.775276, 0.763547, 0.777518, 0.72387, 0.618652, 0.623359, 0.688502, 0.807489, 0.778855, 0.901276, 0.96658, 0.738623, 0.751731, 0.719971, 0.621063, 1.253353, 0.843112, 1.058095, 0.684787, 0.792973, 0.756175, 0.89591, 0.800036, 0.779798, 0.705223, 0.793707, 0.717396, 0.777019, 0.959315, 0.673609, 0.737317, 0.647065, 0.794643, 0.6621, 0.725639, 0.702852, 0.777672, 0.845437, 0.792314, 0.78782, 0.82683, 0.78507, 0.736021, 0.864623, 0.881753, 1.09111, 0.735896, 0.614768, 0.936305, 0.700745, 0.736161, 0.760923, 1.255999, 0.706275, 0.703808, 0.810771, 0.876688, 0.618419, 0.749378, 0.765426, 0.614885, 0.976236, 1.009214, 0.743276, 0.813344, 0.764357, 0.639289, 0.800854, 0.853688, 0.716068, 0.821311, 0.743699, 1.185715, 0.64112, 0.693026, 0.740637, 0.802329, 0.624971, 0.697984, 0.665714, 0.743415, 0.742472, 0.633745, 0.668241, 0.821131, 0.686701, 0.803821, 0.749379], [0.764019, 1.3151, 0.731978, 0.709356, 0.759149, 0.894005, 0.610233, 0.705917, 0.647481, 1.127737, 0.732425, 0.758955, 0.830693, 0.866605, 0.625329, 0.779537, 0.797097, 0.828841, 0.752043, 0.829205, 0.621503, 1.235562, 0.605232, 0.787017, 0.773556, 0.701769, 0.677252, 0.659551, 0.767656, 0.67454, 0.69709, 0.971568, 0.81673, 0.767747, 0.761057, 0.856533, 0.722054, 0.775481, 0.904383, 1.217145, 0.828724, 0.703015, 1.055757, 0.630055, 0.701603, 0.777373, 0.803672, 0.680882, 0.640963, 0.681405, 0.951915, 0.875304, 0.838367, 0.717917, 1.149892, 0.701645, 0.624399, 0.827171, 0.974676, 0.64007, 0.682594, 0.791372, 0.680203, 0.704032, 0.692976, 0.689116, 0.77581, 0.649357, 1.323748, 0.726038, 0.846807, 0.631116, 0.778688, 0.911354, 0.785392, 0.631181, 0.732169, 0.657401, 0.84452, 0.792874, 0.653721, 0.851204, 1.279714, 0.795981, 0.90717, 0.801135, 0.922923, 0.75225, 0.855945, 0.781875, 0.833098, 0.75106, 0.654518, 0.692031, 1.105167, 1.116608, 0.908971, 0.870074, 0.760424, 0.852123, 0.769267, 0.848691, 0.607144, 0.740183, 1.267549, 0.767011, 0.774673, 0.596458, 0.71884, 0.690329, 0.751429, 0.641455, 0.672687, 0.781064, 0.769113, 0.783403, 0.728993, 0.622419, 0.627175, 0.693157, 0.8138, 0.784739, 0.908836, 0.975307, 0.743977, 0.757257, 0.724998, 0.62486, 1.25857, 0.849933, 1.066908, 0.689184, 0.799021, 0.761763, 0.903476, 0.806208, 0.785716, 0.71012, 0.799802, 0.722432, 0.782348, 0.96475, 0.678071, 0.742627, 0.651195, 0.800071, 0.666294, 0.730707, 0.707717, 0.783543, 0.852021, 0.797281, 0.793702, 0.833394, 0.788959, 0.741305, 0.871701, 0.886245, 1.095818, 0.74118, 0.618455, 0.942127, 0.705592, 0.741421, 0.766518, 1.260853, 0.710981, 0.70868, 0.814641, 0.884024, 0.622185, 0.754846, 0.771139, 0.618603, 0.984828, 1.014484, 0.74865, 0.819751, 0.770015, 0.643313, 0.807059, 0.860709, 0.721029, 0.827812, 0.749121, 1.191023, 0.64516, 0.697777, 0.746013, 0.808568, 0.628821, 0.702762, 0.670074, 0.748774, 0.747853, 0.637701, 0.672609, 0.82752, 0.691318, 0.810078, 0.75487], [0.76964, 1.31956, 0.737091, 0.714277, 0.763309, 0.899192, 0.613867, 0.71079, 0.651575, 1.134014, 0.73758, 0.764535, 0.837147, 0.873488, 0.629142, 0.785418, 0.80316, 0.835393, 0.755757, 0.835755, 0.625248, 1.241691, 0.608807, 0.790437, 0.779341, 0.70659, 0.681742, 0.663846, 0.77316, 0.678986, 0.701124, 0.9801, 0.823114, 0.773413, 0.766624, 0.860733, 0.727134, 0.779252, 0.908703, 1.222948, 0.835294, 0.70779, 1.05997, 0.632868, 0.706359, 0.783218, 0.80989, 0.685428, 0.644975, 0.68591, 0.95635, 0.882529, 0.845066, 0.722816, 1.159974, 0.706453, 0.628216, 0.832764, 0.980763, 0.644062, 0.68712, 0.797311, 0.68461, 0.708861, 0.697738, 0.693772, 0.781594, 0.653395, 1.328789, 0.731111, 0.853639, 0.635012, 0.784566, 0.915189, 0.791317, 0.635061, 0.737314, 0.661626, 0.851308, 0.798911, 0.657866, 0.855265, 1.284512, 0.802047, 0.914732, 0.807253, 0.928009, 0.757739, 0.860554, 0.787786, 0.839752, 0.756515, 0.658698, 0.696709, 1.111751, 1.126177, 0.913221, 0.877142, 0.766037, 0.858957, 0.775003, 0.855484, 0.610743, 0.7455, 1.272695, 0.772695, 0.780445, 0.599926, 0.722813, 0.694988, 0.756915, 0.645485, 0.677111, 0.786894, 0.774712, 0.789331, 0.734151, 0.626209, 0.631014, 0.697843, 0.82016, 0.790665, 0.916454, 0.984112, 0.749371, 0.762824, 0.730058, 0.62868, 1.263801, 0.856809, 1.075733, 0.693602, 0.805114, 0.767393, 0.911103, 0.812426, 0.791678, 0.715051, 0.805943, 0.727504, 0.787694, 0.970214, 0.682563, 0.747975, 0.655352, 0.80549, 0.670513, 0.735808, 0.712616, 0.789458, 0.85864, 0.802079, 0.79962, 0.840009, 0.792868, 0.746626, 0.878834, 0.890763, 1.100548, 0.746499, 0.622163, 0.947887, 0.710473, 0.746716, 0.772153, 1.265727, 0.715701, 0.713586, 0.818501, 0.891421, 0.625974, 0.760353, 0.776894, 0.622343, 0.993484, 1.019781, 0.754061, 0.826208, 0.775715, 0.647362, 0.813312, 0.867789, 0.726022, 0.834364, 0.754582, 1.196355, 0.649226, 0.70256, 0.751428, 0.814855, 0.632696, 0.707571, 0.674462, 0.754169, 0.753272, 0.641682, 0.677005, 0.833956, 0.695966, 0.816384, 0.760401], [0.775302, 1.324035, 0.742234, 0.719232, 0.767472, 0.904258, 0.617522, 0.715696, 0.655695, 1.140157, 0.74277, 0.770155, 0.843646, 0.88042, 0.632979, 0.791343, 0.809267, 0.841996, 0.75949, 0.842355, 0.629014, 1.247788, 0.612404, 0.79387, 0.785169, 0.711444, 0.686262, 0.66817, 0.778688, 0.683462, 0.705162, 0.9887, 0.829548, 0.77912, 0.77223, 0.864953, 0.732249, 0.78304, 0.913043, 1.228706, 0.841916, 0.712596, 1.064199, 0.635635, 0.711146, 0.789106, 0.816156, 0.690003, 0.649011, 0.690445, 0.960805, 0.889812, 0.851817, 0.727742, 1.170086, 0.711292, 0.632055, 0.838355, 0.986749, 0.64808, 0.691674, 0.803292, 0.689037, 0.713722, 0.702535, 0.698458, 0.787421, 0.657454, 1.33385, 0.736219, 0.860526, 0.638932, 0.790487, 0.919038, 0.797286, 0.638963, 0.742493, 0.665877, 0.858149, 0.804993, 0.662037, 0.859345, 1.289328, 0.808158, 0.922353, 0.813415, 0.933051, 0.763268, 0.865187, 0.793741, 0.84646, 0.762008, 0.662903, 0.701418, 1.118243, 1.135746, 0.917555, 0.884263, 0.771692, 0.865844, 0.780782, 0.862328, 0.614363, 0.750853, 1.277862, 0.778421, 0.78626, 0.603413, 0.726808, 0.699679, 0.76244, 0.649541, 0.681564, 0.792764, 0.780341, 0.795305, 0.739345, 0.630022, 0.634877, 0.70256, 0.826569, 0.796634, 0.924131, 0.992997, 0.754804, 0.768432, 0.735152, 0.632524, 1.26905, 0.86374, 1.084566, 0.69804, 0.811251, 0.773065, 0.918792, 0.818691, 0.797685, 0.720016, 0.81213, 0.73261, 0.793056, 0.975709, 0.687085, 0.75336, 0.659536, 0.810898, 0.674755, 0.740942, 0.717548, 0.795416, 0.865296, 0.806725, 0.805576, 0.846675, 0.796795, 0.751984, 0.886023, 0.895305, 1.105297, 0.751854, 0.625894, 0.953595, 0.715387, 0.752049, 0.777827, 1.270619, 0.720431, 0.718525, 0.822354, 0.898879, 0.629786, 0.765898, 0.782692, 0.626105, 1.002202, 1.025105, 0.759511, 0.832715, 0.781455, 0.651437, 0.819612, 0.874926, 0.731048, 0.840966, 0.760082, 1.201711, 0.653317, 0.707376, 0.756882, 0.821191, 0.636594, 0.712413, 0.678878, 0.759601, 0.75873, 0.645688, 0.681428, 0.840439, 0.700645, 0.822738, 0.765972], [0.781004, 1.328525, 0.747408, 0.724221, 0.771638, 0.909204, 0.621199, 0.720635, 0.659841, 1.146177, 0.747994, 0.775816, 0.850189, 0.8874, 0.636839, 0.797312, 0.815419, 0.84865, 0.763241, 0.849006, 0.632802, 1.253864, 0.616022, 0.797316, 0.79104, 0.716331, 0.690812, 0.672522, 0.78424, 0.687967, 0.709204, 0.997369, 0.836031, 0.784867, 0.777875, 0.869193, 0.7374, 0.786848, 0.917405, 1.234427, 0.84859, 0.717433, 1.068446, 0.63835, 0.715964, 0.795039, 0.82247, 0.69461, 0.653073, 0.695007, 0.965281, 0.897154, 0.858622, 0.732697, 1.180223, 0.716165, 0.635919, 0.843945, 0.992633, 0.652121, 0.696259, 0.809315, 0.693481, 0.718616, 0.707365, 0.703177, 0.793289, 0.661534, 1.33893, 0.74136, 0.867467, 0.642876, 0.796454, 0.922902, 0.803298, 0.642888, 0.747707, 0.670156, 0.865044, 0.811121, 0.666232, 0.863445, 1.294162, 0.814314, 0.930032, 0.819623, 0.938049, 0.768837, 0.869845, 0.799741, 0.853221, 0.76754, 0.667135, 0.706158, 1.124646, 1.145307, 0.921969, 0.891439, 0.777388, 0.872783, 0.786603, 0.869225, 0.618004, 0.756245, 1.28305, 0.784188, 0.792117, 0.606922, 0.730824, 0.704401, 0.768005, 0.653621, 0.686046, 0.798677, 0.786001, 0.801323, 0.744574, 0.633858, 0.638762, 0.707308, 0.833027, 0.802645, 0.931866, 1.001962, 0.760276, 0.77408, 0.74028, 0.636391, 1.274317, 0.870726, 1.093405, 0.702497, 0.817433, 0.778778, 0.926544, 0.825003, 0.803737, 0.725015, 0.818364, 0.737751, 0.798434, 0.981234, 0.691635, 0.758784, 0.663746, 0.81629, 0.679023, 0.746108, 0.722514, 0.801419, 0.871985, 0.811259, 0.811568, 0.853393, 0.800742, 0.75738, 0.893269, 0.899872, 1.110067, 0.757244, 0.629646, 0.959262, 0.720335, 0.757418, 0.783542, 1.275529, 0.72517, 0.723498, 0.826204, 0.906399, 0.633622, 0.771482, 0.788532, 0.62989, 1.010983, 1.030456, 0.764999, 0.839274, 0.787236, 0.655537, 0.825961, 0.882122, 0.736107, 0.847619, 0.765623, 1.20709, 0.657434, 0.712225, 0.762375, 0.827576, 0.640517, 0.717287, 0.683323, 0.765069, 0.764226, 0.649718, 0.68588, 0.84697, 0.705354, 0.829142, 0.771583], [0.786746, 1.33303, 0.752611, 0.729245, 0.77581, 0.914034, 0.624898, 0.725609, 0.664012, 1.152084, 0.753253, 0.781517, 0.856776, 0.89443, 0.640722, 0.803326, 0.821616, 0.855356, 0.76701, 0.855709, 0.636613, 1.259926, 0.619661, 0.800775, 0.796954, 0.721251, 0.695392, 0.676904, 0.789814, 0.692502, 0.713251, 1.006106, 0.842564, 0.790655, 0.78356, 0.873453, 0.742586, 0.790673, 0.921787, 1.240116, 0.855315, 0.722301, 1.07271, 0.641011, 0.720812, 0.801015, 0.828833, 0.699246, 0.657159, 0.699599, 0.969777, 0.904555, 0.86548, 0.73768, 1.190383, 0.72107, 0.639806, 0.849534, 0.998416, 0.656187, 0.700872, 0.815381, 0.697943, 0.723543, 0.712229, 0.707927, 0.7992, 0.665635, 1.34403, 0.746536, 0.874464, 0.646844, 0.802465, 0.926781, 0.809354, 0.646836, 0.752955, 0.674462, 0.871994, 0.817294, 0.670453, 0.867564, 1.299015, 0.820516, 0.937772, 0.825875, 0.943006, 0.774445, 0.874528, 0.805786, 0.860036, 0.773111, 0.671393, 0.71093, 1.130965, 1.154854, 0.926457, 0.89867, 0.783125, 0.879776, 0.792468, 0.876176, 0.621667, 0.761674, 1.288258, 0.789997, 0.798017, 0.61045, 0.734863, 0.709155, 0.773611, 0.657728, 0.690557, 0.804631, 0.791691, 0.807386, 0.74984, 0.637718, 0.642671, 0.712087, 0.839535, 0.808699, 0.939659, 1.011008, 0.765788, 0.779769, 0.745442, 0.640282, 1.279602, 0.877769, 1.102244, 0.706974, 0.823661, 0.784532, 0.934359, 0.831362, 0.809835, 0.730049, 0.824644, 0.742928, 0.803826, 0.98679, 0.696215, 0.764246, 0.667983, 0.821663, 0.683314, 0.751307, 0.727514, 0.807466, 0.878708, 0.815728, 0.817597, 0.860164, 0.804709, 0.762814, 0.900571, 0.904463, 1.114858, 0.762669, 0.63342, 0.964898, 0.725317, 0.762824, 0.789297, 1.280459, 0.729913, 0.728505, 0.830055, 0.913982, 0.63748, 0.777105, 0.794416, 0.633698, 1.019825, 1.035835, 0.770526, 0.845883, 0.793059, 0.659662, 0.832358, 0.889378, 0.741199, 0.854324, 0.771204, 1.212493, 0.661577, 0.717107, 0.767907, 0.834009, 0.644463, 0.722194, 0.687796, 0.770574, 0.769762, 0.653773, 0.690359, 0.853549, 0.710094, 0.835595, 0.777235], [0.79253, 1.33755, 0.757844, 0.734303, 0.779989, 0.918757, 0.628619, 0.730616, 0.668209, 1.15789, 0.758548, 0.78726, 0.863407, 0.901509, 0.644628, 0.809385, 0.827858, 0.862114, 0.770798, 0.862463, 0.640446, 1.265982, 0.623321, 0.804249, 0.802911, 0.726205, 0.700002, 0.681314, 0.795407, 0.697066, 0.717304, 1.014911, 0.849147, 0.796484, 0.789285, 0.877734, 0.747809, 0.794518, 0.92619, 1.245778, 0.862094, 0.727201, 1.076991, 0.643614, 0.725691, 0.807036, 0.835244, 0.703914, 0.661271, 0.704219, 0.974294, 0.912016, 0.872391, 0.742692, 1.200563, 0.726009, 0.643716, 0.855122, 1.0041, 0.660278, 0.705516, 0.821489, 0.702419, 0.728503, 0.717128, 0.712709, 0.805154, 0.669756, 1.349149, 0.751745, 0.881516, 0.650837, 0.808521, 0.930675, 0.815455, 0.650806, 0.758238, 0.678795, 0.878999, 0.823513, 0.6747, 0.871703, 1.303885, 0.826764, 0.945571, 0.832173, 0.947922, 0.780093, 0.879236, 0.811876, 0.866906, 0.778722, 0.675678, 0.715733, 1.137203, 1.164378, 0.931014, 0.905956, 0.788905, 0.886823, 0.798376, 0.883179, 0.625352, 0.767142, 1.293488, 0.795848, 0.803959, 0.613999, 0.738924, 0.713941, 0.779257, 0.661859, 0.695098, 0.810628, 0.797409, 0.813494, 0.755141, 0.641601, 0.646604, 0.716898, 0.846094, 0.814795, 0.947512, 1.020135, 0.771339, 0.785499, 0.750639, 0.644196, 1.284908, 0.884867, 1.111079, 0.711471, 0.829935, 0.790329, 0.942237, 0.83777, 0.815978, 0.735118, 0.830971, 0.748141, 0.809233, 0.992377, 0.700826, 0.769747, 0.672247, 0.827012, 0.68763, 0.75654, 0.732549, 0.813557, 0.885462, 0.820169, 0.823661, 0.866987, 0.808695, 0.768287, 0.907931, 0.909078, 1.119669, 0.768129, 0.637216, 0.970514, 0.730334, 0.768267, 0.795093, 1.285408, 0.734658, 0.733547, 0.83391, 0.921629, 0.641362, 0.782767, 0.800343, 0.637529, 1.028729, 1.04124, 0.776092, 0.852545, 0.798923, 0.663814, 0.838804, 0.896693, 0.746324, 0.86108, 0.776825, 1.217919, 0.665745, 0.722023, 0.77348, 0.840492, 0.648434, 0.727134, 0.692299, 0.776116, 0.775338, 0.657854, 0.694867, 0.860176, 0.714866, 0.842097, 0.782927], [0.79336, 1.337545, 0.758556, 0.734991, 0.780398, 0.919166, 0.629045, 0.731294, 0.668726, 1.158373, 0.759277, 0.788084, 0.864398, 0.902587, 0.645089, 0.810274, 0.828779, 0.863142, 0.771112, 0.86349, 0.640891, 1.266448, 0.623735, 0.804448, 0.803779, 0.726873, 0.700601, 0.681877, 0.796179, 0.697655, 0.717735, 1.016349, 0.85014, 0.797322, 0.790101, 0.878083, 0.748529, 0.794825, 0.926527, 1.246154, 0.863128, 0.727853, 1.077159, 0.643714, 0.726339, 0.807916, 0.836204, 0.704525, 0.661772, 0.704817, 0.974619, 0.913188, 0.873452, 0.743359, 1.202191, 0.726673, 0.644179, 0.855836, 1.004688, 0.660774, 0.706119, 0.82238, 0.702978, 0.72917, 0.71779, 0.713343, 0.806018, 0.670251, 1.349294, 0.752458, 0.882606, 0.651315, 0.80941, 0.930872, 0.81635, 0.651278, 0.758965, 0.679339, 0.880079, 0.824432, 0.675224, 0.872019, 1.304005, 0.827688, 0.946803, 0.833105, 0.948367, 0.780898, 0.879698, 0.812771, 0.86796, 0.779518, 0.676212, 0.716369, 1.137822, 1.165856, 0.931395, 0.907086, 0.789738, 0.887906, 0.799234, 0.884254, 0.625771, 0.76791, 1.293712, 0.796693, 0.804821, 0.614392, 0.739341, 0.714575, 0.780062, 0.662365, 0.695683, 0.811498, 0.798215, 0.814392, 0.755876, 0.642058, 0.64707, 0.717535, 0.847083, 0.815689, 0.948755, 1.021656, 0.772126, 0.786321, 0.751349, 0.64466, 1.285161, 0.885966, 1.112425, 0.712028, 0.830862, 0.791165, 0.943493, 0.838726, 0.816884, 0.735808, 0.831912, 0.748858, 0.809942, 0.992972, 0.701424, 0.770522, 0.672778, 0.827683, 0.688161, 0.757255, 0.733233, 0.814451, 0.886465, 0.820608, 0.824537, 0.868029, 0.809028, 0.769055, 0.909079, 0.909489, 1.11994, 0.768893, 0.637654, 0.971129, 0.731015, 0.769027, 0.795923, 1.285565, 0.735256, 0.734231, 0.834183, 0.922841, 0.641819, 0.783573, 0.801205, 0.637976, 1.030179, 1.041741, 0.776878, 0.853556, 0.799769, 0.664323, 0.83977, 0.89784, 0.747019, 0.862108, 0.777626, 1.218266, 0.666257, 0.722684, 0.774271, 0.841466, 0.648908, 0.727797, 0.692876, 0.776896, 0.776128, 0.658349, 0.695443, 0.86117, 0.715495, 0.843075, 0.783741], [0.79919, 1.34208, 0.763821, 0.740089, 0.784585, 0.923762, 0.63279, 0.73634, 0.672952, 1.164063, 0.76461, 0.793873, 0.87108, 0.909721, 0.649022, 0.816385, 0.835073, 0.869959, 0.77492, 0.870304, 0.644748, 1.272497, 0.62742, 0.807937, 0.809786, 0.731865, 0.705245, 0.68632, 0.801788, 0.702252, 0.721794, 1.025235, 0.856781, 0.803198, 0.795871, 0.882387, 0.753792, 0.79869, 0.930953, 1.251784, 0.869968, 0.732789, 1.081458, 0.646235, 0.731252, 0.813989, 0.842671, 0.709228, 0.665912, 0.709469, 0.979158, 0.920717, 0.880426, 0.7484, 1.21238, 0.73165, 0.648116, 0.861419, 1.010247, 0.664892, 0.710796, 0.828537, 0.707467, 0.734168, 0.722728, 0.718161, 0.812021, 0.674394, 1.354433, 0.757706, 0.889723, 0.655335, 0.815518, 0.934782, 0.822501, 0.655275, 0.764287, 0.683702, 0.887147, 0.830703, 0.6795, 0.876179, 1.308894, 0.833988, 0.95467, 0.839455, 0.95323, 0.786592, 0.884433, 0.818913, 0.874892, 0.785174, 0.680527, 0.721208, 1.14396, 1.175329, 0.93603, 0.914436, 0.795566, 0.895014, 0.805192, 0.891318, 0.629479, 0.773421, 1.298963, 0.802592, 0.810813, 0.617964, 0.743426, 0.719397, 0.785754, 0.666526, 0.700257, 0.817543, 0.803962, 0.820553, 0.761219, 0.645967, 0.651029, 0.722381, 0.853699, 0.821834, 0.956675, 1.030883, 0.777724, 0.7921, 0.756584, 0.648601, 1.290488, 0.89313, 1.121238, 0.716545, 0.837188, 0.79701, 0.951447, 0.845188, 0.82308, 0.740917, 0.838294, 0.754111, 0.81536, 0.998594, 0.706068, 0.776066, 0.677072, 0.83299, 0.692504, 0.762525, 0.738307, 0.820594, 0.89325, 0.825042, 0.830642, 0.874913, 0.813036, 0.774571, 0.916504, 0.91413, 1.124773, 0.774393, 0.641475, 0.976725, 0.736072, 0.774513, 0.801765, 1.290534, 0.739991, 0.739312, 0.838042, 0.930561, 0.645728, 0.789279, 0.807182, 0.641833, 1.039152, 1.047176, 0.782488, 0.860278, 0.805681, 0.668503, 0.846272, 0.905229, 0.752182, 0.868926, 0.783293, 1.223718, 0.670454, 0.727638, 0.779889, 0.848007, 0.652907, 0.732775, 0.697411, 0.782479, 0.781748, 0.662458, 0.699983, 0.867851, 0.720301, 0.849635, 0.789481], [0.801182, 1.343044, 0.765583, 0.741797, 0.78584, 0.925057, 0.633972, 0.738028, 0.67432, 1.165661, 0.766405, 0.795851, 0.873397, 0.912212, 0.650275, 0.81849, 0.837245, 0.872342, 0.776015, 0.872684, 0.645971, 1.274195, 0.628579, 0.80886, 0.811851, 0.733532, 0.706776, 0.687776, 0.80367, 0.703764, 0.723041, 1.028427, 0.859095, 0.805207, 0.797839, 0.883618, 0.755564, 0.799791, 0.932201, 1.253302, 0.872361, 0.734429, 1.082526, 0.646828, 0.732883, 0.816078, 0.844917, 0.710782, 0.667246, 0.711, 0.980418, 0.923382, 0.882871, 0.750074, 1.215989, 0.73331, 0.649373, 0.863236, 1.011904, 0.666217, 0.712337, 0.830653, 0.70892, 0.735836, 0.724379, 0.71976, 0.814081, 0.675721, 1.35566, 0.759467, 0.892225, 0.656623, 0.817624, 0.935793, 0.82462, 0.656552, 0.766076, 0.685123, 0.88963, 0.83287, 0.680884, 0.877351, 1.310045, 0.836165, 0.95746, 0.84165, 0.954637, 0.788533, 0.885859, 0.821031, 0.877323, 0.787098, 0.681928, 0.722814, 1.145778, 1.17863, 0.937379, 0.917023, 0.79756, 0.897508, 0.807238, 0.893795, 0.630648, 0.775289, 1.300286, 0.804613, 0.812869, 0.619079, 0.744673, 0.720997, 0.787695, 0.667869, 0.701759, 0.819616, 0.805907, 0.822678, 0.763021, 0.647213, 0.652293, 0.723989, 0.856004, 0.823949, 0.959485, 1.034228, 0.779628, 0.794074, 0.75834, 0.649859, 1.291852, 0.895651, 1.124294, 0.718006, 0.839374, 0.799011, 0.954277, 0.84743, 0.825219, 0.742629, 0.840504, 0.755878, 0.817144, 1.000329, 0.707598, 0.777948, 0.678467, 0.834695, 0.693907, 0.764291, 0.740006, 0.822711, 0.895592, 0.826375, 0.83273, 0.877321, 0.81419, 0.77644, 0.919124, 0.91549, 1.126048, 0.776254, 0.642684, 0.978455, 0.737764, 0.776368, 0.80376, 1.291735, 0.741521, 0.741013, 0.839106, 0.933304, 0.646973, 0.791222, 0.809234, 0.643058, 1.042369, 1.048786, 0.784394, 0.862625, 0.807704, 0.669854, 0.848531, 0.907841, 0.753908, 0.871309, 0.785225, 1.225193, 0.67181, 0.729291, 0.781801, 0.850281, 0.654187, 0.734434, 0.698899, 0.784372, 0.783659, 0.663781, 0.70147, 0.870173, 0.721893, 0.851918, 0.79144], [0.807072, 1.347599, 0.770884, 0.746943, 0.79004, 0.929531, 0.637748, 0.743121, 0.678581, 1.171243, 0.771787, 0.8017, 0.880136, 0.919417, 0.654241, 0.824664, 0.843602, 0.879232, 0.779848, 0.87957, 0.64986, 1.280248, 0.632294, 0.812368, 0.817919, 0.738571, 0.711463, 0.692259, 0.809294, 0.708403, 0.727109, 1.037405, 0.865806, 0.81114, 0.803664, 0.887949, 0.760881, 0.803681, 0.936654, 1.258906, 0.879274, 0.739408, 1.086848, 0.649253, 0.73784, 0.822212, 0.851457, 0.715528, 0.671422, 0.715692, 0.984986, 0.930994, 0.88992, 0.755154, 1.226182, 0.738333, 0.653344, 0.868816, 1.017332, 0.670369, 0.717054, 0.836872, 0.71342, 0.740879, 0.729366, 0.724623, 0.820143, 0.679889, 1.360824, 0.764761, 0.899423, 0.660677, 0.823795, 0.939722, 0.830833, 0.660578, 0.771446, 0.689524, 0.896779, 0.839204, 0.685193, 0.881537, 1.314957, 0.84253, 0.96541, 0.848063, 0.959444, 0.794284, 0.890629, 0.827239, 0.884331, 0.792809, 0.686279, 0.727695, 1.151816, 1.188029, 0.942094, 0.924449, 0.803447, 0.90469, 0.813256, 0.900933, 0.634387, 0.780853, 1.305563, 0.81057, 0.81892, 0.62268, 0.74879, 0.725863, 0.793446, 0.672066, 0.706375, 0.825722, 0.811685, 0.828902, 0.768413, 0.651154, 0.656284, 0.728879, 0.862694, 0.830151, 0.967484, 1.043568, 0.785281, 0.799908, 0.763621, 0.653833, 1.297205, 0.902894, 1.133075, 0.722546, 0.845767, 0.804916, 0.962318, 0.853958, 0.831479, 0.747786, 0.84695, 0.76118, 0.822575, 1.005992, 0.712283, 0.783546, 0.682799, 0.839948, 0.698283, 0.769606, 0.745128, 0.828919, 0.902412, 0.830825, 0.838882, 0.884279, 0.818224, 0.782009, 0.926628, 0.920165, 1.130909, 0.781799, 0.646536, 0.984047, 0.74287, 0.781904, 0.809658, 1.296728, 0.746236, 0.746141, 0.842975, 0.941112, 0.650915, 0.796983, 0.815274, 0.646947, 1.05142, 1.054257, 0.790058, 0.869419, 0.813676, 0.67407, 0.855101, 0.915313, 0.759119, 0.878197, 0.790949, 1.230676, 0.676044, 0.734294, 0.787474, 0.85689, 0.65822, 0.739458, 0.703473, 0.790007, 0.789334, 0.667926, 0.706049, 0.87692, 0.726743, 0.858547, 0.797239], [0.813002, 1.352169, 0.776213, 0.752123, 0.794254, 0.933941, 0.641545, 0.748249, 0.682868, 1.176769, 0.777203, 0.807589, 0.886917, 0.926668, 0.658228, 0.830883, 0.850003, 0.886174, 0.783699, 0.886507, 0.65377, 1.286313, 0.636029, 0.815888, 0.824031, 0.743644, 0.716178, 0.696772, 0.814927, 0.713071, 0.731188, 1.04645, 0.872567, 0.817113, 0.809528, 0.8923, 0.766234, 0.807589, 0.941128, 1.2645, 0.88624, 0.744418, 1.091185, 0.65161, 0.742826, 0.828391, 0.858044, 0.720305, 0.675622, 0.720412, 0.989573, 0.938667, 0.897023, 0.760259, 1.23638, 0.743389, 0.657337, 0.874399, 1.022683, 0.674546, 0.721801, 0.843133, 0.717927, 0.745956, 0.734387, 0.729518, 0.826249, 0.684077, 1.366007, 0.77009, 0.906674, 0.664755, 0.830012, 0.943667, 0.837091, 0.664627, 0.77685, 0.693952, 0.903981, 0.845585, 0.689526, 0.885743, 1.319887, 0.84894, 0.97342, 0.854522, 0.964219, 0.800073, 0.895423, 0.833491, 0.891393, 0.798559, 0.690657, 0.732608, 1.157796, 1.197372, 0.946863, 0.93193, 0.809376, 0.911926, 0.819318, 0.908125, 0.638147, 0.786456, 1.310861, 0.81657, 0.825014, 0.6263, 0.752928, 0.730761, 0.799237, 0.676288, 0.711018, 0.831867, 0.817485, 0.835171, 0.773842, 0.655118, 0.660299, 0.733801, 0.869432, 0.836395, 0.97554, 1.052988, 0.790973, 0.805784, 0.768936, 0.65783, 1.302579, 0.910194, 1.141833, 0.727105, 0.852203, 0.810862, 0.97042, 0.860535, 0.837785, 0.752978, 0.853444, 0.766517, 0.828016, 1.011687, 0.716997, 0.789182, 0.687157, 0.845163, 0.702682, 0.774954, 0.750284, 0.835171, 0.909257, 0.835294, 0.845067, 0.891289, 0.822278, 0.787616, 0.93419, 0.924862, 1.135789, 0.787378, 0.650408, 0.989646, 0.748008, 0.787477, 0.815596, 1.30174, 0.750933, 0.751303, 0.846856, 0.948983, 0.654879, 0.802782, 0.821359, 0.650857, 1.060528, 1.059754, 0.795761, 0.876265, 0.819688, 0.678311, 0.86172, 0.922842, 0.764362, 0.885135, 0.796713, 1.236183, 0.680302, 0.739328, 0.793188, 0.863549, 0.662275, 0.744514, 0.708077, 0.795677, 0.795049, 0.672094, 0.710656, 0.883715, 0.731623, 0.865226, 0.803079], [0.818972, 1.356754, 0.78157, 0.757339, 0.798481, 0.938297, 0.645365, 0.753411, 0.687181, 1.182248, 0.782654, 0.813519, 0.893742, 0.933967, 0.66224, 0.837148, 0.856451, 0.893169, 0.787569, 0.893498, 0.657702, 1.292392, 0.639786, 0.819424, 0.830188, 0.748751, 0.720925, 0.701315, 0.820566, 0.717768, 0.735278, 1.055564, 0.87938, 0.823129, 0.815433, 0.896671, 0.77162, 0.811516, 0.945624, 1.270088, 0.893261, 0.749461, 1.095541, 0.653898, 0.747844, 0.834615, 0.864679, 0.725112, 0.679848, 0.725161, 0.994182, 0.946401, 0.904181, 0.765392, 1.246578, 0.748479, 0.661355, 0.879988, 1.027964, 0.678747, 0.726579, 0.849435, 0.722437, 0.751067, 0.739445, 0.734445, 0.832398, 0.688283, 1.371209, 0.775453, 0.913981, 0.668857, 0.836276, 0.947628, 0.843394, 0.668698, 0.782289, 0.698408, 0.911237, 0.852013, 0.693886, 0.889968, 1.324836, 0.855398, 0.981491, 0.861027, 0.968963, 0.805904, 0.900242, 0.839788, 0.898512, 0.804349, 0.695061, 0.737552, 1.163724, 1.206647, 0.951683, 0.939467, 0.815348, 0.919217, 0.825425, 0.915371, 0.641929, 0.792097, 1.31618, 0.822613, 0.831152, 0.629941, 0.75709, 0.735691, 0.805067, 0.680536, 0.715691, 0.838054, 0.823306, 0.841487, 0.779308, 0.659107, 0.664337, 0.738752, 0.876221, 0.84268, 0.983655, 1.062493, 0.796707, 0.811703, 0.774287, 0.661852, 1.307974, 0.917551, 1.150563, 0.731682, 0.858684, 0.816851, 0.978587, 0.86716, 0.844138, 0.758205, 0.859986, 0.771891, 0.833468, 1.017414, 0.721742, 0.794858, 0.691543, 0.850335, 0.707107, 0.780335, 0.755476, 0.841467, 0.916124, 0.839786, 0.851286, 0.898353, 0.826351, 0.793261, 0.94181, 0.929584, 1.14069, 0.792989, 0.654304, 0.995257, 0.753182, 0.793089, 0.821576, 1.306771, 0.755606, 0.756501, 0.850749, 0.95692, 0.658866, 0.80862, 0.827485, 0.654792, 1.069692, 1.065279, 0.801504, 0.883165, 0.825741, 0.682579, 0.868389, 0.930433, 0.769636, 0.892127, 0.802519, 1.241715, 0.684587, 0.744397, 0.798942, 0.870258, 0.666356, 0.749603, 0.712709, 0.801384, 0.800804, 0.676288, 0.715291, 0.89056, 0.736535, 0.871957, 0.808957], [0.824984, 1.361354, 0.786953, 0.76259, 0.802724, 0.942611, 0.649206, 0.758608, 0.691521, 1.187689, 0.788142, 0.819491, 0.90061, 0.941315, 0.666275, 0.84346, 0.862946, 0.900218, 0.791457, 0.900542, 0.661658, 1.298487, 0.643565, 0.822975, 0.83639, 0.753893, 0.725703, 0.705888, 0.826206, 0.722497, 0.73938, 1.064747, 0.886246, 0.829186, 0.821379, 0.901064, 0.777044, 0.815462, 0.95014, 1.275673, 0.900336, 0.754535, 1.099913, 0.656115, 0.752893, 0.840885, 0.871365, 0.729952, 0.6841, 0.72994, 0.998812, 0.954198, 0.911396, 0.770552, 1.256773, 0.753603, 0.665397, 0.885584, 1.033184, 0.682974, 0.731387, 0.855782, 0.726947, 0.756213, 0.744538, 0.739406, 0.838591, 0.692507, 1.376432, 0.780851, 0.921346, 0.672985, 0.842586, 0.951605, 0.849744, 0.672793, 0.787765, 0.702893, 0.918551, 0.858489, 0.698272, 0.894213, 1.329803, 0.861904, 0.989624, 0.867579, 0.97368, 0.811776, 0.905087, 0.846132, 0.905687, 0.810181, 0.699494, 0.742529, 1.169606, 1.215843, 0.956551, 0.947062, 0.821364, 0.926564, 0.831576, 0.922672, 0.645733, 0.797778, 1.321521, 0.828699, 0.837334, 0.633603, 0.761273, 0.740654, 0.81094, 0.68481, 0.720395, 0.844284, 0.829143, 0.84785, 0.784811, 0.663119, 0.6684, 0.743736, 0.883061, 0.849007, 0.991829, 1.072084, 0.802482, 0.817664, 0.779672, 0.665898, 1.31339, 0.924967, 1.159258, 0.736276, 0.865213, 0.822885, 0.986819, 0.873835, 0.850538, 0.763468, 0.866576, 0.777302, 0.83893, 1.023173, 0.726518, 0.800575, 0.695956, 0.855464, 0.711556, 0.785751, 0.760703, 0.847809, 0.923011, 0.8443, 0.85754, 0.905472, 0.830444, 0.798947, 0.949489, 0.93433, 1.145613, 0.798634, 0.658222, 1.000885, 0.758392, 0.798738, 0.827598, 1.311821, 0.76025, 0.761734, 0.854656, 0.964923, 0.662878, 0.814497, 0.833655, 0.65875, 1.078912, 1.070833, 0.807287, 0.890118, 0.831837, 0.686874, 0.87511, 0.938087, 0.774944, 0.899171, 0.808367, 1.24727, 0.688899, 0.7495, 0.804738, 0.877019, 0.670461, 0.754727, 0.717372, 0.807129, 0.8066, 0.680509, 0.719955, 0.897454, 0.74148, 0.878739, 0.814879], [0.831039, 1.36597, 0.792362, 0.767878, 0.806983, 0.946893, 0.653071, 0.763841, 0.695888, 1.193102, 0.793666, 0.825506, 0.907521, 0.948714, 0.670335, 0.849819, 0.869487, 0.907322, 0.795365, 0.907641, 0.665636, 1.304602, 0.647366, 0.82654, 0.842637, 0.75907, 0.730513, 0.710492, 0.831843, 0.727256, 0.743496, 1.073999, 0.893164, 0.835287, 0.827367, 0.905479, 0.782505, 0.819427, 0.954678, 1.281258, 0.907467, 0.759643, 1.104303, 0.65826, 0.757973, 0.847202, 0.878102, 0.734825, 0.688378, 0.734749, 1.003464, 0.962057, 0.918667, 0.775739, 1.266959, 0.758763, 0.669463, 0.89119, 1.038351, 0.687227, 0.736226, 0.862172, 0.73145, 0.761393, 0.749668, 0.7444, 0.84483, 0.69675, 1.381674, 0.786284, 0.92877, 0.677138, 0.848944, 0.955598, 0.856139, 0.67691, 0.793276, 0.707405, 0.925923, 0.865012, 0.702683, 0.898479, 1.334789, 0.868457, 0.99782, 0.874178, 0.978371, 0.81769, 0.909959, 0.852523, 0.912919, 0.816053, 0.703954, 0.747538, 1.175449, 1.224949, 0.961465, 0.954714, 0.827424, 0.933966, 0.837774, 0.930029, 0.649559, 0.803499, 1.326882, 0.83483, 0.843562, 0.637287, 0.76548, 0.74565, 0.816855, 0.689112, 0.72513, 0.850558, 0.834995, 0.85426, 0.790353, 0.667156, 0.672488, 0.748753, 0.889955, 0.855376, 1.000062, 1.08176, 0.808299, 0.823668, 0.785093, 0.669968, 1.318829, 0.932443, 1.167913, 0.740888, 0.871789, 0.828962, 0.995117, 0.880561, 0.856987, 0.768768, 0.873216, 0.78275, 0.844401, 1.028964, 0.731325, 0.806331, 0.700398, 0.860547, 0.71603, 0.7912, 0.765967, 0.854198, 0.929915, 0.848838, 0.863826, 0.912646, 0.834558, 0.804672, 0.957227, 0.939101, 1.150556, 0.80431, 0.662162, 1.006533, 0.763638, 0.804426, 0.833663, 1.316891, 0.764858, 0.767002, 0.858577, 0.972992, 0.666915, 0.820415, 0.839871, 0.662731, 1.088186, 1.076414, 0.81311, 0.897126, 0.837976, 0.691195, 0.881881, 0.945804, 0.780286, 0.90627, 0.814258, 1.25285, 0.693237, 0.754639, 0.810576, 0.883832, 0.674592, 0.759885, 0.722065, 0.812911, 0.812438, 0.684755, 0.724649, 0.904398, 0.746456, 0.885574, 0.820843], [0.837137, 1.370602, 0.797797, 0.773203, 0.811259, 0.951154, 0.656958, 0.76911, 0.700282, 1.198493, 0.799226, 0.831565, 0.914474, 0.956164, 0.67442, 0.856226, 0.876076, 0.91448, 0.799292, 0.914793, 0.669638, 1.310738, 0.65119, 0.830121, 0.848931, 0.764283, 0.735354, 0.715126, 0.83747, 0.732046, 0.747627, 1.08332, 0.900135, 0.84143, 0.833396, 0.909915, 0.788004, 0.823411, 0.959238, 1.286845, 0.914654, 0.764783, 1.108711, 0.660335, 0.763086, 0.853566, 0.88489, 0.739729, 0.692683, 0.739588, 1.008137, 0.969978, 0.925995, 0.780952, 1.27713, 0.763957, 0.673555, 0.896807, 1.043474, 0.691505, 0.741095, 0.868608, 0.735941, 0.766608, 0.754834, 0.749428, 0.851113, 0.701009, 1.386936, 0.791753, 0.936252, 0.681316, 0.85535, 0.959608, 0.862582, 0.681051, 0.798823, 0.711946, 0.933352, 0.871584, 0.707121, 0.902765, 1.339793, 0.875059, 1.006077, 0.880825, 0.98304, 0.823646, 0.914856, 0.858962, 0.920209, 0.821968, 0.708441, 0.752579, 1.181258, 1.233951, 0.966422, 0.962424, 0.833528, 0.941425, 0.844017, 0.937442, 0.653409, 0.80926, 1.332265, 0.841005, 0.849835, 0.640991, 0.769711, 0.75068, 0.822813, 0.69344, 0.729895, 0.856876, 0.840857, 0.860719, 0.795932, 0.671217, 0.6766, 0.753801, 0.896901, 0.861785, 1.008353, 1.091523, 0.814158, 0.829716, 0.790549, 0.674063, 1.32429, 0.939978, 1.176521, 0.745518, 0.878413, 0.835085, 1.003481, 0.887336, 0.863484, 0.774105, 0.879905, 0.788236, 0.849881, 1.034788, 0.736163, 0.812128, 0.704867, 0.865583, 0.72053, 0.796683, 0.771267, 0.860634, 0.936832, 0.8534, 0.870146, 0.919876, 0.838691, 0.810437, 0.965025, 0.943896, 1.155521, 0.810017, 0.666126, 1.012202, 0.76892, 0.810153, 0.839769, 1.32198, 0.769428, 0.772307, 0.862513, 0.981129, 0.670976, 0.826373, 0.846133, 0.666737, 1.097512, 1.082023, 0.818975, 0.904189, 0.844159, 0.695543, 0.888704, 0.953584, 0.785663, 0.913422, 0.820191, 1.258455, 0.697603, 0.759813, 0.816456, 0.890697, 0.678748, 0.765078, 0.726787, 0.818731, 0.818317, 0.689028, 0.729372, 0.911392, 0.751466, 0.892461, 0.82685], [0.838468, 1.371167, 0.798949, 0.77434, 0.812055, 0.951854, 0.657732, 0.770232, 0.701182, 1.199383, 0.800418, 0.832888, 0.916016, 0.95783, 0.675242, 0.857639, 0.877532, 0.916085, 0.799991, 0.916397, 0.670439, 1.311791, 0.651948, 0.830697, 0.850315, 0.765392, 0.736368, 0.71609, 0.838648, 0.733046, 0.748417, 1.085474, 0.901693, 0.842773, 0.834709, 0.9107, 0.789185, 0.824113, 0.96003, 1.287745, 0.916267, 0.76587, 1.109367, 0.660545, 0.764164, 0.854968, 0.886401, 0.74076, 0.69356, 0.740598, 1.008934, 0.971781, 0.927644, 0.78205, 1.279406, 0.76506, 0.67438, 0.897953, 1.044372, 0.692376, 0.742114, 0.870022, 0.73684, 0.767716, 0.755935, 0.75049, 0.852492, 0.701866, 1.387681, 0.792921, 0.937942, 0.682163, 0.856764, 0.960235, 0.864002, 0.681886, 0.800011, 0.712884, 0.935028, 0.873038, 0.70803, 0.903509, 1.340489, 0.87652, 1.007958, 0.882296, 0.983843, 0.824943, 0.915777, 0.860384, 0.921851, 0.823253, 0.709365, 0.753643, 1.182282, 1.235884, 0.967334, 0.964166, 0.834864, 0.943105, 0.845389, 0.93911, 0.654173, 0.810507, 1.333079, 0.842357, 0.851212, 0.64172, 0.770519, 0.751742, 0.824111, 0.694325, 0.730889, 0.858261, 0.842108, 0.862145, 0.797131, 0.672035, 0.677429, 0.754867, 0.898453, 0.863194, 1.010242, 1.093809, 0.815431, 0.831037, 0.791715, 0.674889, 1.325133, 0.941682, 1.178382, 0.746459, 0.879879, 0.836425, 1.005396, 0.888842, 0.864921, 0.775245, 0.881389, 0.789412, 0.851012, 1.035917, 0.737175, 0.813384, 0.705788, 0.866562, 0.721449, 0.797853, 0.772397, 0.862053, 0.938343, 0.854258, 0.871521, 0.921499, 0.839429, 0.811684, 0.966793, 0.944769, 1.156317, 0.811246, 0.666917, 1.013296, 0.770047, 0.811389, 0.841102, 1.322712, 0.770327, 0.773439, 0.863176, 0.982989, 0.671794, 0.827668, 0.847509, 0.66754, 1.099656, 1.083057, 0.820247, 0.905772, 0.845512, 0.696433, 0.890223, 0.955354, 0.786808, 0.915026, 0.821484, 1.259381, 0.698496, 0.760912, 0.817734, 0.892228, 0.67959, 0.76618, 0.727771, 0.819989, 0.819594, 0.689898, 0.730354, 0.912949, 0.752521, 0.893997, 0.828161], [0.844623, 1.375817, 0.804412, 0.779712, 0.816352, 0.956093, 0.661649, 0.775548, 0.70561, 1.204753, 0.806026, 0.839003, 0.923021, 0.965345, 0.679359, 0.864106, 0.884184, 0.923316, 0.803944, 0.923621, 0.67447, 1.317952, 0.6558, 0.834297, 0.856669, 0.770651, 0.741252, 0.720762, 0.844249, 0.737878, 0.752566, 1.09488, 0.908734, 0.848973, 0.840793, 0.915163, 0.794735, 0.828121, 0.964617, 1.293337, 0.923528, 0.771053, 1.113796, 0.662528, 0.769317, 0.861394, 0.893259, 0.745708, 0.697899, 0.745475, 1.013633, 0.979784, 0.935047, 0.787295, 1.289544, 0.7703, 0.678504, 0.903586, 1.049445, 0.696687, 0.747025, 0.876516, 0.741301, 0.772977, 0.76115, 0.755561, 0.858834, 0.706144, 1.392967, 0.798436, 0.945502, 0.686375, 0.863233, 0.964265, 0.870505, 0.686053, 0.805606, 0.717462, 0.942535, 0.879672, 0.7125, 0.90782, 1.345516, 0.883186, 1.016296, 0.889005, 0.988482, 0.830953, 0.920707, 0.866886, 0.929216, 0.829222, 0.713887, 0.758725, 1.188052, 1.244727, 0.972341, 0.97195, 0.841027, 0.950637, 0.851692, 0.946595, 0.658051, 0.81632, 1.338489, 0.84859, 0.857543, 0.645452, 0.774779, 0.756814, 0.830125, 0.698687, 0.735694, 0.864636, 0.847972, 0.868667, 0.802758, 0.676128, 0.681573, 0.759958, 0.90547, 0.869652, 1.018605, 1.103684, 0.821347, 0.83714, 0.797217, 0.679018, 1.33062, 0.949297, 1.186913, 0.751107, 0.886567, 0.842606, 1.013845, 0.89568, 0.871482, 0.78063, 0.888143, 0.794947, 0.856498, 1.041783, 0.742054, 0.819235, 0.710295, 0.871535, 0.725981, 0.803381, 0.777745, 0.868552, 0.945267, 0.85885, 0.877878, 0.928802, 0.843588, 0.8175, 0.974669, 0.949595, 1.161308, 0.816988, 0.67091, 1.018995, 0.775378, 0.817167, 0.847264, 1.327825, 0.774842, 0.778791, 0.86713, 0.991213, 0.675886, 0.833676, 0.853833, 0.671578, 1.109041, 1.088702, 0.826164, 0.912908, 0.851752, 0.700815, 0.897114, 0.963216, 0.79223, 0.922247, 0.82747, 1.265015, 0.702896, 0.766134, 0.823669, 0.899161, 0.68378, 0.771419, 0.732533, 0.825856, 0.825527, 0.694205, 0.735116, 0.920007, 0.757571, 0.900954, 0.834225], [0.850817, 1.380483, 0.809897, 0.78512, 0.820668, 0.960326, 0.665587, 0.780898, 0.710064, 1.210115, 0.811669, 0.845158, 0.930067, 0.972907, 0.683501, 0.870619, 0.89088, 0.9306, 0.807918, 0.930897, 0.678523, 1.324137, 0.659674, 0.837911, 0.863067, 0.775945, 0.746169, 0.725465, 0.849823, 0.742742, 0.75673, 1.104354, 0.915826, 0.855213, 0.846916, 0.919646, 0.800322, 0.832148, 0.969224, 1.298937, 0.930842, 0.776269, 1.118242, 0.664443, 0.774499, 0.867864, 0.900164, 0.750686, 0.702262, 0.750379, 1.018353, 0.987847, 0.942504, 0.792566, 1.299656, 0.775574, 0.682656, 0.909237, 1.054492, 0.701024, 0.751966, 0.883051, 0.745732, 0.77827, 0.766399, 0.760665, 0.865219, 0.710437, 1.398272, 0.803985, 0.953117, 0.690615, 0.869748, 0.96831, 0.877053, 0.690243, 0.811234, 0.722067, 0.950096, 0.886352, 0.716995, 0.91215, 1.350561, 0.889897, 1.024693, 0.895759, 0.993105, 0.837002, 0.925662, 0.873433, 0.936638, 0.83523, 0.718436, 0.763838, 1.193801, 1.25344, 0.977388, 0.979789, 0.847233, 0.958223, 0.858039, 0.954133, 0.661951, 0.822172, 1.343919, 0.854863, 0.863918, 0.649204, 0.779061, 0.761918, 0.836178, 0.703076, 0.740528, 0.871052, 0.853833, 0.875235, 0.808422, 0.680247, 0.685742, 0.765079, 0.912537, 0.876147, 1.027025, 1.113645, 0.827302, 0.843285, 0.802753, 0.683173, 1.336129, 0.956969, 1.195383, 0.755771, 0.8933, 0.84883, 1.022357, 0.902569, 0.87809, 0.786051, 0.894943, 0.800517, 0.86199, 1.04768, 0.746964, 0.825124, 0.71483, 0.876466, 0.730538, 0.80894, 0.783128, 0.875094, 0.952194, 0.863466, 0.884265, 0.936159, 0.847767, 0.823355, 0.982602, 0.954444, 1.166319, 0.822757, 0.674925, 1.02472, 0.780747, 0.822982, 0.853467, 1.332956, 0.779322, 0.784177, 0.8711, 0.999501, 0.680002, 0.839722, 0.860199, 0.675642, 1.118472, 1.094375, 0.83212, 0.920095, 0.858032, 0.705223, 0.904054, 0.97114, 0.797685, 0.92952, 0.8335, 1.270674, 0.707322, 0.771393, 0.829644, 0.906144, 0.687998, 0.776693, 0.737325, 0.831759, 0.831499, 0.698536, 0.739908, 0.927113, 0.762653, 0.907962, 0.840329], [0.857054, 1.385164, 0.815404, 0.790563, 0.825003, 0.964558, 0.669548, 0.786283, 0.714545, 1.215475, 0.817346, 0.851357, 0.937155, 0.980518, 0.687665, 0.877182, 0.897623, 0.937937, 0.811908, 0.938228, 0.6826, 1.330347, 0.66357, 0.841541, 0.86951, 0.781272, 0.751115, 0.730199, 0.855363, 0.747634, 0.760913, 1.113896, 0.92297, 0.861496, 0.853079, 0.924151, 0.805944, 0.836194, 0.973853, 1.304546, 0.938211, 0.781516, 1.122706, 0.666294, 0.779714, 0.874381, 0.907121, 0.755696, 0.706652, 0.755314, 1.023095, 0.995974, 0.950017, 0.797862, 1.309735, 0.780882, 0.686829, 0.914906, 1.059517, 0.705385, 0.756937, 0.889631, 0.750124, 0.783599, 0.771686, 0.765802, 0.87165, 0.714743, 1.403597, 0.809568, 0.960792, 0.694877, 0.87631, 0.972372, 0.883647, 0.694456, 0.816897, 0.7267, 0.957716, 0.89308, 0.721516, 0.916501, 1.355625, 0.896656, 1.033154, 0.90256, 0.997712, 0.843095, 0.930643, 0.880028, 0.944116, 0.841279, 0.723014, 0.768985, 1.199533, 1.26201, 0.982473, 0.987687, 0.853483, 0.965865, 0.864432, 0.961728, 0.665874, 0.828063, 1.34937, 0.861182, 0.870338, 0.652978, 0.783366, 0.767057, 0.842275, 0.707491, 0.745393, 0.877512, 0.859685, 0.881849, 0.814124, 0.684388, 0.689933, 0.770233, 0.919657, 0.882679, 1.035504, 1.123694, 0.833299, 0.849474, 0.808324, 0.687351, 1.341661, 0.9647, 1.203784, 0.760452, 0.90008, 0.855097, 1.030936, 0.909508, 0.884745, 0.791507, 0.901793, 0.806124, 0.867489, 1.05361, 0.751903, 0.831053, 0.719392, 0.881358, 0.735118, 0.814533, 0.788546, 0.881684, 0.95912, 0.868106, 0.890682, 0.943571, 0.851966, 0.829251, 0.990594, 0.959318, 1.171352, 0.828551, 0.678963, 1.030474, 0.786149, 0.828835, 0.859712, 1.338107, 0.783771, 0.789599, 0.875088, 1.007857, 0.684142, 0.845809, 0.86661, 0.679728, 1.127948, 1.100074, 0.838117, 0.927337, 0.864356, 0.709659, 0.911045, 0.979129, 0.803173, 0.936848, 0.839572, 1.276357, 0.711775, 0.776683, 0.835661, 0.91318, 0.692239, 0.781999, 0.742146, 0.837699, 0.837514, 0.702895, 0.744726, 0.93427, 0.767768, 0.915022, 0.846476], [0.863335, 1.389861, 0.820931, 0.796044, 0.829358, 0.968792, 0.673533, 0.791705, 0.719053, 1.220837, 0.823061, 0.8576, 0.944284, 0.98818, 0.691853, 0.883793, 0.904415, 0.94533, 0.815917, 0.945614, 0.6867, 1.336582, 0.667489, 0.845187, 0.876001, 0.786637, 0.756092, 0.734965, 0.860861, 0.752556, 0.765113, 1.123506, 0.93017, 0.867823, 0.859286, 0.928678, 0.811605, 0.84026, 0.978504, 1.310168, 0.945638, 0.786797, 1.127188, 0.668083, 0.784961, 0.880946, 0.914131, 0.76074, 0.71107, 0.760279, 1.027859, 1.004167, 0.95759, 0.803184, 1.319776, 0.786227, 0.691027, 0.920597, 1.064529, 0.709772, 0.761939, 0.896256, 0.754471, 0.788963, 0.77701, 0.770974, 0.878126, 0.719063, 1.408942, 0.815187, 0.968527, 0.699164, 0.882922, 0.976451, 0.89029, 0.69869, 0.822598, 0.731363, 0.965395, 0.899859, 0.726064, 0.920873, 1.360708, 0.903466, 1.041678, 0.90941, 1.002308, 0.849231, 0.935651, 0.886673, 0.951654, 0.847371, 0.72762, 0.774164, 1.205254, 1.270425, 0.987595, 0.995644, 0.859778, 0.973565, 0.870872, 0.969379, 0.669819, 0.833996, 1.354842, 0.867547, 0.876804, 0.656774, 0.787695, 0.77223, 0.848415, 0.711934, 0.750289, 0.884016, 0.865519, 0.888513, 0.819864, 0.688554, 0.69415, 0.77542, 0.926832, 0.889247, 1.04404, 1.133834, 0.839338, 0.855708, 0.813931, 0.691552, 1.347215, 0.972493, 1.212111, 0.765147, 0.906909, 0.86141, 1.039583, 0.9165, 0.891451, 0.797001, 0.908694, 0.81177, 0.872993, 1.059573, 0.756874, 0.837024, 0.723982, 0.886215, 0.739723, 0.820161, 0.794001, 0.888322, 0.966037, 0.872771, 0.897127, 0.95104, 0.856186, 0.835188, 0.998648, 0.964216, 1.176406, 0.834366, 0.683025, 1.036256, 0.791587, 0.834728, 0.866001, 1.343278, 0.788196, 0.795058, 0.879092, 1.016283, 0.688308, 0.851935, 0.873068, 0.683836, 1.137465, 1.105802, 0.844157, 0.934637, 0.870725, 0.714123, 0.91809, 0.987184, 0.808695, 0.944231, 0.845689, 1.282065, 0.716256, 0.782009, 0.841721, 0.920269, 0.696504, 0.78734, 0.746997, 0.843677, 0.843571, 0.70728, 0.749575, 0.941478, 0.772916, 0.922135, 0.852667], [0.869661, 1.394574, 0.826477, 0.801563, 0.833733, 0.973032, 0.677542, 0.797164, 0.72359, 1.226204, 0.828813, 0.863888, 0.951454, 0.995892, 0.696067, 0.890454, 0.911255, 0.952781, 0.819946, 0.953058, 0.690824, 1.342844, 0.671431, 0.848848, 0.882539, 0.792038, 0.761102, 0.739763, 0.866308, 0.757511, 0.769332, 1.133184, 0.937424, 0.874194, 0.865535, 0.933227, 0.817306, 0.844346, 0.983177, 1.315802, 0.953123, 0.792111, 1.131687, 0.669815, 0.79024, 0.88756, 0.921195, 0.765817, 0.715514, 0.765274, 1.032645, 1.012425, 0.965221, 0.80853, 1.329774, 0.791607, 0.69525, 0.92631, 1.069531, 0.714186, 0.766973, 0.902927, 0.758771, 0.794363, 0.782373, 0.77618, 0.884649, 0.723395, 1.414308, 0.820842, 0.976324, 0.703478, 0.889583, 0.980546, 0.89698, 0.702947, 0.828336, 0.736055, 0.973135, 0.906687, 0.730638, 0.925265, 1.365809, 0.910326, 1.050266, 0.91631, 1.006893, 0.85541, 0.940685, 0.893366, 0.959251, 0.853506, 0.732254, 0.779376, 1.210966, 1.278677, 0.992752, 1.00366, 0.86612, 0.981323, 0.87736, 0.977089, 0.673788, 0.83997, 1.360337, 0.873957, 0.883317, 0.660592, 0.792048, 0.777437, 0.8546, 0.716405, 0.755218, 0.890566, 0.871326, 0.895227, 0.825644, 0.692745, 0.698392, 0.78064, 0.934062, 0.895846, 1.052633, 1.144065, 0.845422, 0.861987, 0.819575, 0.695779, 1.352792, 0.980348, 1.220356, 0.769858, 0.913788, 0.86777, 1.048298, 0.923543, 0.898206, 0.802533, 0.915646, 0.817454, 0.878503, 1.06557, 0.761878, 0.843037, 0.728601, 0.891042, 0.744354, 0.825823, 0.799494, 0.895009, 0.972939, 0.877462, 0.903599, 0.958566, 0.860427, 0.841166, 1.006764, 0.96914, 1.181483, 0.8402, 0.68711, 1.042068, 0.797062, 0.84066, 0.872333, 1.348469, 0.792606, 0.800555, 0.883114, 1.024779, 0.692499, 0.858102, 0.879573, 0.687969, 1.14702, 1.111559, 0.850239, 0.941993, 0.877138, 0.718614, 0.925188, 0.995305, 0.814254, 0.951669, 0.85185, 1.287799, 0.720764, 0.787371, 0.847825, 0.927413, 0.700795, 0.792716, 0.75188, 0.849693, 0.849672, 0.711693, 0.754453, 0.948738, 0.778098, 0.929303, 0.858903], [0.876031, 1.399303, 0.83204, 0.807119, 0.838129, 0.977281, 0.681574, 0.80266, 0.728154, 1.231579, 0.834602, 0.870221, 0.958663, 1.003656, 0.700305, 0.897164, 0.918145, 0.960289, 0.823994, 0.960558, 0.694972, 1.349132, 0.675397, 0.852525, 0.889126, 0.797476, 0.766144, 0.744592, 0.8717, 0.762498, 0.77357, 1.14293, 0.944734, 0.88061, 0.871827, 0.937799, 0.823047, 0.848452, 0.987873, 1.321451, 0.960666, 0.797459, 1.136205, 0.671493, 0.795552, 0.894223, 0.928313, 0.770928, 0.719986, 0.770299, 1.037453, 1.020748, 0.972912, 0.813901, 1.339721, 0.797024, 0.699498, 0.932049, 1.07453, 0.718626, 0.772039, 0.909644, 0.763035, 0.7998, 0.787774, 0.781422, 0.891219, 0.727737, 1.419694, 0.826534, 0.984182, 0.707818, 0.896294, 0.984659, 0.90372, 0.707226, 0.83411, 0.740776, 0.980936, 0.913566, 0.735239, 0.929679, 1.37093, 0.917237, 1.05892, 0.923258, 1.011471, 0.861632, 0.945747, 0.90011, 0.966909, 0.859684, 0.736918, 0.784622, 1.216675, 1.286756, 0.997943, 1.011736, 0.872507, 0.989139, 0.883896, 0.984857, 0.677781, 0.845987, 1.365853, 0.880414, 0.889877, 0.664432, 0.796425, 0.78268, 0.860829, 0.720904, 0.760179, 0.89716, 0.877096, 0.901991, 0.831463, 0.696961, 0.70266, 0.785893, 0.941347, 0.902475, 1.061284, 1.154388, 0.851549, 0.868311, 0.825256, 0.700032, 1.358392, 0.988266, 1.228515, 0.774584, 0.920716, 0.874176, 1.057081, 0.930639, 0.905012, 0.808104, 0.922649, 0.823177, 0.884017, 1.0716, 0.766913, 0.849092, 0.73325, 0.895845, 0.749011, 0.831521, 0.805024, 0.901745, 0.979819, 0.882177, 0.910097, 0.966151, 0.864689, 0.847186, 1.014941, 0.974089, 1.186581, 0.846045, 0.691219, 1.047911, 0.802576, 0.846633, 0.87871, 1.35368, 0.797009, 0.806089, 0.887154, 1.033345, 0.696716, 0.864309, 0.886127, 0.692126, 1.156609, 1.117344, 0.856363, 0.949407, 0.883597, 0.723133, 0.93234, 1.003493, 0.819847, 0.959163, 0.858056, 1.293558, 0.725301, 0.79277, 0.853973, 0.934612, 0.705112, 0.798129, 0.756795, 0.855746, 0.855815, 0.716133, 0.759362, 0.95605, 0.783314, 0.936527, 0.865184], [0.882446, 1.404048, 0.837617, 0.812714, 0.842546, 0.98154, 0.68563, 0.808194, 0.732746, 1.236965, 0.840429, 0.876599, 0.965912, 1.01147, 0.70457, 0.903925, 0.925085, 0.967854, 0.828063, 0.968115, 0.699145, 1.355448, 0.679386, 0.856218, 0.89576, 0.802951, 0.77122, 0.749455, 0.877036, 0.767517, 0.777828, 1.152744, 0.952101, 0.88707, 0.878163, 0.942393, 0.828827, 0.852578, 0.992591, 1.327116, 0.968269, 0.802842, 1.140741, 0.673122, 0.800896, 0.900936, 0.935485, 0.776073, 0.724486, 0.775355, 1.042283, 1.029138, 0.980664, 0.819295, 1.349612, 0.802478, 0.703773, 0.937813, 1.079528, 0.723093, 0.777138, 0.916408, 0.767288, 0.805274, 0.793214, 0.786699, 0.897837, 0.732089, 1.425101, 0.832262, 0.992102, 0.712184, 0.903056, 0.988789, 0.910507, 0.711526, 0.839923, 0.745527, 0.988798, 0.920495, 0.739866, 0.934113, 1.37607, 0.924198, 1.067637, 0.930256, 1.016042, 0.867898, 0.950835, 0.906904, 0.974628, 0.865906, 0.74161, 0.789901, 1.222383, 1.294657, 1.003168, 1.019872, 0.878942, 0.997015, 0.89048, 0.992683, 0.681797, 0.852045, 1.371391, 0.886917, 0.896485, 0.668294, 0.800826, 0.787957, 0.867104, 0.725431, 0.765171, 0.9038, 0.882816, 0.908806, 0.837321, 0.701203, 0.706953, 0.79118, 0.948689, 0.909127, 1.069991, 1.164803, 0.857721, 0.87468, 0.830973, 0.70431, 1.364015, 0.996247, 1.23658, 0.779324, 0.927695, 0.880628, 1.065933, 0.937788, 0.91187, 0.813713, 0.929704, 0.828939, 0.889536, 1.077665, 0.771982, 0.85519, 0.737928, 0.90063, 0.753693, 0.837253, 0.810593, 0.90853, 0.986668, 0.886918, 0.91662, 0.973794, 0.868972, 0.853249, 1.023181, 0.979063, 1.191701, 0.851895, 0.695352, 1.053784, 0.808128, 0.852647, 0.885132, 1.358912, 0.801413, 0.811661, 0.891212, 1.041983, 0.700958, 0.870556, 0.892729, 0.696309, 1.166226, 1.123159, 0.862531, 0.956879, 0.890102, 0.727681, 0.939546, 1.011749, 0.825476, 0.966713, 0.864307, 1.299342, 0.729866, 0.798206, 0.860165, 0.941866, 0.709457, 0.803578, 0.76174, 0.861837, 0.862003, 0.7206, 0.764302, 0.963414, 0.788565, 0.943806, 0.87151], [0.888906, 1.40881, 0.843206, 0.818348, 0.846985, 0.985812, 0.68971, 0.813765, 0.737366, 1.242364, 0.846294, 0.883023, 0.973199, 1.019336, 0.70886, 0.910736, 0.932074, 0.975478, 0.832151, 0.97573, 0.703341, 1.361793, 0.683398, 0.859927, 0.902444, 0.808464, 0.77633, 0.754349, 0.882322, 0.772569, 0.782107, 1.162624, 0.959523, 0.893575, 0.884541, 0.947009, 0.834647, 0.856723, 0.997331, 1.332797, 0.975931, 0.808258, 1.145295, 0.674706, 0.806272, 0.907698, 0.942712, 0.781252, 0.729013, 0.780442, 1.047136, 1.037595, 0.988475, 0.824713, 1.359439, 0.807968, 0.708074, 0.943606, 1.08453, 0.727587, 0.782269, 0.923218, 0.771566, 0.810784, 0.798693, 0.792012, 0.904502, 0.736448, 1.430528, 0.838026, 1.000084, 0.716578, 0.909869, 0.992936, 0.917345, 0.715847, 0.845772, 0.750309, 0.996722, 0.927476, 0.74452, 0.938568, 1.38123, 0.931211, 1.076421, 0.937304, 1.02061, 0.874209, 0.955951, 0.913749, 0.982409, 0.872171, 0.746332, 0.795212, 1.228093, 1.302376, 1.008426, 1.028068, 0.885424, 1.00495, 0.897113, 1.000567, 0.685836, 0.858146, 1.376951, 0.893467, 0.903141, 0.672179, 0.805252, 0.793269, 0.873423, 0.729987, 0.770196, 0.910485, 0.888475, 0.915671, 0.843219, 0.705471, 0.711272, 0.796501, 0.956087, 0.915797, 1.078754, 1.175312, 0.863938, 0.881095, 0.836727, 0.708615, 1.36966, 1.004292, 1.244548, 0.784078, 0.934724, 0.887129, 1.074853, 0.94499, 0.918778, 0.81936, 0.936811, 0.834741, 0.895058, 1.083764, 0.777083, 0.86133, 0.742636, 0.905403, 0.758402, 0.84302, 0.8162, 0.915365, 0.993475, 0.891685, 0.923166, 0.981497, 0.873276, 0.859353, 1.031484, 0.984062, 1.196843, 0.857738, 0.699509, 1.05969, 0.813718, 0.858701, 0.891598, 1.364163, 0.805823, 0.81727, 0.895288, 1.050693, 0.705226, 0.876844, 0.899379, 0.700517, 1.175868, 1.129003, 0.868741, 0.964409, 0.896651, 0.732257, 0.946807, 1.020072, 0.831141, 0.97432, 0.870603, 1.305151, 0.73446, 0.80368, 0.866402, 0.949175, 0.713828, 0.809063, 0.766718, 0.867965, 0.868234, 0.725096, 0.769273, 0.97083, 0.793849, 0.951141, 0.877881], [0.895412, 1.413587, 0.848806, 0.82402, 0.851446, 0.990098, 0.693814, 0.819375, 0.742015, 1.247777, 0.852196, 0.889492, 0.980524, 1.027253, 0.713175, 0.917598, 0.939113, 0.98316, 0.83626, 0.983403, 0.707562, 1.368165, 0.687434, 0.863652, 0.909176, 0.814015, 0.781473, 0.759277, 0.887574, 0.777654, 0.786407, 1.17257, 0.967002, 0.900126, 0.890964, 0.951648, 0.840508, 0.860889, 1.002094, 1.338497, 0.983652, 0.81371, 1.149867, 0.676249, 0.811682, 0.914511, 0.949994, 0.786466, 0.733568, 0.785559, 1.052011, 1.046119, 0.996348, 0.830154, 1.369197, 0.813496, 0.712401, 0.949427, 1.089538, 0.732108, 0.787433, 0.930074, 0.775904, 0.816331, 0.804211, 0.797361, 0.911215, 0.740816, 1.435976, 0.843828, 1.00813, 0.720998, 0.916733, 0.9971, 0.924231, 0.720189, 0.85166, 0.75512, 1.004708, 0.934507, 0.7492, 0.943045, 1.386408, 0.938276, 1.085269, 0.944402, 1.025176, 0.880564, 0.961094, 0.920645, 0.990251, 0.878481, 0.751082, 0.800558, 1.233808, 1.309912, 1.013717, 1.036325, 0.891953, 1.012944, 0.903795, 1.008511, 0.6899, 0.864289, 1.382534, 0.900063, 0.909845, 0.676086, 0.809702, 0.798617, 0.879788, 0.734571, 0.775254, 0.917216, 0.894064, 0.922587, 0.849157, 0.709765, 0.715617, 0.801855, 0.963542, 0.922473, 1.087572, 1.185915, 0.870199, 0.887556, 0.842518, 0.712946, 1.37533, 1.012401, 1.252413, 0.788846, 0.941804, 0.893676, 1.083843, 0.952246, 0.925739, 0.825048, 0.943971, 0.840582, 0.900585, 1.089897, 0.782218, 0.867514, 0.747374, 0.910169, 0.763136, 0.848822, 0.821846, 0.922251, 1.00023, 0.896477, 0.929732, 0.989259, 0.877601, 0.8655, 1.039849, 0.989087, 1.202007, 0.863558, 0.703691, 1.065627, 0.819347, 0.864796, 0.898109, 1.369434, 0.810244, 0.822919, 0.899382, 1.059475, 0.70952, 0.883171, 0.906078, 0.704751, 1.185528, 1.134876, 0.874995, 0.971998, 0.903247, 0.736861, 0.954123, 1.028464, 0.836842, 0.981982, 0.876945, 1.310987, 0.739082, 0.809192, 0.872683, 0.95654, 0.718226, 0.814586, 0.771727, 0.87413, 0.87451, 0.729619, 0.774275, 0.978299, 0.799168, 0.958532, 0.884298], [0.901963, 1.418381, 0.854412, 0.829732, 0.855929, 0.994399, 0.697942, 0.825023, 0.746691, 1.253207, 0.858137, 0.896007, 0.987886, 1.035221, 0.717517, 0.924511, 0.946202, 0.990901, 0.840389, 0.991134, 0.711807, 1.374566, 0.691494, 0.867394, 0.915957, 0.819603, 0.786651, 0.764237, 0.892815, 0.782771, 0.790727, 1.182581, 0.974539, 0.906722, 0.89743, 0.956309, 0.846409, 0.865076, 1.006879, 1.344215, 0.991434, 0.819196, 1.154458, 0.677756, 0.817123, 0.921374, 0.957332, 0.791714, 0.738151, 0.790708, 1.056909, 1.054711, 1.004282, 0.835617, 1.378877, 0.819061, 0.716755, 0.955277, 1.094555, 0.736655, 0.79263, 0.936978, 0.780321, 0.821915, 0.809769, 0.802745, 0.917976, 0.74519, 1.441445, 0.849666, 1.016238, 0.725446, 0.923649, 1.001282, 0.931168, 0.724551, 0.857585, 0.759961, 1.012757, 0.94159, 0.753908, 0.947543, 1.391607, 0.945392, 1.094184, 0.951551, 1.029742, 0.886963, 0.966265, 0.927592, 0.998156, 0.884834, 0.755862, 0.805936, 1.239532, 1.317265, 1.01904, 1.044643, 0.898531, 1.020999, 0.910526, 1.016514, 0.693988, 0.870475, 1.388138, 0.906707, 0.916597, 0.680016, 0.814176, 0.804001, 0.886198, 0.739183, 0.780345, 0.923993, 0.899573, 0.929555, 0.855135, 0.714085, 0.719988, 0.807243, 0.971053, 0.929143, 1.096444, 1.196613, 0.876506, 0.894063, 0.848347, 0.717304, 1.381022, 1.020575, 1.260171, 0.793627, 0.948935, 0.900271, 1.092901, 0.959555, 0.932751, 0.830774, 0.951183, 0.846463, 0.906115, 1.096065, 0.787385, 0.873741, 0.752143, 0.914933, 0.767896, 0.854659, 0.827531, 0.929186, 1.006922, 0.901294, 0.936317, 0.99708, 0.881948, 0.87169, 1.048277, 0.994138, 1.207193, 0.869332, 0.707896, 1.071597, 0.825016, 0.870933, 0.904666, 1.374726, 0.814681, 0.828606, 0.903494, 1.068329, 0.71384, 0.889537, 0.912826, 0.70901, 1.195198, 1.140779, 0.881293, 0.979647, 0.909889, 0.741495, 0.961495, 1.036926, 0.842579, 0.989702, 0.883332, 1.316848, 0.743733, 0.814741, 0.879011, 0.963961, 0.722651, 0.820145, 0.776769, 0.880333, 0.88083, 0.73417, 0.779308, 0.985822, 0.804521, 0.96598, 0.890761], [0.908561, 1.423192, 0.860021, 0.835482, 0.860434, 0.998716, 0.702095, 0.830709, 0.751397, 1.258654, 0.864116, 0.902569, 0.995284, 1.04324, 0.721885, 0.931475, 0.953342, 0.998702, 0.844539, 0.998925, 0.716077, 1.380996, 0.695577, 0.871151, 0.922789, 0.82523, 0.791862, 0.769231, 0.898074, 0.787922, 0.79507, 1.192657, 0.982133, 0.913363, 0.903941, 0.960993, 0.85235, 0.869282, 1.011688, 1.349953, 0.999277, 0.824716, 1.159067, 0.679239, 0.822598, 0.928287, 0.964726, 0.796998, 0.742763, 0.795887, 1.061829, 1.06337, 1.012277, 0.841101, 1.388475, 0.824664, 0.721135, 0.961159, 1.099584, 0.74123, 0.79786, 0.943929, 0.784816, 0.827537, 0.815368, 0.808166, 0.924786, 0.749572, 1.446935, 0.855541, 1.024411, 0.72992, 0.930616, 1.005481, 0.938154, 0.728932, 0.863548, 0.764833, 1.020868, 0.948725, 0.758641, 0.952062, 1.396824, 0.95256, 1.103164, 0.958749, 1.034309, 0.893407, 0.971463, 0.934591, 1.006123, 0.891233, 0.760672, 0.811347, 1.245265, 1.324442, 1.024394, 1.053023, 0.905156, 1.029113, 0.917307, 1.024577, 0.6981, 0.876704, 1.393765, 0.913399, 0.923398, 0.683969, 0.818675, 0.809421, 0.892655, 0.743825, 0.785468, 0.930816, 0.905003, 0.936575, 0.861153, 0.718431, 0.724385, 0.812665, 0.978623, 0.935781, 1.10537, 1.207406, 0.882858, 0.900617, 0.854213, 0.721688, 1.386738, 1.028813, 1.267819, 0.798421, 0.956117, 0.906915, 1.102029, 0.966919, 0.939816, 0.83654, 0.958448, 0.852384, 0.911649, 1.102268, 0.792586, 0.880011, 0.756941, 0.9197, 0.772683, 0.860531, 0.833255, 0.936173, 1.013537, 0.906138, 0.942919, 1.004962, 0.886316, 0.877923, 1.056769, 0.999214, 1.212402, 0.875021, 0.712126, 1.077599, 0.830723, 0.87711, 0.911268, 1.380039, 0.819135, 0.834331, 0.907626, 1.077257, 0.718186, 0.895944, 0.919624, 0.713295, 1.204872, 1.146711, 0.887635, 0.987356, 0.916577, 0.746157, 0.968923, 1.045456, 0.848351, 0.997478, 0.889766, 1.322734, 0.748413, 0.820329, 0.885383, 0.971439, 0.727103, 0.825741, 0.781842, 0.886572, 0.887195, 0.73875, 0.784372, 0.993397, 0.809909, 0.973485, 0.89727], [0.911529, 1.424967, 0.862486, 0.838047, 0.862337, 1.00045, 0.703896, 0.833243, 0.75346, 1.260842, 0.866784, 0.905522, 0.998617, 1.046877, 0.723787, 0.934624, 0.95657, 1.002251, 0.846265, 1.002468, 0.717932, 1.383633, 0.697346, 0.87266, 0.925872, 0.827735, 0.794168, 0.771436, 0.900355, 0.790199, 0.796921, 1.197286, 0.985583, 0.916352, 0.906866, 0.962938, 0.855006, 0.871026, 1.013671, 1.352245, 1.002848, 0.827166, 1.160872, 0.679661, 0.825024, 0.931411, 0.968082, 0.799339, 0.744782, 0.798173, 1.063845, 1.067334, 1.015921, 0.843518, 1.392699, 0.827158, 0.723044, 0.963725, 1.101633, 0.74323, 0.800173, 0.947062, 0.786769, 0.830039, 0.817865, 0.810573, 0.927856, 0.751462, 1.44905, 0.85816, 1.028141, 0.731875, 0.933767, 1.007151, 0.94131, 0.730835, 0.866208, 0.766976, 1.024568, 0.951953, 0.760715, 0.953926, 1.398824, 0.955804, 1.107273, 0.962004, 1.036149, 0.896303, 0.97367, 0.937756, 1.009756, 0.894106, 0.762785, 0.813747, 1.247604, 1.327415, 1.026656, 1.056844, 0.908141, 1.03281, 0.920367, 1.028249, 0.699881, 0.879497, 1.395979, 0.916413, 0.926465, 0.685676, 0.820597, 0.811827, 0.895558, 0.745859, 0.787732, 0.933889, 0.907321, 0.939749, 0.863843, 0.720325, 0.726302, 0.81507, 0.982062, 0.938715, 1.109445, 1.21241, 0.885713, 0.903567, 0.856828, 0.723599, 1.389001, 1.032576, 1.271087, 0.800501, 0.959365, 0.909909, 1.106217, 0.970257, 0.943013, 0.839112, 0.961739, 0.855028, 0.91405, 1.104931, 0.794886, 0.882824, 0.75905, 0.921701, 0.774776, 0.863145, 0.835807, 0.93933, 1.01641, 0.908194, 0.945859, 1.008551, 0.888135, 0.880718, 1.060648, 1.001343, 1.214491, 0.877467, 0.713962, 1.08017, 0.833268, 0.879876, 0.914236, 1.382096, 0.821031, 0.836884, 0.90931, 1.081355, 0.72008, 0.898817, 0.922691, 0.715159, 1.209261, 1.149209, 0.89048, 0.990864, 0.919589, 0.748201, 0.972293, 1.049363, 0.85092, 1.001014, 0.89266, 1.325119, 0.750464, 0.822817, 0.888246, 0.974835, 0.729047, 0.82823, 0.784082, 0.889363, 0.890053, 0.740754, 0.786605, 0.99683, 0.812298, 0.976894, 0.900198], [0.918193, 1.429799, 0.86809, 0.843855, 0.866876, 1.00479, 0.708084, 0.838985, 0.758209, 1.266316, 0.872818, 0.912154, 1.006063, 1.054969, 0.728192, 0.941669, 0.963783, 1.010138, 0.850444, 1.010344, 0.722237, 1.390107, 0.701464, 0.876441, 0.932775, 0.833417, 0.799428, 0.776478, 0.905689, 0.795398, 0.801296, 1.207454, 0.993261, 0.92306, 0.91344, 0.967655, 0.861006, 0.875261, 1.018512, 1.358011, 1.01078, 0.832737, 1.165507, 0.681141, 0.830547, 0.938398, 0.975557, 0.804673, 0.749434, 0.803399, 1.068798, 1.076096, 1.024011, 0.84903, 1.402151, 0.832815, 0.727462, 0.969652, 1.10668, 0.747844, 0.80545, 0.954081, 0.791355, 0.835716, 0.823525, 0.816049, 0.934739, 0.755861, 1.454568, 0.864088, 1.036411, 0.736389, 0.940811, 1.011375, 0.948373, 0.735242, 0.872226, 0.771892, 1.032771, 0.959166, 0.765487, 0.958476, 1.404069, 0.963052, 1.116352, 0.96928, 1.040719, 0.902814, 0.978907, 0.94483, 1.01782, 0.900569, 0.767637, 0.819206, 1.253354, 1.334334, 1.032057, 1.065316, 0.914836, 1.041017, 0.927221, 1.036403, 0.704028, 0.885788, 1.401637, 0.923177, 0.93334, 0.689661, 0.825131, 0.817299, 0.902082, 0.750542, 0.792904, 0.940779, 0.912636, 0.946845, 0.869921, 0.724708, 0.730736, 0.82054, 0.989715, 0.945222, 1.118446, 1.223348, 0.892132, 0.910191, 0.862748, 0.728021, 1.39475, 1.04091, 1.278558, 0.805312, 0.966621, 0.916623, 1.115448, 0.977703, 0.950154, 0.844936, 0.969084, 0.861007, 0.919586, 1.111183, 0.800135, 0.889158, 0.763892, 0.926477, 0.7796, 0.869067, 0.841588, 0.94639, 1.022882, 0.913074, 0.952477, 1.01652, 0.892534, 0.887014, 1.069237, 1.006456, 1.219731, 0.882899, 0.718228, 1.086223, 0.839032, 0.886113, 0.920907, 1.387437, 0.825514, 0.842665, 0.913468, 1.090395, 0.724464, 0.905279, 0.929561, 0.71948, 1.218916, 1.155183, 0.896886, 0.99866, 0.926344, 0.752904, 0.979806, 1.057999, 0.856744, 1.008874, 0.899161, 1.331043, 0.755186, 0.82846, 0.894688, 0.982398, 0.733539, 0.83388, 0.789202, 0.895657, 0.896486, 0.745375, 0.791714, 1.004486, 0.817737, 0.984483, 0.906775], [0.920632, 1.431179, 0.870079, 0.845959, 0.868413, 1.00617, 0.70955, 0.841062, 0.759892, 1.268056, 0.875005, 0.914581, 1.008793, 1.057959, 0.729743, 0.944262, 0.966439, 1.013065, 0.851832, 1.013266, 0.723747, 1.39222, 0.702902, 0.877643, 0.935312, 0.835471, 0.801316, 0.778282, 0.907565, 0.79726, 0.802794, 1.21127, 0.996105, 0.925515, 0.915842, 0.969219, 0.863185, 0.876662, 1.020104, 1.359832, 1.013726, 0.834742, 1.166934, 0.681442, 0.832531, 0.940969, 0.978323, 0.80659, 0.751081, 0.805267, 1.070413, 1.07937, 1.027018, 0.850997, 1.40551, 0.834859, 0.729018, 0.971742, 1.108315, 0.749475, 0.807342, 0.956656, 0.792959, 0.837766, 0.825574, 0.818021, 0.937265, 0.757391, 1.456234, 0.866233, 1.03949, 0.737982, 0.943405, 1.012701, 0.95097, 0.736787, 0.874406, 0.773643, 1.035825, 0.961823, 0.767177, 0.959971, 1.405641, 0.965722, 1.119743, 0.971958, 1.042177, 0.905194, 0.980693, 0.947435, 1.02082, 0.90293, 0.769362, 0.821169, 1.255218, 1.336613, 1.033887, 1.068467, 0.917291, 1.044065, 0.929739, 1.039431, 0.705478, 0.888082, 1.40339, 0.925656, 0.935863, 0.691048, 0.826688, 0.81927, 0.904468, 0.752202, 0.794755, 0.943304, 0.91446, 0.949458, 0.872128, 0.726251, 0.732298, 0.822508, 0.992551, 0.947516, 1.121798, 1.227499, 0.894478, 0.912616, 0.86489, 0.729579, 1.396546, 1.044017, 1.281117, 0.806994, 0.969294, 0.919085, 1.118906, 0.980453, 0.952786, 0.847046, 0.971794, 0.863177, 0.921523, 1.113344, 0.802016, 0.891468, 0.765615, 0.928083, 0.781305, 0.871206, 0.843681, 0.948988, 1.025139, 0.914737, 0.954867, 1.01948, 0.893997, 0.889308, 1.072438, 1.008173, 1.221395, 0.884722, 0.719722, 1.088308, 0.841119, 0.888383, 0.923346, 1.389059, 0.827047, 0.844757, 0.914815, 1.093784, 0.726007, 0.907634, 0.932085, 0.720998, 1.222479, 1.157199, 0.899223, 1.001553, 0.928819, 0.754572, 0.982584, 1.061228, 0.858848, 1.011789, 0.90154, 1.332947, 0.75686, 0.830499, 0.897042, 0.985197, 0.735124, 0.83592, 0.791033, 0.897943, 0.898835, 0.74701, 0.793538, 1.007312, 0.819693, 0.987293, 0.909182], [0.927363, 1.436034, 0.875669, 0.851824, 0.872982, 1.010533, 0.713773, 0.846861, 0.76468, 1.273556, 0.881095, 0.921277, 1.016281, 1.066125, 0.734187, 0.951375, 0.973727, 1.02104, 0.856041, 1.021229, 0.728088, 1.398733, 0.707055, 0.881447, 0.942289, 0.841209, 0.806627, 0.783373, 0.912999, 0.802509, 0.807199, 1.221521, 1.003868, 0.93229, 0.922481, 0.973969, 0.869247, 0.880927, 1.024977, 1.365626, 1.021748, 0.840364, 1.171595, 0.682938, 0.838098, 0.948032, 0.985882, 0.811976, 0.755774, 0.810534, 1.075397, 1.088226, 1.035194, 0.856533, 1.414812, 0.840572, 0.733476, 0.977713, 1.113382, 0.754128, 0.812668, 0.963744, 0.797609, 0.843497, 0.83129, 0.823547, 0.944215, 0.76182, 1.461781, 0.872216, 1.047849, 0.742537, 0.950525, 1.01695, 0.958102, 0.741215, 0.880479, 0.778603, 1.044122, 0.969108, 0.771985, 0.964551, 1.410912, 0.973043, 1.128913, 0.979303, 1.046752, 0.911766, 0.985969, 0.954585, 1.028972, 0.909458, 0.774256, 0.826673, 1.260986, 1.343313, 1.03933, 1.077023, 0.924058, 1.052354, 0.936666, 1.047667, 0.709659, 0.894436, 1.409079, 0.932484, 0.942805, 0.695067, 0.831258, 0.824793, 0.911059, 0.756927, 0.799976, 0.95026, 0.919693, 0.956631, 0.878261, 0.730673, 0.736771, 0.828027, 1.000289, 0.95372, 1.130866, 1.238571, 0.900966, 0.919304, 0.870864, 0.734041, 1.402326, 1.052447, 1.288421, 0.81182, 0.976626, 0.925871, 1.128233, 0.987974, 0.960005, 0.852928, 0.979213, 0.869215, 0.927062, 1.119647, 0.807314, 0.897866, 0.770502, 0.932873, 0.786167, 0.877179, 0.84952, 0.956123, 1.031452, 0.919656, 0.961494, 1.027538, 0.898427, 0.895665, 1.081115, 1.013322, 1.226666, 0.889689, 0.724022, 1.094405, 0.846943, 0.894681, 0.93008, 1.394428, 0.831559, 0.850596, 0.919, 1.102926, 0.730429, 0.91415, 0.939029, 0.725358, 1.232094, 1.163215, 0.905694, 1.009438, 0.935642, 0.759318, 0.990175, 1.069961, 0.864726, 1.019727, 0.908109, 1.338905, 0.761624, 0.8362, 0.903547, 0.992839, 0.739656, 0.841624, 0.796201, 0.904285, 0.90533, 0.751671, 0.798694, 1.015041, 0.82518, 0.994966, 0.915828], [0.934138, 1.440905, 0.881246, 0.857728, 0.877574, 1.014913, 0.718019, 0.852697, 0.769494, 1.279077, 0.887221, 0.928017, 1.0238, 1.074338, 0.738657, 0.95854, 0.981062, 1.029071, 0.860272, 1.029247, 0.732456, 1.405273, 0.71123, 0.885269, 0.949312, 0.846984, 0.811975, 0.788496, 0.918507, 0.807792, 0.811626, 1.231832, 1.011686, 0.939107, 0.929161, 0.978743, 0.875348, 0.885211, 1.029871, 1.371441, 1.029827, 0.846019, 1.176273, 0.684454, 0.843696, 0.955143, 0.993494, 0.817395, 0.760494, 0.815831, 1.080403, 1.097149, 1.043428, 0.862087, 1.424008, 0.84632, 0.737963, 0.983716, 1.118466, 0.758806, 0.818026, 0.970876, 0.802295, 0.849264, 0.837044, 0.829108, 0.951212, 0.766286, 1.467348, 0.878233, 1.056269, 0.74712, 0.957696, 1.021214, 0.965282, 0.745657, 0.886589, 0.783591, 1.052478, 0.976443, 0.776819, 0.969151, 1.416202, 0.980413, 1.138147, 0.986696, 1.051335, 0.918383, 0.991273, 0.961784, 1.037184, 0.916029, 0.779179, 0.832209, 1.266771, 1.34988, 1.0448, 1.085638, 0.93087, 1.060701, 0.94364, 1.05596, 0.713863, 0.900831, 1.41479, 0.939359, 0.949794, 0.699107, 0.835852, 0.830351, 0.917694, 0.761679, 0.805231, 0.95726, 0.924891, 0.963852, 0.884433, 0.735122, 0.74127, 0.833577, 1.008081, 0.959548, 1.139982, 1.24974, 0.907497, 0.926038, 0.876874, 0.738532, 1.408129, 1.060941, 1.295615, 0.816658, 0.984006, 0.932702, 1.137628, 0.995548, 0.967273, 0.858848, 0.986682, 0.875291, 0.932605, 1.125983, 0.812643, 0.904305, 0.775419, 0.937677, 0.791053, 0.883185, 0.855397, 0.963306, 1.03765, 0.9246, 0.968124, 1.035654, 0.902876, 0.902065, 1.089852, 1.018496, 1.231959, 0.894255, 0.728345, 1.100534, 0.852807, 0.901019, 0.936857, 1.399816, 0.836094, 0.856471, 0.923205, 1.112141, 0.734877, 0.920701, 0.94602, 0.729746, 1.241667, 1.16926, 0.912208, 1.01738, 0.942509, 0.764091, 0.997819, 1.078764, 0.870637, 1.02772, 0.914724, 1.344889, 0.766415, 0.84194, 0.910095, 1.000536, 0.744218, 0.847367, 0.801399, 0.910662, 0.911868, 0.756359, 0.80388, 1.022821, 0.830703, 1.002695, 0.922517], [0.940959, 1.445792, 0.886803, 0.86367, 0.882189, 1.019312, 0.72229, 0.858571, 0.774338, 1.284619, 0.893385, 0.934805, 1.031347, 1.082601, 0.743152, 0.965758, 0.988449, 1.037163, 0.864521, 1.037326, 0.736845, 1.411843, 0.71543, 0.889105, 0.956387, 0.852798, 0.817353, 0.793653, 0.924084, 0.813105, 0.816077, 1.242201, 1.019563, 0.945971, 0.935885, 0.983538, 0.881488, 0.889516, 1.034789, 1.377278, 1.037968, 0.851709, 1.180969, 0.686001, 0.849327, 0.962305, 1.001163, 0.822849, 0.765243, 0.821159, 1.085432, 1.106143, 1.051726, 0.867658, 1.433091, 0.852107, 0.742473, 0.989754, 1.123569, 0.763512, 0.823416, 0.978056, 0.807013, 0.855069, 0.84284, 0.834706, 0.958258, 0.770807, 1.472936, 0.884287, 1.064754, 0.751728, 0.964919, 1.025497, 0.972513, 0.750113, 0.892735, 0.788611, 1.060899, 0.983832, 0.781679, 0.973773, 1.421512, 0.987837, 1.147448, 0.99414, 1.055926, 0.925045, 0.996604, 0.969036, 1.045461, 0.922645, 0.784132, 0.837777, 1.272573, 1.356328, 1.050301, 1.094316, 0.937731, 1.06911, 0.950665, 1.064314, 0.718093, 0.907271, 1.420522, 0.946283, 0.956833, 0.70317, 0.840471, 0.835947, 0.924376, 0.766461, 0.810517, 0.964305, 0.930069, 0.971126, 0.890647, 0.739595, 0.745794, 0.839162, 1.015933, 0.964931, 1.149145, 1.261008, 0.914073, 0.93282, 0.882921, 0.743046, 1.413956, 1.0695, 1.302698, 0.821507, 0.991438, 0.939582, 1.147093, 1.003177, 0.974596, 0.864807, 0.994206, 0.881407, 0.938153, 1.132355, 0.818006, 0.910788, 0.780365, 0.942498, 0.795965, 0.889226, 0.861312, 0.970541, 1.04373, 0.929569, 0.974755, 1.043831, 0.907348, 0.908508, 1.098653, 1.023697, 1.237274, 0.898522, 0.732694, 1.106695, 0.858707, 0.907397, 0.94368, 1.405225, 0.840653, 0.862385, 0.927427, 1.121431, 0.739351, 0.92729, 0.95306, 0.734157, 1.251183, 1.175334, 0.918764, 1.025383, 0.949423, 0.768894, 1.005521, 1.087639, 0.876584, 1.035771, 0.921385, 1.350899, 0.771235, 0.847715, 0.91669, 1.008292, 0.748804, 0.853144, 0.80663, 0.917074, 0.918453, 0.761076, 0.809095, 1.030655, 0.836261, 1.010481, 0.929253], [0.947828, 1.450696, 0.892336, 0.869654, 0.886827, 1.023729, 0.726587, 0.864486, 0.779212, 1.290184, 0.899588, 0.94164, 1.038921, 1.090915, 0.747673, 0.97303, 0.995887, 1.045316, 0.868789, 1.045465, 0.74126, 1.418443, 0.719655, 0.892957, 0.963512, 0.858651, 0.822766, 0.79884
[truncated: 67,048,642 more chars]
