# Supplementary material for: Modelling of Escherichia coli Batch and Fed-Batch Processes in Semi-Defined Yeast Extract Media
Source: Bioengineering (Basel). 2025 Oct 4;12(10):1081. doi: 10.3390/bioengineering12101081 (PMC12561460; doi:10.3390/bioengineering12101081)
Supplement: Supplementary file 1 [file bioengineering-12-01081-s001.zip › Supplementary Material/S1_Experimental_data/Figure_2a/Data_Figure_2A.xlsx]

## Sheet: Sheet1
Time	Biomass B	Biomass C	Biomass D	Substrate B	Substrate C	Substrate D	Time two	my B	my C	my D
0	6.8e-05	6.8e-05	6.8e-05	15.7	15.1	16.1	#N/A	#N/A	#N/A	#N/A
1.5	#N/A	#N/A	#N/A	15.2	15	15.9	#N/A	#N/A	#N/A	#N/A
3	#N/A	#N/A	#N/A	14.7	15	15.9	#N/A	#N/A	#N/A	#N/A
4.5	#N/A	#N/A	#N/A	14.5	14.7	15.6	#N/A	#N/A	#N/A	#N/A
6	#N/A	#N/A	#N/A	14.3	15.1	15.9	#N/A	#N/A	#N/A	#N/A
7.5	#N/A	#N/A	#N/A	13.8	15.2	15.9	#N/A	#N/A	#N/A	#N/A
9	0.19924	0.17816	0.22202	14.4	16.6	16	4.5	0.886973	0.874548	0.899002
10.5	0.8092	0.8024	0.9248	14.5	14.8	15.4	9.75	0.934357	1.00328	0.951207
12	1.7884	1.7374	1.9584	12.9	14.2	13.7	11.25	0.528687	0.515025	0.500204
13.5	3.876	3.842	4.488	10	11.3	10.6	12.75	0.515655	0.529069	0.552853
15	5.576	5.542	5.78	6.8	8.1	7	14.25	0.242445	0.244242	0.168664
16.5	7.174	6.97	8.364	2.6	4.1	1.2	15.75	0.167994	0.15284	0.246355
18	7.956	7.82	9.622	7.2	9.1	4.4	17.25	0.0689753	0.0767129	0.0934102
19.5	9.18	9.18	12.172	21.7	23.6	14	18.75	0.0954006	0.106895	0.156724
21	11.9	11.9	17	23.7	23.5	9.3	20.25	0.173007	0.173007	0.222717
22.5	17	16.66	23.936	7.7	7.3	2.1	21.75	0.237783	0.224315	0.228114
24	22.44	23.12	31.62	4	2.5	0	23.25	0.185088	0.218458	0.185604
25.5	33.66	33.66	36.38	2.5	0	0	24.75	0.27031	0.250408	0.0934862
