# Supplementary material for: Modelling of Escherichia coli Batch and Fed-Batch Processes in Semi-Defined Yeast Extract Media
Source: Bioengineering (Basel). 2025 Oct 4;12(10):1081. doi: 10.3390/bioengineering12101081 (PMC12561460; doi:10.3390/bioengineering12101081)
Supplement: Supplementary file 1 [file bioengineering-12-01081-s001.zip › Supplementary Material/S1_Experimental_data/Figure_3a/10g_YE_17272-17275-17273.csv]

time	exp_id	DOT	pH	Probe Volume	Volume	Cumulated feed volume medium	Volume evaporated	OD600	Base	Glucose	Acetate	Volume overflow control	Cumulated feed volume glucose	Antifoam addition	Phosphate addition	Inducer addition	AB extracellular
-0.0008333333333333334	19995	72.81
0.030833333333333334	19995	90.53
0.0625	19995	92.7
0.09416666666666666	19995	94.63
0.12583333333333332	19995	95.79
0.1575	19995	96.63
0.18916666666666668	19995	97.2
0.22083333333333333	19995	97.5
0.2525	19995	97.83
0.2841666666666667	19995	97.94
0.31583333333333335	19995	98.11
0.3475	19995	98.09
0.37916666666666665	19995	98.06
0.41083333333333333	19995	98.16
0.4425	19995	98.44
0.4741666666666667	19995	98.45
0.5061111111111111	19995	98.26
0.5377777777777778	19995	98.43
0.5694444444444444	19995	98.51
0.6011111111111112	19995	98.26
0.6327777777777778	19995	98.32
0.6644444444444444	19995	98.24
0.6961111111111111	19995	98.5
0.7277777777777777	19995	98.25
0.7594444444444445	19995	98.38
0.7911111111111111	19995	98.21
0.8227777777777778	19995	98.26
0.8544444444444445	19995	98.22
0.8861111111111111	19995	98.32
0.9177777777777778	19995	98.45
0.9494444444444444	19995	98.25
0.9811111111111112	19995	98.21
1.0127777777777778	19995	98.27
1.0444444444444445	19995	98.19
1.076111111111111	19995	98.31
1.1077777777777778	19995	98.4
1.1394444444444445	19995	98.38
1.1711111111111112	19995	98.27
1.2027777777777777	19995	98.3
1.2344444444444445	19995	98.14
1.2661111111111112	19995	98.32
1.2977777777777777	19995	98.44
1.3294444444444444	19995	98.43
1.3611111111111112	19995	98.13
1.3927777777777777	19995	98.28
1.4244444444444444	19995	98.24
1.4561111111111111	19995	98.12
1.4877777777777779	19995	98.17
1.5194444444444444	19995	98.33
1.551111111111111	19995	98.11
1.5827777777777778	19995	98.29
1.6144444444444443	19995	98.13
1.646111111111111	19995	98.4
1.6777777777777778	19995	97.98
1.7094444444444445	19995	98.13
1.741111111111111	19995	98.16
1.7727777777777778	19995	98.21
1.8044444444444445	19995	98.26
1.836111111111111	19995	98.06
1.8677777777777778	19995	98.2
1.8994444444444445	19995	98.13
1.931111111111111	19995	98.04
1.9627777777777777	19995	98.16
1.9944444444444445	19995	98.17
2.026111111111111	19995	98.09
2.057777777777778	19995	98.32
2.0894444444444447	19995	98.28
2.121111111111111	19995	97.96
2.1530555555555555	19995	98.03
2.1847222222222222	19995	98.2
2.216388888888889	19995	98.08
2.247777777777778	19995	98.2
2.2797222222222224	19995	97.9
2.311111111111111	19995	98.09
2.3430555555555554	19995	98.06
2.374722222222222	19995	98.03
2.406111111111111	19995	98.02
2.437777777777778	19995	98.08
2.4694444444444446	19995	97.91
2.5011111111111113	19995	97.99
2.5327777777777776	19995	97.82
2.5644444444444443	19995	98
2.596111111111111	19995	98.05
2.6277777777777778	19995	97.99
2.6597222222222223	19995	97.98
2.691388888888889	19995	98.25
2.7230555555555553	19995	97.96
2.7544444444444443	19995	97.92
2.786388888888889	19995	98.17
2.8180555555555555	19995	98.09
2.8494444444444444	19995	98.08
2.881388888888889	19995	97.95
2.912777777777778	19995	98.05
2.9444444444444446	19995	98.13
2.976111111111111	19995	98.1
3.0077777777777777	19995	98.08
3.0394444444444444	19995	98.08
3.071111111111111	19995	98.08
3.102777777777778	19995	98.07
3.1344444444444446	19995	98.3
3.1661111111111113	19995	98.16
3.1977777777777776	19995	98.13
3.2294444444444443	19995	98.08
3.261111111111111	19995	98.37
3.292777777777778	19995	98.16
3.3244444444444445	19995	98.19
3.3561111111111113	19995	98.21
3.387777777777778	19995	98.07
3.4194444444444443	19995	98.06
3.451111111111111	19995	98.22
3.4827777777777778	19995	98.13
3.5144444444444445	19995	98.03
3.546111111111111	19995	98.03
3.577777777777778	19995	98.13
3.6094444444444442	19995	98.01
3.641111111111111	19995	98
3.6725	19995	98.12
3.7041666666666666	19995	98.13
3.7358333333333333	19995	98.06
3.7675	19995	98
3.799166666666667	19995	98.08
3.8308333333333335	19995	98.01
3.8625	19995	98.03
3.8941666666666666	19995	97.99
3.9258333333333333	19995	97.94
3.9575	19995	98.06
3.9891666666666667	19995	97.95
4.020833333333333	19995	98.15
4.0525	19995	97.99
4.0841666666666665	19995	97.92
4.115833333333334	19995	97.89
4.1475	19995	98.03
4.179166666666666	19995	98.09
4.210833333333333	19995	98.06
4.2425	19995	97.97
4.274166666666667	19995	97.99
4.305833333333333	19995	98.11
4.3375	19995	98.03
4.369166666666667	19995	97.98
4.400833333333333	19995	98.05
4.4325	19995	98.02
4.464166666666666	19995	98.11
4.495833333333334	19995	98
4.5275	19995	97.99
4.559166666666667	19995	97.88
4.590833333333333	19995	98.09
4.6225	19995	98.04
4.654166666666667	19995	97.93
4.685833333333333	19995	97.99
4.7175	19995	98.03
4.7491666666666665	19995	98
4.780833333333334	19995	97.96
4.8125	19995	97.94
4.844166666666666	19995	97.94
4.8758333333333335	19995	97.96
4.9075	19995	98.08
4.939166666666667	19995	98.14
4.970833333333333	19995	97.89
5.0025	19995	97.91
5.034166666666667	19995	98.09
5.065833333333333	19995	98.11
5.0975	19995	98.01
5.129166666666666	19995	97.9
5.160833333333334	19995	98.03
5.1925	19995	97.98
5.224166666666667	19995	97.85
5.255833333333333	19995	98.05
5.2875	19995	98.06
5.319166666666667	19995	97.89
5.350833333333333	19995	97.93
5.3825	19995	98
5.414166666666667	19995	97.85
5.445833333333334	19995	97.91
5.4775	19995	97.9
5.509166666666666	19995	97.98
5.5408333333333335	19995	97.79
5.5725	19995	97.99
5.604166666666667	19995	97.91
5.635833333333333	19995	97.8
5.6675	19995	97.84
5.699166666666667	19995	97.84
5.730833333333333	19995	97.79
5.7625	19995	97.92
5.7941666666666665	19995	97.96
5.825833333333334	19995	97.68
5.8575	19995	97.83
5.889166666666667	19995	97.74
5.920833333333333	19995	97.96
5.9525	19995	97.76
5.984166666666667	19995	97.72
6.015833333333333	19995	97.97
6.0475	19995	97.74
6.079166666666667	19995	97.92
6.110833333333333	19995	97.84
6.1425	19995	97.9
6.174166666666666	19995	97.85
6.2058333333333335	19995	97.84
6.2375	19995	97.72
6.269444444444445	19995	97.77
6.301111111111111	19995	97.55
6.332777777777777	19995	97.58
6.364444444444445	19995	97.64
6.396111111111111	19995	97.75
6.427777777777778	19995	97.55
6.459444444444444	19995	97.83
6.491388888888889	19995	97.73
6.523055555555556	19995	97.74
6.554722222222222	19995	97.64
6.586388888888889	19995	97.65
6.618055555555555	19995	97.41
6.6497222222222225	19995	97.6
6.681388888888889	19995	97.7
6.713055555555556	19995	97.57
6.744722222222222	19995	97.74
6.776388888888889	19995	97.69
6.808055555555556	19995	97.53
6.839722222222222	19995	97.71
6.871388888888889	19995	97.68
6.9030555555555555	19995	97.44
6.934722222222222	19995	97.43
6.966388888888889	19995	97.69
6.998055555555555	19995	97.53
7.029444444444445	19995	97.5
7.061111111111111	19995	97.38
7.092777777777778	19995	97.5
7.124444444444444	19995	97.42
7.1561111111111115	19995	97.4
7.188055555555556	19995	97.43
7.219722222222222	19995	97.52
7.251111111111111	19995	97.39
7.282777777777778	19995	97.38
7.314444444444445	19995	97.36
7.346111111111111	19995	97.36
7.377777777777778	19995	97.46
7.4094444444444445	19995	97.44
7.441111111111111	19995	97.36
7.472777777777778	19995	97.35
7.504722222222222	19995	97.36
7.536111111111111	19995	97.15
7.567777777777778	19995	97.17
7.599444444444444	19995	97.13
7.631111111111111	19995	97.16
7.6627777777777775	19995	97.16
7.694444444444445	19995	97.14
7.726111111111111	19995	97.1
7.757777777777778	19995	97.1
7.789444444444444	19995	97.02
7.821111111111111	19995	97
7.852777777777778	19995	97.02
7.884444444444444	19995	97.09
7.916111111111111	19995	96.92
7.947777777777778	19995	97.11
7.979444444444445	19995	97.07
8.011111111111111	19995	96.87
8.042777777777777	19995	97.01
8.074444444444444	19995	96.97
8.106111111111112	19995	97.14
8.137777777777778	19995	97
8.169444444444444	19995	96.93
8.20111111111111	19995	96.89
8.233333333333333	19995	96.88
8.265	19995	96.97
8.296666666666667	19995	96.97
8.328333333333333	19995	96.88
8.36	19995	96.91
8.391666666666667	19995	96.74
8.423333333333334	19995	96.7
8.455	19995	96.7
8.486666666666666	19995	96.79
8.518333333333333	19995	96.62
8.549722222222222	19995	96.45
8.581666666666667	19995	96.45
8.613333333333333	19995	96.56
8.645	19995	96.59
8.676666666666666	19995	96.4
8.708333333333334	19995	96.29
8.74	19995	96.23
8.771666666666667	19995	96.23
8.803333333333333	19995	96.34
8.835	19995	96.24
8.866666666666667	19995	95.97
8.898333333333333	19995	96.06
8.93	19995	96.15
8.961666666666666	19995	96.08
8.993333333333334	19995	96
9.025	19995	95.91
9.056666666666667	19995	96
9.088333333333333	19995	95.88
9.12	19995	95.9
9.151666666666667	19995	95.75
9.183333333333334	19995	95.8
9.215	19995	95.71
9.246666666666666	19995	95.72
9.278333333333334	19995	95.69
9.31	19995	95.73
9.341666666666667	19995	95.58
9.373333333333333	19995	95.57
9.405	19995	95.53
9.436666666666667	19995	95.51
9.468333333333334	19995	95.46
9.5	19995	95.34
9.531666666666666	19995	95.32
9.563333333333333	19995	95.3
9.595	19995	95.41
9.626666666666667	19995	95.14
9.658333333333333	19995	95.09
9.69	19995	95.19
9.721666666666666	19995	94.85
9.753333333333334	19995	94.93
9.785	19995	95.14
9.816666666666666	19995	94.85
9.848333333333333	19995	94.9
9.88	19995	94.85
9.911666666666667	19995	94.69
9.943333333333333	19995	94.65
9.975	19995	94.58
10.006666666666666	19995	94.35
10.038333333333334	19995	94.38
10.07	19995	94.17
10.101666666666667	19995	94.38
10.133333333333333	19995	94.36
10.165	19995	94.31
10.196666666666667	19995	94.18
10.228333333333333	19995	94.29
10.26	19995	94.15
10.291666666666666	19995	94.19
10.323333333333334	19995	94.05
10.355	19995	93.98
10.386666666666667	19995	94.31
10.418333333333333	19995	93.96
10.45	19995	94
10.481666666666667	19995	94.21
10.513333333333334	19995	94.15
10.545	19995	94.18
10.576666666666666	19995	94
10.608333333333333	19995	94.03
10.64	19995	93.97
10.671666666666667	19995	94
10.703333333333333	19995	93.81
10.735	19995	93.92
10.766666666666667	19995	93.7
10.798333333333334	19995	93.81
10.83	19995	93.52
10.861666666666666	19995	94.14
10.893333333333333	19995	94.28
10.925	19995	94.2
10.956666666666667	19995	94.02
10.988333333333333	19995	94.51
11.02	19995	94.32
11.051666666666666	19995	94.44
11.083333333333334	19995	94.47
11.115	19995	94.55
11.146666666666667	19995	94.39
11.178333333333333	19995	94.24
11.21	19995	94.6
11.241666666666667	19995	94.68
11.273333333333333	19995	94.51
11.305	19995	94.53
11.336666666666666	19995	94.56
11.368611111111111	19995	94.75
11.400277777777777	19995	94.73
11.431944444444444	19995	94.8
11.463611111111112	19995	94.86
11.495277777777778	19995	94.58
11.526944444444444	19995	94.76
11.55861111111111	19995	94.62
11.590277777777779	19995	94.6
11.6225	19995	94.36
11.654166666666667	19995	94.49
11.685833333333333	19995	94.39
11.7175	19995	94.32
11.749166666666667	19995	94.28
11.780833333333334	19995	94.43
11.8125	19995	94.26
11.844166666666666	19995	94.21
11.875833333333333	19995	94.16
11.9075	19995	94.07
11.939166666666667	19995	93.89
11.970833333333333	19995	94.12
12.0025	19995	93.9
12.034166666666666	19995	93.9
12.065833333333334	19995	93.83
12.0975	19995	93.63
12.129166666666666	19995	93.78
12.161111111111111	19995	93.72
12.1925	19995	93.76
12.224166666666667	19995	93.57
12.255833333333333	19995	93.4
12.2875	19995	93.56
12.319166666666666	19995	93.5
12.350833333333334	19995	92.98
12.3825	19995	93.11
12.414166666666667	19995	92.77
12.445833333333333	19995	93.13
12.4775	19995	92.76
12.509166666666667	19995	92.72
12.540833333333333	19995	92.92
12.5725	19995	93.01
12.604444444444445	19995	93.11
12.636111111111111	19995	93.18
12.667777777777777	19995	93.12
12.699444444444444	19995	93.2
12.731111111111112	19995	93.07
12.762777777777778	19995	93.01
12.794444444444444	19995	93.4
12.825833333333334	19995	93.47
12.857777777777779	19995	93.52
12.889444444444445	19995	93.28
12.921111111111111	19995	93.47
12.952777777777778	19995	93.37
12.984444444444444	19995	93.33
13.016111111111112	19995	93.32
13.047777777777778	19995	93.17
13.079444444444444	19995	93.02
13.11111111111111	19995	92.98
13.142777777777777	19995	92.65
13.188611111111111	19995	92.76
13.220277777777778	19995	92.76
13.252222222222223	19995	92.27
13.283888888888889	19995	91.44
13.315555555555555	19995	91.31
13.347222222222221	19995	91.16
13.37888888888889	19995	91.18
13.410555555555556	19995	91.29
13.442222222222222	19995	91.27
13.473888888888888	19995	91.04
13.505555555555556	19995	91.14
13.537222222222223	19995	91.18
13.568888888888889	19995	91.3
13.600555555555555	19995	90.75
13.632222222222222	19995	90.65
13.66388888888889	19995	90.62
13.695555555555556	19995	90.61
13.727222222222222	19995	90.8
13.758888888888889	19995	90.53
13.790555555555555	19995	90.44
13.822222222222223	19995	90.75
13.85388888888889	19995	90.71
13.885555555555555	19995	90.56
13.917222222222222	19995	90.65
13.948888888888888	19995	90.68
13.980555555555556	19995	90.6
14.012222222222222	19995	90.7
14.043888888888889	19995	90.78
14.075555555555555	19995	90.81
14.107222222222223	19995	90.47
14.13888888888889	19995	90.49
14.170555555555556	19995	90.14
14.202222222222222	19995	90.04
14.233888888888888	19995	90.12
14.265555555555556	19995	89.88
14.297222222222222	19995	89.76
14.328888888888889	19995	89.82
14.360555555555555	19995	88.83
14.392222222222221	19995	89.21
14.42388888888889	19995	88.76
14.455555555555556	19995	88.67
14.487222222222222	19995	88.64
14.518888888888888	19995	88.72
14.550555555555556	19995	88.52
14.582222222222223	19995	88.83
14.613888888888889	19995	88.62
14.645555555555555	19995	89.03
14.677222222222222	19995	88.77
14.70888888888889	19995	88.86
14.740555555555556	19995	88.8
14.772222222222222	19995	88.83
14.803888888888888	19995	87.98
14.835555555555555	19995	88.07
14.867222222222223	19995	88.32
14.898888888888889	19995	88.01
14.930555555555555	19995	88.04
14.962222222222222	19995	87.98
14.99388888888889	19995	87.67
15.025555555555556	19995	87.65
15.057222222222222	19995	87.58
15.089166666666667	19995	87.03
15.120833333333334	19995	87.17
15.1525	19995	87.35
15.184166666666666	19995	86.94
15.215833333333334	19995	86.97
15.2475	19995	89.81
15.279166666666667	19995	86.63
15.310833333333333	19995	91.82
15.3425	19995	89.06
15.374166666666667	19995	86.26
15.405833333333334	19995	90.46
15.4375	19995	86.55
15.469166666666666	19995	91.59
15.500833333333333	19995	93.03
15.5325	19995	92.59
15.564166666666667	19995	88.31
15.595833333333333	19995	87.87
15.627222222222223	19995	92.36
15.661111111111111	19995	92.5
15.692777777777778	19995	87.57
15.724722222222223	19995	87.13
15.758611111111112	19995	85.86
15.793055555555556	19995	85.74
15.828055555555556	19995	88.12
15.859722222222222	19995	89.26
15.891388888888889	19995	85.53
15.923055555555555	19995	85.28
15.954722222222221	19995	84.27
15.98638888888889	19995	84.09
16.018055555555556	19995	83.85
16.049722222222222	19995	90.94
16.08138888888889	19995	91.01
16.113055555555555	19995	87.3
16.14472222222222	19995	84.67
16.176388888888887	19995	84.56
16.208055555555557	19995	83.68
16.239722222222223	19995	83.48
16.27138888888889	19995	82.64
16.303055555555556	19995	82.94
16.334722222222222	19995	82.85
16.36638888888889	19995	82.77
16.398055555555555	19995	82.56
16.430833333333332	19995	82.63
16.4625	19995	82.71
16.49416666666667	19995	82.22
16.525833333333335	19995	82.38
16.5575	19995	83.03
16.589166666666667	19995	82.47
16.621388888888887	19995	82.53
16.654722222222222	19995	82.54
16.689444444444444	19995	82.55
16.724722222222223	19995	83.11
16.75638888888889	19995	87.36
16.788055555555555	19995	83.36
16.81972222222222	19995	82.83
16.851388888888888	19995	82.69
16.883055555555554	19995	82.01
16.914722222222224	19995	82.09
16.94638888888889	19995	82.06
16.978055555555557	19995	82.12
17.009722222222223	19995	81.35
17.04138888888889	19995	81.32
17.073055555555555	19995	79.72
17.10472222222222	19995	78.29
17.136388888888888	19995	78.66
17.168055555555554	19995	78.48
17.19972222222222	19995	78.09
17.23138888888889	19995	78.16
17.263055555555557	19995	80.29
17.294722222222223	19995	77.31
17.32638888888889	19995	78.03
17.358055555555556	19995	81.28
17.389722222222222	19995	76.88
17.424444444444443	19995	80.85
17.460833333333333	19995	82.14
17.49361111111111	19995	77
17.525277777777777	19995	78
17.556944444444444	19995	81.64
17.58861111111111	19995	77.5
17.620277777777776	19995	77.56
17.651944444444446	19995	77.08
17.683611111111112	19995	74.15
17.71527777777778	19995	75.23
17.746944444444445	19995	75.68
17.77861111111111	19995	74.04
17.810277777777777	19995	73.59
17.841944444444444	19995	73.57
17.87361111111111	19995	72.87
17.905277777777776	19995	73.26
17.936944444444446	19995	70.62
17.968611111111112	19995	71.83
18.00027777777778	19995	73.54
18.031944444444445	19995	72.28
18.06361111111111	19995	70.97
18.095277777777778	19995	71.63
18.126944444444444	19995	71.37
18.15861111111111	19995	71.11
18.190277777777776	19995	69.2
18.221944444444443	19995	69.81
18.253611111111113	19995	74.27
18.28527777777778	19995	70.88
18.316944444444445	19995	74.33
18.34861111111111	19995	76.69
18.380277777777778	19995	71.34
18.411944444444444	19995	70.62
18.44361111111111	19995	71.58
18.475277777777777	19995	68.78
18.506944444444443	19995	75.58
18.538611111111113	19995	70.09
18.57027777777778	19995	68.39
18.601944444444445	19995	69.19
18.63361111111111	19995	65.11
18.665277777777778	19995	67.88
18.696944444444444	19995	67.2
18.72861111111111	19995	65.41
18.760277777777777	19995	66.47
18.791944444444443	19995	65.85
18.823611111111113	19995	61.32
18.85527777777778	19995	78.34
18.886944444444445	19995	72.18
18.91861111111111	19995	67.18
18.950277777777778	19995	67.2
18.981944444444444	19995	83.32
19.01361111111111	19995	74.95
19.045277777777777	19995	67.02
19.076944444444443	19995	64.82
19.10861111111111	19995	64.06
19.14027777777778	19995	60.98
19.171944444444446	19995	64.01
19.203611111111112	19995	61.53
19.235277777777778	19995	59.68
19.266944444444444	19995	57.77
19.29861111111111	19995	61.46
19.330277777777777	19995	59.53
19.361944444444443	19995	56.38
19.39361111111111	19995	55.05
19.42527777777778	19995	58.08
19.456944444444446	19995	57.84
19.488611111111112	19995	55.13
19.52027777777778	19995	55.32
19.551944444444445	19995	53.87
19.58361111111111	19995	51.69
19.615277777777777	19995	53.39
19.646944444444443	19995	56.11
19.67861111111111	19995	51.09
19.710277777777776	19995	48.38
19.741944444444446	19995	51.77
19.773611111111112	19995	54.35
19.80527777777778	19995	51.98
19.836944444444445	19995	51.1
19.86861111111111	19995	51.58
19.900277777777777	19995	48.07
19.931944444444444	19995	50.7
19.96361111111111	19995	48.33
19.995277777777776	19995	47.84
20.026944444444446	19995	49.27
20.058611111111112	19995	48.49
20.09027777777778	19995	47.74
20.121944444444445	19995	47.63
20.15361111111111	19995	47.7
20.185277777777777	19995	45.55
20.216944444444444	19995	42.31
20.24861111111111	19995	37.99
20.280277777777776	19995	48.34
20.311944444444446	19995	43.97
20.343611111111112	19995	41.91
20.37527777777778	19995	37.28
20.406944444444445	19995	45.9
20.43861111111111	19995	44.42
20.470277777777778	19995	41.35
20.501944444444444	19995	39.89
20.53361111111111	19995	45.07
20.565277777777776	19995	36.37
20.596944444444443	19995	38.75
20.628611111111113	19995	42.9
20.66027777777778	19995	39.77
20.691666666666666	19995	39.3
20.723333333333333	19995	34.83
20.755	19995	33.44
20.786666666666665	19995	34.96
20.81861111111111	19995	34.52
20.85	19995	35.44
20.881666666666668	19995	29.36
20.913333333333334	19995	31.24
20.945	19995	31.19
20.976666666666667	19995	31.76
21.008333333333333	19995	30.24
21.04	19995	28.05
21.071666666666665	19995	31.3
21.10333333333333	19995	37.65
21.135	19995	66.09
21.166666666666668	19995	52.63
21.198333333333334	19995	43.83
21.23	19995	72.67
21.261666666666667	19995	54.92
21.293333333333333	19995	75.92
21.325	19995	79.92
21.356666666666666	19995	81.94
21.388333333333332	19995	67.73
21.42	19995	80.81
21.451666666666668	19995	83.32
21.483333333333334	19995	83.84
21.515	19995	42.47
21.546666666666667	19995	69.34
21.578333333333333	19995	77.95
21.604444444444443	19995	80.25
21.636111111111113	19995	67.92
21.66777777777778	19995	81.86
21.699444444444445	19995	84.68
21.73111111111111	19995	87.25
21.762777777777778	19995	62.07
21.794444444444444	19995	53.71
21.82611111111111	19995	73.46
21.858055555555556	19995	78.23
21.889722222222222	19995	72.69
21.92111111111111	19995	57.4
21.95277777777778	19995	53.3
21.98472222222222	19995	67.3
22.01638888888889	19995	69.51
22.047777777777778	19995	62.93
22.081666666666667	19995	73.47
22.114722222222223	19995	76.36
22.150555555555556	19995	63.77
22.1825	19995	76.2
22.214166666666667	19995	82.87
22.245833333333334	19995	84.95
22.2775	19995	85.69
22.309166666666666	19995	63
22.340833333333332	19995	59.15
22.3725	19995	62.51
22.404166666666665	19995	69.68
22.435833333333335	19995	79.03
22.4675	19995	83.9
22.499166666666667	19995	84.62
22.530833333333334	19995	83.28
22.5625	19995	80.73
22.594166666666666	19995	61.91
22.625833333333333	19995	50.01
22.6575	19995	43.95
22.689166666666665	19995	60.11
22.720833333333335	19995	70.02
22.7525	19995	67.2
22.784166666666668	19995	56.02
22.815833333333334	19995	50.42
22.8475	19995	67.68
22.879166666666666	19995	76.06
22.910833333333333	19995	78.94
22.9425	19995	70.66
22.974166666666665	19995	54.93
23.00583333333333	19995	53.48
23.0375	19995	50.76
23.069166666666668	19995	66.73
23.100833333333334	19995	65.2
23.1325	19995	61.24
23.164166666666667	19995	75.19
23.195833333333333	19995	57.58
23.2275	19995	71.22
23.259166666666665	19995	63.92
23.29083333333333	19995	69.69
23.3225	19995	73.4
23.354166666666668	19995	62.47
23.385833333333334	19995	74.78
23.4175	19995	60.47
23.449166666666667	19995	74.15
23.480833333333333	19995	79.38
23.5125	19995	65.24
23.544166666666666	19995	67.96
23.575833333333332	19995	76.39
23.6075	19995	79.21
23.639166666666668	19995	74.63
23.670833333333334	19995	54.52
23.7025	19995	50.35
23.734166666666667	19995	50.91
23.765833333333333	19995	64.68
23.7975	19995	70.95
23.829166666666666	19995	61.12
23.860833333333332	19995	73.3
23.8925	19995	77.46
23.924166666666668	19995	79.96
23.955833333333334	19995	61.06
23.9875	19995	72.97
24.019166666666667	19995	67.99
24.050833333333333	19995	68.39
24.0825	19995	77.66
24.114166666666666	19995	62.17
24.145833333333332	19995	75.43
24.1775	19995	65.32
24.20916666666667	19995	69.55
24.240833333333335	19995	75.07
24.2725	19995	62.76
24.304166666666667	19995	74.73
24.335833333333333	19995	61.01
24.36722222222222	19995	72.88
24.398888888888887	19995	68.63
24.430555555555557	19995	70.9
24.462222222222223	19995	78.23
24.49388888888889	19995	82.48
24.525555555555556	19995	57.75
24.557222222222222	19995	69.52
24.58888888888889	19995	79.53
24.620555555555555	19995	83.06
24.65222222222222	19995	73.35
24.683888888888887	19995	49.85
24.715555555555557	19995	61.18
24.747222222222224	19995	52.02
24.77888888888889	19995	70.82
24.810555555555556	19995	78.15
24.841944444444444	19995	68.88
24.87388888888889	19995	67.82
24.905555555555555	19995	77.52
24.936944444444446	19995	82.62
24.968611111111112	19995	84.88
25.00027777777778	19995	62.22
25.032222222222224	19995	50.01
25.06388888888889	19995	70.37
25.095555555555556	19995	80.23
25.127222222222223	19995	62.14
25.15861111111111	19995	75.21
25.190555555555555	19995	76.18
25.221944444444443	19995	69.03
25.253611111111113	19995	77.21
25.28527777777778	19995	59.79
25.316944444444445	19995	74.04
25.34861111111111	19995	70.57
25.380277777777778	19995	69.37
25.411944444444444	19995	77.67
25.44361111111111	19995	59.84
25.475277777777777	19995	74.51
25.506944444444443	19995	61.7
25.538611111111113	19995	70.97
25.57027777777778	19995	72.95
25.601944444444445	19995	67.65
25.63361111111111	19995	78.08
25.665277777777778	19995	57.79
25.696944444444444	19995	72.98
25.72861111111111	19995	81.16
25.760277777777777	19995	65.53
25.791944444444443	19995	69.69
25.823611111111113	19995	79.5
25.85527777777778	19995	83.98
25.886666666666667	19995	86.13
25.918333333333333	19995	58.25
25.95	19995	48.38
25.981666666666666	19995	55.56
26.01361111111111	19995	67.17
26.045	19995	77.24
26.076666666666668	19995	83.47
26.108333333333334	19995	56.48
26.14	19995	75.2
26.171944444444446	19995	81.3
26.203611111111112	19995	84.86
26.235277777777778	19995	86.76
26.266944444444444	19995	86.01
26.29861111111111	19995	79.55
26.330277777777777	19995	50.01
26.361944444444443	19995	26.66
26.39361111111111	19995	17.84
26.42527777777778	19995	42.78
26.456944444444446	19995	37.72
26.488611111111112	19995	51.61
26.52027777777778	19995	61.75
26.551944444444445	19995	68.07
26.58361111111111	19995	61.4
26.615277777777777	19995	35.57
26.646944444444443	19995	38.54
26.67861111111111	19995	36.52
26.710277777777776	19995	52.99
26.741944444444446	19995	49.07
26.773611111111112	19995	54.82
26.80527777777778	19995	64.49
26.836944444444445	19995	51.64
26.86861111111111	19995	63.56
26.900277777777777	19995	69.42
26.931944444444444	19995	55.99
26.96361111111111	19995	51.77
26.995277777777776	19995	63.18
27.026944444444446	19995	71.35
27.058611111111112	19995	75.13
27.09027777777778	19995	47.8
27.121944444444445	19995	31.82
27.15361111111111	19995	30.4
27.185277777777777	19995	44.81
27.221944444444443	19995	57.95
27.253611111111113	19995	71.03
27.28527777777778	19995	74.13
27.316944444444445	19995	61.54
27.34861111111111	19995	70.18
27.380277777777778	19995	51.26
27.411944444444444	19995	64.18
27.44361111111111	19995	58.68
27.475277777777777	19995	61.23
27.506944444444443	19995	69.61
27.538611111111113	19995	53.49
27.57027777777778	19995	64.94
27.601944444444445	19995	55.08
27.63361111111111	19995	58.43
27.665277777777778	19995	67.19
27.696666666666665	19995	57.54
27.72833333333333	19995	66.85
27.76	19995	53.11
27.791944444444443	19995	64.87
27.823333333333334	19995	63.96
27.855	19995	61.07
27.886944444444445	19995	69.34
27.918333333333333	19995	51.65
27.95	19995	66.42
27.981666666666666	19995	73.21
28.013333333333332	19995	58.9
28.045	19995	58.87
28.076666666666668	19995	68.26
28.108333333333334	19995	72.87
28.14	19995	77.14
28.171666666666667	19995	50.9
28.203333333333333	19995	39.16
28.235	19995	37.77
28.266666666666666	19995	53.77
28.298333333333332	19995	63.8
28.33	19995	75.23
28.361666666666668	19995	78.22
28.393333333333334	19995	56.81
28.425	19995	71.56
28.456666666666667	19995	54.12
28.488333333333333	19995	61.64
28.52	19995	64.53
28.551666666666666	19995	54.05
28.583333333333332	19995	66.09
28.615	19995	47.17
28.64666666666667	19995	65.19
28.678333333333335	19995	51.59
28.71	19995	60.23
28.741666666666667	19995	63.84
28.773333333333333	19995	57.18
28.805	19995	68.31
28.836666666666666	19995	48.35
28.868333333333332	19995	63.46
28.899722222222223	19995	53.47
28.93138888888889	19995	58.92
28.963055555555556	19995	69.08
28.994722222222222	19995	74.1
29.026666666666667	19995	78.24
29.058333333333334	19995	55.78
29.09	19995	67.85
29.121666666666666	19995	58.96
29.153333333333332	19995	65.3
29.184722222222224	19995	72.25
29.21638888888889	19995	56
29.248055555555556	19995	67.93
29.279722222222222	19995	55.39
29.31138888888889	19995	59.92
29.343055555555555	19995	68.22
29.37472222222222	19995	52.7
29.406388888888888	19995	65.47
29.438055555555554	19995	50.68
29.469722222222224	19995	63.93
29.50138888888889	19995	67.44
29.533055555555556	19995	57.02
29.564722222222223	19995	68.34
29.59638888888889	19995	47.06
29.628055555555555	19995	64.15
29.65972222222222	19995	55.07
29.691388888888888	19995	56.29
29.723055555555554	19995	59.75
29.754722222222224	19995	55.69
29.78638888888889	19995	68.11
29.818055555555556	19995	72.94
29.849444444444444	19995	76.07
29.88111111111111	19995	74.07
29.912777777777777	19995	67.06
29.944444444444443	19995	31.54
29.976111111111113	19995	5.95
30.00777777777778	19995	19.23
30.039444444444445	19995	33.53
30.07111111111111	19995	16.51
30.102777777777778	19995	0
30.134444444444444	19995	15.94
30.16611111111111	19995	23.87
30.197777777777777	19995	35.05
30.229444444444443	19995	43.04
30.261111111111113	19995	50.19
30.29277777777778	19995	56.43
30.324444444444445	19995	50.71
30.35611111111111	19995	22.29
30.387777777777778	19995	2.96
30.419444444444444	19995	0
30.45111111111111	19995	0
30.482777777777777	19995	13.22
30.514444444444443	19995	2.73
30.54611111111111	19995	18.94
30.57777777777778	19995	13.84
30.609444444444446	19995	19.23
30.641111111111112	19995	31.82
30.672777777777778	19995	33.96
30.704444444444444	19995	18.09
30.73611111111111	19995	31.95
30.767777777777777	19995	44.99
30.799444444444443	19995	53.51
30.83111111111111	19995	34.04
30.86277777777778	19995	7.32
30.894444444444446	19995	22.76
30.926111111111112	19995	12.95
30.95777777777778	19995	30.93
30.989444444444445	19995	19.32
31.02111111111111	19995	28.36
31.052777777777777	19995	40
31.084444444444443	19995	50.81
31.11611111111111	19995	56.7
31.147777777777776	19995	61.52
31.179444444444446	19995	64.83
31.211111111111112	19995	67.53
31.24277777777778	19995	63.12
31.274444444444445	19995	30.54
31.30611111111111	19995	5.72
31.337777777777777	19995	0.55
31.369444444444444	19995	10.07
31.40111111111111	19995	12.22
31.432777777777776	19995	25.33
31.464444444444446	19995	39.88
31.496111111111112	19995	67.42
31.52777777777778	19995	73.03
31.559444444444445	19995	53.44
31.59111111111111	19995	72.24
31.622777777777777	19995	75.83
31.654444444444444	19995	79.38
31.68611111111111	19995	39.04
31.717777777777776	19995	52.86
31.749444444444446	19995	69.05
31.781111111111112	19995	58.69
31.81277777777778	19995	66.98
31.844444444444445	19995	74.52
31.87611111111111	19995	47
31.907777777777778	19995	70.1
31.939444444444444	19995	47.07
31.97111111111111	19995	67.37
32.00277777777778	19995	59.64
32.034444444444446	19995	62.52
32.06611111111111	19995	72.9
32.09777777777778	19995	53.13
32.129444444444445	19995	71.56
32.16111111111111	19995	51.71
32.19277777777778	19995	68.18
32.224444444444444	19995	72.45
32.25611111111111	19995	58.36
32.28777777777778	19995	72.79
32.31944444444444	19995	77.11
32.35111111111111	19995	49.59
32.382777777777775	19995	64.58
32.41444444444444	19995	74.02
32.44611111111111	19995	77.64
32.477777777777774	19995	68.31
32.50944444444445	19995	37.99
32.541111111111114	19995	59.84
32.57277777777778	19995	40.33
32.60444444444445	19995	64.64
32.63611111111111	19995	71.6
32.66777777777778	19995	61.13
32.699444444444445	19995	60.3
32.73111111111111	19995	71.99
32.76277777777778	19995	50.43
32.794444444444444	19995	69.23
32.82611111111111	19995	51.72
32.85777777777778	19995	62.56
32.88944444444444	19995	72.73
32.920833333333334	19995	52.47
32.9525	19995	69.54
32.98416666666667	19995	75.6
33.01583333333333	19995	43.81
33.0475	19995	62.55
33.079166666666666	19995	72.95
33.11083333333333	19995	76.19
33.14277777777778	19995	62.6
33.17444444444445	19995	33.52
33.20583333333333	19995	54.62
33.2375	19995	42.7
33.26916666666666	19995	62.3
33.30083333333334	19995	55.64
33.3325	19995	57.77
33.36416666666667	19995	68.89
33.395833333333336	19995	75.49
33.4275	19995	78.37
33.45916666666667	19995	49.96
33.490833333333335	19995	67.12
33.5225	19995	56.71
33.55416666666667	19995	58.11
33.58583333333333	19995	68.89
33.6175	19995	55.85
33.649166666666666	19995	68.87
33.68083333333333	19995	73.96
33.7125	19995	71.01
33.744166666666665	19995	60.82
33.77583333333333	19995	69.98
33.80777777777778	19995	50.2
33.839444444444446	19995	68.18
33.87111111111111	19995	48.93
33.90277777777778	19995	65.07
33.934444444444445	19995	72.27
33.96611111111111	19995	77.09
33.99777777777778	19995	45.33
34.029444444444444	19995	31.26
34.06111111111111	19995	51.79
34.092777777777776	19995	49.83
34.12444444444444	19995	62.6
34.15611111111111	19995	38.32
34.187777777777775	19995	60.28
34.21944444444444	19995	71.6
34.25111111111111	19995	63.65
34.28277777777778	19995	57.45
34.31444444444445	19995	69.57
34.346111111111114	19995	47.23
34.37777777777778	19995	66.85
34.409444444444446	19995	57.11
34.44111111111111	19995	60.88
34.47277777777778	19995	72.5
34.504444444444445	19995	46.1
34.53611111111111	19995	67.14
34.56777777777778	19995	74.86
34.599444444444444	19995	47.32
34.63111111111111	19995	59.45
34.66277777777778	19995	70.92
34.69444444444444	19995	75.42
34.72611111111111	19995	70.45
34.757777777777775	19995	36.28
34.78944444444444	19995	46.46
34.82111111111111	19995	65.04
34.852777777777774	19995	57.98
34.88444444444445	19995	55.14
34.916111111111114	19995	68.39
34.94777777777778	19995	73.61
34.97944444444445	19995	52.36
35.01111111111111	19995	26.5
35.04277777777778	19995	53.67
35.074444444444445	19995	67.73
35.10583333333334	19995	53.99
35.1375	19995	60.65
35.16916666666667	19995	70.21
35.200833333333335	19995	44.8
35.2325	19995	64.89
35.26416666666667	19995	72.16
35.295833333333334	19995	76.54
35.3275	19995	39.15
35.35916666666667	19995	36.3
35.39083333333333	19995	59.55
35.4225	19995	64.36
35.454166666666666	19995	53.2
35.48555555555556	19995	66.95
35.51722222222222	19995	71.88
35.54888888888889	19995	69.08
35.580555555555556	19995	32.56
35.61222222222222	19995	42.33
35.64388888888889	19995	61.39
35.675555555555555	19995	63.58
35.70722222222222	19995	52.15
35.73888888888889	19995	66.97
35.77055555555555	19995	73.59
35.80222222222222	19995	69.16
35.833888888888886	19995	31.03
35.86555555555555	19995	43.21
35.897222222222226	19995	59.74
35.92888888888889	19995	69.61
35.96055555555556	19995	59.28
35.99194444444444	19995	56.04
36.02388888888889	19995	67.74
36.055277777777775	19995	74.17
36.08694444444444	19995	44.13
36.11888888888889	19995	23.35
36.15027777777778	19995	50.85
36.18194444444445	19995	61.74
36.21361111111111	19995	37.25
36.24527777777778	19995	59.46
36.276944444444446	19995	64.44
36.30861111111111	19995	52.66
36.34027777777778	19995	64.76
36.371944444444445	19995	69.57
36.40361111111111	19995	61.63
36.43527777777778	19995	23.93
36.466944444444444	19995	0.19
36.49861111111111	19995	5.93
36.530277777777776	19995	1.9
36.56194444444444	19995	0
36.59361111111111	19995	11.22
36.625277777777775	19995	0
36.65694444444444	19995	6.06
36.68861111111111	19995	0
36.72027777777778	19995	2.33
36.75194444444445	19995	16.27
36.783611111111114	19995	0
36.81527777777778	19995	10.77
36.846944444444446	19995	24.17
36.87861111111111	19995	33.68
36.91027777777778	19995	0
36.941944444444445	19995	0
36.97361111111111	19995	9.73
37.00527777777778	19995	21.55
37.036944444444444	19995	0
37.06861111111111	19995	11.16
37.1	19995	10.09
37.13166666666667	19995	4.49
37.17027777777778	19995	18.29
37.20194444444444	19995	0
37.23361111111111	19995	8.11
37.265277777777776	19995	7.14
37.29694444444444	19995	2.15
37.32861111111111	19995	18.12
37.360277777777775	19995	0
37.39194444444445	19995	10.96
37.423611111111114	19995	5.74
37.45527777777778	19995	5.83
37.48694444444445	19995	20.79
37.51861111111111	19995	0
37.55027777777778	19995	15.58
37.581944444444446	19995	34.29
37.61361111111111	19995	37.03
37.64527777777778	19995	8.21
37.676944444444445	19995	20.3
37.70861111111111	19995	0.06
37.74027777777778	19995	14.01
37.77194444444444	19995	22.35
37.80361111111111	19995	2.09
37.835277777777776	19995	14.87
37.86694444444444	19995	31.71
37.89861111111111	19995	30.03
37.930277777777775	19995	0
37.96194444444444	19995	0
37.993611111111115	19995	0
38.02527777777778	19995	3.81
38.05694444444445	19995	18.46
38.08861111111111	19995	26.3
38.12027777777778	19995	0
38.151944444444446	19995	9.25
38.18361111111111	19995	23.56
38.21527777777778	19995	30.94
38.246944444444445	19995	0
38.27861111111111	19995	0
38.31027777777778	19995	0.32
38.341944444444444	19995	0
38.37361111111111	19995	9.26
38.405277777777776	19995	18.6
38.43694444444444	19995	20.92
38.46861111111111	19995	0
38.500277777777775	19995	9.16
38.53194444444444	19995	0
38.56361111111111	19995	2.39
38.59527777777778	19995	10.57
38.62694444444445	19995	0
38.658611111111114	19995	9.93
38.69027777777778	19995	0
38.721944444444446	19995	4.1
38.75361111111111	19995	14.07
38.78527777777778	19995	0
38.816944444444445	19995	9.49
38.84861111111111	19995	0
38.88027777777778	19995	8.71
38.911944444444444	19995	23.77
38.94361111111111	19995	29.27
38.97527777777778	19995	0
39.00694444444444	19995	9.44
39.03861111111111	19995	0
39.070277777777775	19995	2.66
39.10194444444444	19995	15.64
39.13361111111111	19995	0
39.165277777777774	19995	10.04
39.19694444444445	19995	0
39.228611111111114	19995	4.84
39.26027777777778	19995	12.8
39.29194444444445	19995	0
39.32361111111111	19995	10.28
39.35527777777778	19995	0
39.386944444444445	19995	0
39.41861111111111	19995	18.65
39.45027777777778	19995	25.98
39.481944444444444	19995	0
39.51361111111111	19995	8.64
39.54527777777778	19995	13.95
39.57694444444444	19995	0
39.60861111111111	19995	9.02
39.640277777777776	19995	24.41
39.67194444444444	19995	31.29
39.70361111111111	19995	0
39.735277777777775	19995	0
39.76694444444445	19995	0
39.798611111111114	19995	1.26
39.83027777777778	19995	0
39.86194444444445	19995	0
39.89361111111111	19995	0
39.92527777777778	19995	0
39.95666666666666	19995	0
39.98833333333334	19995	0
40.02	19995	1
40.05166666666667	19995	0
40.083333333333336	19995	0
40.115	19995	0
40.14694444444444	19995	0
40.17861111111111	19995	0
40.210277777777776	19995	0
40.24194444444444	19995	0
40.27361111111111	19995	0
40.305277777777775	19995	0
40.33694444444444	19995	0
40.368611111111115	19995	0
40.40027777777778	19995	0.38
40.43194444444445	19995	0.12
40.46361111111111	19995	0
40.49527777777778	19995	0
40.526944444444446	19995	0
40.55861111111111	19995	0
40.59027777777778	19995	2.37
40.621944444444445	19995	3.12
40.65361111111111	19995	0
40.68527777777778	19995	0
40.716944444444444	19995	0.7
40.74861111111111	19995	3.54
40.78055555555556	19995	0
40.812222222222225	19995	0
40.84388888888889	19995	0
40.87555555555556	19995	0.38
40.907222222222224	19995	0
40.93888888888889	19995	0
40.970555555555556	19995	0
41.00222222222222	19995	0
41.03388888888889	19995	0
41.065555555555555	19995	0
41.09722222222222	19995	0
41.12888888888889	19995	3.33
41.160555555555554	19995	4.95
41.19222222222222	19995	0
41.22388888888889	19995	0
41.25555555555555	19995	0
41.28722222222222	19995	0
41.31861111111111	19995	0
41.35027777777778	19995	0
41.38194444444444	19995	1.67
41.41361111111111	19995	0
41.445277777777775	19995	0
41.47694444444444	19995	0
41.50861111111111	19995	0
41.540277777777774	19995	0
41.57194444444445	19995	0
41.603611111111114	19995	0.35
41.635555555555555	19995	1.56
41.66722222222222	19995	0
41.69888888888889	19995	0
41.730555555555554	19995	0
41.761944444444445	19995	0
41.79388888888889	19995	0
41.82555555555555	19995	0
41.85722222222222	19995	0
41.888888888888886	19995	0
41.92055555555555	19995	0
41.952222222222225	19995	0
41.98388888888889	19995	2.32
42.01555555555556	19995	0
42.047222222222224	19995	0
42.07888888888889	19995	5.57
42.11055555555556	19995	5.71
42.14222222222222	19995	0
42.17388888888889	19995	0
42.205555555555556	19995	0
42.23722222222222	19995	0
42.26888888888889	19995	0.18
42.300555555555555	19995	0
42.33222222222222	19995	0
42.36388888888889	19995	0
42.39555555555555	19995	0
42.42722222222222	19995	4.26
42.458888888888886	19995	0
42.49055555555555	19995	0
42.522222222222226	19995	4.5
42.55388888888889	19995	13.71
42.58555555555556	19995	0
42.617222222222225	19995	0
42.64888888888889	19995	0
42.68055555555556	19995	0
42.71222222222222	19995	0
42.74388888888889	19995	0
42.775555555555556	19995	0
42.80722222222222	19995	0
42.83888888888889	19995	0
42.870555555555555	19995	0
42.90222222222222	19995	0
42.93388888888889	19995	0
42.965555555555554	19995	0
42.99722222222222	19995	0
43.028888888888886	19995	0
43.06055555555555	19995	0
43.09222222222222	19995	0
43.12388888888889	19995	0
43.15555555555556	19995	0
43.187222222222225	19995	0
43.21888888888889	19995	0
43.25055555555556	19995	0
43.282222222222224	19995	0
43.31388888888889	19995	0
43.345555555555556	19995	0
43.37722222222222	19995	0
43.409166666666664	19995	0
43.44083333333333	19995	0
43.47222222222222	19995	0
43.50416666666667	19995	0
43.535833333333336	19995	0
43.5675	19995	0
43.59888888888889	19995	0
43.63055555555555	19995	0
43.66222222222222	19995	0
43.693888888888885	19995	0
43.72555555555556	19995	0
43.757222222222225	19995	0
43.78888888888889	19995	0
43.82055555555556	19995	0
43.852222222222224	19995	0
43.88388888888889	19995	0
43.91555555555556	19995	0
43.94722222222222	19995	0
43.97888888888889	19995	0
44.010555555555555	19995	0
44.04222222222222	19995	0
44.07388888888889	19995	0
44.105555555555554	19995	0
44.13722222222222	19995	0
44.16888888888889	19995	0
44.20055555555555	19995	0
44.23222222222222	19995	0
44.263888888888886	19995	0
44.29555555555555	19995	0
44.327222222222225	19995	0
44.35888888888889	19995	0
44.39055555555556	19995	0
44.422222222222224	19995	0
44.45388888888889	19995	0
44.48555555555556	19995	0
44.51722222222222	19995	0
44.54888888888889	19995	0
44.580555555555556	19995	0
44.61222222222222	19995	0
44.64388888888889	19995	0
44.675555555555555	19995	0
44.70722222222222	19995	0
44.73888888888889	19995	0
44.77055555555555	19995	0
44.80222222222222	19995	0
44.833888888888886	19995	0
44.86555555555555	19995	0
44.897222222222226	19995	0
44.92888888888889	19995	0
44.96055555555556	19995	0
44.9925	19995	0
45.02388888888889	19995	0
45.05583333333333	19995	0
45.0875	19995	0
45.119166666666665	19995	0
45.150555555555556	19995	0
45.18222222222222	19995	0
45.21388888888889	19995	0
45.245555555555555	19995	0
45.27722222222222	19995	0
45.30888888888889	19995	0
45.340833333333336	19995	0
45.37222222222222	19995	0
45.404444444444444	19995	0
45.43611111111111	19995	0
45.467777777777776	19995	0
45.49944444444444	19995	0
45.53111111111111	19995	0
45.562777777777775	19995	0
45.59444444444444	19995	0
45.62611111111111	19995	0
45.65777777777778	19995	0
45.68944444444445	19995	0
45.721111111111114	19995	0
45.75277777777778	19995	0
45.784444444444446	19995	0
45.81611111111111	19995	0
45.84777777777778	19995	0
45.879444444444445	19995	0
45.91111111111111	19995	0
45.94277777777778	19995	0
45.974444444444444	19995	0
46.00611111111111	19995	0
46.03777777777778	19995	0
46.06944444444444	19995	0
46.10111111111111	19995	0
46.132777777777775	19995	0
46.16444444444444	19995	0
46.19611111111111	19995	0
46.227777777777774	19995	0
46.25944444444445	19995	0
46.291111111111114	19995	0
46.32277777777778	19995	0
46.35444444444445	19995	0
46.38611111111111	19995	0
46.41777777777778	19995	0
46.449444444444445	19995	0
46.48111111111111	19995	0
46.51277777777778	19995	0
46.544444444444444	19995	0
46.57611111111111	19995	0
46.60805555555555	19995	0
46.64	19995	0
46.672222222222224	19995	0
46.70388888888889	19995	0
46.73555555555556	19995	0
46.76722222222222	19995	0
46.79888888888889	19995	0
46.830555555555556	19995	0
46.86222222222222	19995	0
46.89388888888889	19995	0
46.925555555555555	19995	0
46.95722222222222	19995	0
46.98888888888889	19995	0
47.02055555555555	19995	0
47.05222222222222	19995	0
47.083888888888886	19995	0
47.11555555555555	19995	0
47.147222222222226	19995	0
47.17888888888889	19995	0
47.210277777777776	19995	0
47.24194444444444	19995	0
47.27361111111111	19995	0
47.305277777777775	19995	0
47.33694444444444	19995	0
47.368611111111115	19995	0
47.40027777777778	19995	0
47.43222222222222	19995	0
47.46388888888889	19995	0
47.495555555555555	19995	0
47.52722222222222	19995	0
47.55888888888889	19995	0
47.59027777777778	19995	0
47.621944444444445	19995	0
47.653888888888886	19995	0
47.68527777777778	19995	0
47.71722222222222	19995	0
47.74861111111111	19995	0
47.780277777777776	19995	0
47.81194444444444	19995	0
47.84361111111111	19995	0
47.875277777777775	19995	0
47.90694444444444	19995	0
47.93861111111111	19995	0
47.97027777777778	19995	0
48.00194444444445	19995	0
48.033611111111114	19995	0
48.065555555555555	19995	0
48.09722222222222	19995	0
48.12888888888889	19995	0
48.160555555555554	19995	0
48.19222222222222	19995	0
48.22388888888889	19995	0
48.25555555555555	19995	0
48.28722222222222	19995	0
48.318888888888885	19995	0
48.35055555555556	19995	0
48.382222222222225	19995	0
48.41388888888889	19995	0
48.44555555555556	19995	0
48.477222222222224	19995	0
48.50888888888889	19995	0
48.54055555555556	19995	0
48.57222222222222	19995	0
48.60388888888889	19995	0
48.635555555555555	19995	0
48.66722222222222	19995	0
48.69888888888889	19995	0
48.730555555555554	19995	0
48.76222222222222	19995	0
48.79388888888889	19995	0
48.82555555555555	19995	0
48.85722222222222	19995	0
-0.0008333333333333334	19996	75.78
0.030833333333333334	19996	90.73
0.0625	19996	92.85
0.09416666666666666	19996	94.73
0.12583333333333332	19996	96
0.1575	19996	96.86
0.18916666666666668	19996	97.57
0.22083333333333333	19996	97.84
0.2525	19996	98.21
0.2841666666666667	19996	98.44
0.31583333333333335	19996	98.61
0.3475	19996	98.79
0.37916666666666665	19996	98.69
0.41083333333333333	19996	98.82
0.4425	19996	99
0.4741666666666667	19996	99.13
0.5061111111111111	19996	98.9
0.5377777777777778	19996	98.61
0.5694444444444444	19996	98.9
0.6011111111111112	19996	98.9
0.6327777777777778	19996	98.89
0.6644444444444444	19996	98.94
0.6961111111111111	19996	99
0.7277777777777777	19996	98.81
0.7594444444444445	19996	98.85
0.7911111111111111	19996	98.76
0.8227777777777778	19996	98.82
0.8544444444444445	19996	98.71
0.8861111111111111	19996	98.55
0.9177777777777778	19996	98.76
0.9494444444444444	19996	98.84
0.9811111111111112	19996	98.74
1.0127777777777778	19996	98.79
1.0444444444444445	19996	98.67
1.076111111111111	19996	98.85
1.1077777777777778	19996	98.86
1.1394444444444445	19996	98.71
1.1711111111111112	19996	98.83
1.2027777777777777	19996	98.7
1.2344444444444445	19996	98.87
1.2661111111111112	19996	98.88
1.2977777777777777	19996	98.83
1.3294444444444444	19996	98.75
1.3611111111111112	19996	98.5
1.3927777777777777	19996	98.73
1.4244444444444444	19996	98.6
1.4561111111111111	19996	98.68
1.4877777777777779	19996	98.55
1.5194444444444444	19996	98.56
1.551111111111111	19996	98.44
1.5827777777777778	19996	98.76
1.6144444444444443	19996	98.45
1.646111111111111	19996	98.46
1.6777777777777778	19996	98.49
1.7094444444444445	19996	98.5
1.741111111111111	19996	98.45
1.7727777777777778	19996	98.5
1.8044444444444445	19996	98.55
1.836111111111111	19996	98.37
1.8677777777777778	19996	98.45
1.8994444444444445	19996	98.5
1.931111111111111	19996	98.45
1.9627777777777777	19996	98.39
1.9944444444444445	19996	98.41
2.026111111111111	19996	98.41
2.057777777777778	19996	98.5
2.0894444444444447	19996	98.59
2.121111111111111	19996	98.4
2.1530555555555555	19996	98.39
2.1847222222222222	19996	98.49
2.216388888888889	19996	98.38
2.247777777777778	19996	98.43
2.2797222222222224	19996	98.26
2.311111111111111	19996	98.27
2.3430555555555554	19996	98.38
2.374722222222222	19996	98.16
2.406111111111111	19996	98.19
2.437777777777778	19996	98.18
2.4694444444444446	19996	98.18
2.5011111111111113	19996	98.14
2.5327777777777776	19996	98.07
2.5644444444444443	19996	98.18
2.596111111111111	19996	98.28
2.6277777777777778	19996	98.01
2.6597222222222223	19996	98.06
2.691388888888889	19996	98.34
2.7230555555555553	19996	98.13
2.7544444444444443	19996	98.04
2.786388888888889	19996	98.3
2.8180555555555555	19996	98.19
2.8494444444444444	19996	98.25
2.881388888888889	19996	98.19
2.912777777777778	19996	98.13
2.9444444444444446	19996	98.17
2.976111111111111	19996	98.16
3.0077777777777777	19996	98.16
3.0394444444444444	19996	98.22
3.071111111111111	19996	98.21
3.102777777777778	19996	98.21
3.1344444444444446	19996	98.3
3.1661111111111113	19996	98.12
3.1977777777777776	19996	98.3
3.2294444444444443	19996	98.16
3.261111111111111	19996	98.25
3.292777777777778	19996	98.33
3.3244444444444445	19996	98.2
3.3561111111111113	19996	98.21
3.387777777777778	19996	98.2
3.4194444444444443	19996	98.1
3.451111111111111	19996	98.14
3.4827777777777778	19996	98.13
3.5144444444444445	19996	98.06
3.546111111111111	19996	98.19
3.577777777777778	19996	98.22
3.6094444444444442	19996	97.99
3.641111111111111	19996	98.03
3.6725	19996	98.05
3.7041666666666666	19996	97.99
3.7358333333333333	19996	97.99
3.7675	19996	98.09
3.799166666666667	19996	98.15
3.8308333333333335	19996	97.92
3.8625	19996	97.9
3.8941666666666666	19996	97.97
3.9258333333333333	19996	97.98
3.9575	19996	98.08
3.9891666666666667	19996	97.94
4.020833333333333	19996	98.08
4.0525	19996	98.08
4.0841666666666665	19996	97.97
4.115833333333334	19996	98
4.1475	19996	98.09
4.179166666666666	19996	97.93
4.210833333333333	19996	98.07
4.2425	19996	98.04
4.274166666666667	19996	97.99
4.305833333333333	19996	98.1
4.3375	19996	98.01
4.369166666666667	19996	97.86
4.400833333333333	19996	98.01
4.4325	19996	98.15
4.464166666666666	19996	97.97
4.495833333333334	19996	97.92
4.5275	19996	97.86
4.559166666666667	19996	97.87
4.590833333333333	19996	97.97
4.6225	19996	97.97
4.654166666666667	19996	97.98
4.685833333333333	19996	98.05
4.7175	19996	97.91
4.7491666666666665	19996	97.99
4.780833333333334	19996	97.93
4.8125	19996	97.96
4.844166666666666	19996	97.93
4.8758333333333335	19996	97.9
4.9075	19996	98.1
4.939166666666667	19996	98.13
4.970833333333333	19996	97.99
5.0025	19996	97.95
5.034166666666667	19996	98.11
5.065833333333333	19996	98.18
5.0975	19996	98.05
5.129166666666666	19996	97.97
5.160833333333334	19996	97.99
5.1925	19996	97.88
5.224166666666667	19996	97.85
5.255833333333333	19996	98.02
5.2875	19996	97.97
5.319166666666667	19996	97.95
5.350833333333333	19996	97.78
5.3825	19996	98
5.414166666666667	19996	97.8
5.445833333333334	19996	97.69
5.4775	19996	97.91
5.509166666666666	19996	97.98
5.5408333333333335	19996	97.82
5.5725	19996	97.88
5.604166666666667	19996	97.93
5.635833333333333	19996	97.83
5.6675	19996	97.77
5.699166666666667	19996	97.73
5.730833333333333	19996	97.76
5.7625	19996	97.95
5.7941666666666665	19996	97.81
5.825833333333334	19996	97.65
5.8575	19996	97.66
5.889166666666667	19996	97.69
5.920833333333333	19996	97.84
5.9525	19996	97.63
5.984166666666667	19996	97.67
6.015833333333333	19996	97.81
6.0475	19996	97.67
6.079166666666667	19996	97.78
6.110833333333333	19996	97.71
6.1425	19996	97.74
6.174166666666666	19996	97.63
6.2058333333333335	19996	97.66
6.2375	19996	97.6
6.269444444444445	19996	97.74
6.301111111111111	19996	97.49
6.332777777777777	19996	97.6
6.364444444444445	19996	97.49
6.396111111111111	19996	97.59
6.427777777777778	19996	97.49
6.459444444444444	19996	97.61
6.491388888888889	19996	97.6
6.523055555555556	19996	97.63
6.554722222222222	19996	97.63
6.586388888888889	19996	97.41
6.618055555555555	19996	97.41
6.6497222222222225	19996	97.42
6.681388888888889	19996	97.57
6.713055555555556	19996	97.34
6.744722222222222	19996	97.43
6.776388888888889	19996	97.42
6.808055555555556	19996	97.39
6.839722222222222	19996	97.44
6.871388888888889	19996	97.48
6.9030555555555555	19996	97.3
6.934722222222222	19996	97.26
6.966388888888889	19996	97.39
6.998055555555555	19996	97.36
7.029444444444445	19996	97.23
7.061111111111111	19996	97.22
7.092777777777778	19996	97.41
7.124444444444444	19996	97.34
7.1561111111111115	19996	97.17
7.188055555555556	19996	97.13
7.219722222222222	19996	97.22
7.251111111111111	19996	97.19
7.282777777777778	19996	97.12
7.314444444444445	19996	97.12
7.346111111111111	19996	97.23
7.377777777777778	19996	97.26
7.4094444444444445	19996	97.08
7.441111111111111	19996	97.15
7.472777777777778	19996	96.93
7.504722222222222	19996	96.95
7.536111111111111	19996	96.87
7.567777777777778	19996	96.89
7.599444444444444	19996	96.7
7.631111111111111	19996	96.74
7.6627777777777775	19996	96.58
7.694444444444445	19996	96.71
7.726111111111111	19996	96.62
7.757777777777778	19996	96.75
7.789444444444444	19996	96.56
7.821111111111111	19996	96.53
7.852777777777778	19996	96.55
7.884444444444444	19996	96.51
7.916111111111111	19996	96.39
7.947777777777778	19996	96.6
7.979444444444445	19996	96.44
8.011111111111111	19996	96.5
8.042777777777777	19996	96.53
8.074444444444444	19996	96.41
8.106111111111112	19996	96.71
8.137777777777778	19996	96.49
8.169444444444444	19996	96.33
8.20111111111111	19996	96.31
8.233333333333333	19996	96.19
8.265	19996	96.38
8.296666666666667	19996	96.46
8.328333333333333	19996	96.27
8.36	19996	96.16
8.391666666666667	19996	96.07
8.423333333333334	19996	96.09
8.455	19996	96.05
8.486666666666666	19996	96.11
8.518333333333333	19996	95.81
8.549722222222222	19996	95.81
8.581666666666667	19996	95.68
8.613333333333333	19996	95.74
8.645	19996	95.82
8.676666666666666	19996	95.52
8.708333333333334	19996	95.48
8.74	19996	95.54
8.771666666666667	19996	95.3
8.803333333333333	19996	95.53
8.835	19996	95.4
8.866666666666667	19996	95.31
8.898333333333333	19996	95.07
8.93	19996	95.21
8.961666666666666	19996	95.14
8.993333333333334	19996	94.98
9.025	19996	95.12
9.056666666666667	19996	95.18
9.088333333333333	19996	94.9
9.12	19996	94.91
9.151666666666667	19996	94.78
9.183333333333334	19996	94.53
9.215	19996	94.69
9.246666666666666	19996	94.57
9.278333333333334	19996	94.67
9.31	19996	94.62
9.341666666666667	19996	94.48
9.373333333333333	19996	94.18
9.405	19996	94.27
9.436666666666667	19996	94.15
9.468333333333334	19996	94.08
9.5	19996	94.18
9.531666666666666	19996	93.89
9.563333333333333	19996	93.85
9.595	19996	93.97
9.626666666666667	19996	93.8
9.658333333333333	19996	93.51
9.69	19996	93.86
9.721666666666666	19996	93.65
9.753333333333334	19996	93.53
9.785	19996	93.65
9.816666666666666	19996	93.5
9.848333333333333	19996	93.3
9.88	19996	93.29
9.911666666666667	19996	93.02
9.943333333333333	19996	93.22
9.975	19996	92.97
10.006666666666666	19996	92.86
10.038333333333334	19996	92.81
10.07	19996	92.87
10.101666666666667	19996	92.87
10.133333333333333	19996	92.89
10.165	19996	92.71
10.196666666666667	19996	92.39
10.228333333333333	19996	92.59
10.26	19996	92.55
10.291666666666666	19996	92.36
10.323333333333334	19996	92.32
10.355	19996	92.35
10.386666666666667	19996	92.17
10.418333333333333	19996	92.05
10.45	19996	91.98
10.481666666666667	19996	92.02
10.513333333333334	19996	91.91
10.545	19996	91.8
10.576666666666666	19996	92.08
10.608333333333333	19996	92.19
10.64	19996	92.25
10.671666666666667	19996	92.29
10.703333333333333	19996	91.96
10.735	19996	92.02
10.766666666666667	19996	91.88
10.798333333333334	19996	91.74
10.83	19996	91.75
10.861666666666666	19996	91.76
10.893333333333333	19996	91.72
10.925	19996	91.48
10.956666666666667	19996	91.36
10.988333333333333	19996	91.48
11.02	19996	91.13
11.051666666666666	19996	91.2
11.083333333333334	19996	91.34
11.115	19996	91.46
11.146666666666667	19996	91.28
11.178333333333333	19996	90.76
11.21	19996	90.78
11.241666666666667	19996	90.81
11.273333333333333	19996	90.44
11.305	19996	90.33
11.336666666666666	19996	90.72
11.368611111111111	19996	90.43
11.400277777777777	19996	90.38
11.431944444444444	19996	90.54
11.463611111111112	19996	90.41
11.495277777777778	19996	90.19
11.526944444444444	19996	90.34
11.55861111111111	19996	90.05
11.590277777777779	19996	89.97
11.6225	19996	89.86
11.654166666666667	19996	89.81
11.685833333333333	19996	89.54
11.7175	19996	89.89
11.749166666666667	19996	89.44
11.780833333333334	19996	89.47
11.8125	19996	89.35
11.844166666666666	19996	89.24
11.875833333333333	19996	89.27
11.9075	19996	89.38
11.939166666666667	19996	88.64
11.970833333333333	19996	88.69
12.0025	19996	88.32
12.034166666666666	19996	89.4
12.065833333333334	19996	89.24
12.0975	19996	89.15
12.129166666666666	19996	89.07
12.161111111111111	19996	89.35
12.1925	19996	89.96
12.224166666666667	19996	89.83
12.255833333333333	19996	89.78
12.2875	19996	89.85
12.319166666666666	19996	90.46
12.350833333333334	19996	90.25
12.3825	19996	90.53
12.414166666666667	19996	90.24
12.445833333333333	19996	90.99
12.4775	19996	90.66
12.509166666666667	19996	90.61
12.540833333333333	19996	90.74
12.5725	19996	90.65
12.604444444444445	19996	90.21
12.636111111111111	19996	89.76
12.667777777777777	19996	89.84
12.699444444444444	19996	89.7
12.731111111111112	19996	89.49
12.762777777777778	19996	89.31
12.794444444444444	19996	89.51
12.825833333333334	19996	89.52
12.857777777777779	19996	89.44
12.889444444444445	19996	89.25
12.921111111111111	19996	89.34
12.952777777777778	19996	89.1
12.984444444444444	19996	89.29
13.016111111111112	19996	89.15
13.047777777777778	19996	89.16
13.079444444444444	19996	89.24
13.11111111111111	19996	88.91
13.142777777777777	19996	88.55
13.188611111111111	19996	88.59
13.220277777777778	19996	88.38
13.252222222222223	19996	88.3
13.283888888888889	19996	88.17
13.315555555555555	19996	87.79
13.347222222222221	19996	87.29
13.37888888888889	19996	87.91
13.410555555555556	19996	87.92
13.442222222222222	19996	87.5
13.473888888888888	19996	87.05
13.505555555555556	19996	86.87
13.537222222222223	19996	86.86
13.568888888888889	19996	86.85
13.600555555555555	19996	85.57
13.632222222222222	19996	85.74
13.66388888888889	19996	85.75
13.695555555555556	19996	85.68
13.727222222222222	19996	85.68
13.758888888888889	19996	85.46
13.790555555555555	19996	85.73
13.822222222222223	19996	85.64
13.85388888888889	19996	86.09
13.885555555555555	19996	85.81
13.917222222222222	19996	85.99
13.948888888888888	19996	85.99
13.980555555555556	19996	86.03
14.012222222222222	19996	85.48
14.043888888888889	19996	85.35
14.075555555555555	19996	85.26
14.107222222222223	19996	85.06
14.13888888888889	19996	85.2
14.170555555555556	19996	85.36
14.202222222222222	19996	85.42
14.233888888888888	19996	85.09
14.265555555555556	19996	83.81
14.297222222222222	19996	83.94
14.328888888888889	19996	83.87
14.360555555555555	19996	83.45
14.392222222222221	19996	83.69
14.42388888888889	19996	86.45
14.455555555555556	19996	88.29
[truncated: 25,843 more rows]
