# Supplementary material for: Modelling of Escherichia coli Batch and Fed-Batch Processes in Semi-Defined Yeast Extract Media
Source: Bioengineering (Basel). 2025 Oct 4;12(10):1081. doi: 10.3390/bioengineering12101081 (PMC12561460; doi:10.3390/bioengineering12101081)
Supplement: Supplementary file 1 [file bioengineering-12-01081-s001.zip › Supplementary Material/S1_Experimental_data/Figure_3c/Sheet_for_Data_file.xlsx]

## Sheet: Sheet1
Yeast Extract	Experiment Ids regarding data table
VWR	19974, 19975, 19976
Roth	19977, 19979
Difco	19980, 19981, 19982
Bacto	19983, 19984, 19985
Biospringer	19986, 19987, 199888
