# Supplementary material for: Modelling of Escherichia coli Batch and Fed-Batch Processes in Semi-Defined Yeast Extract Media
Source: Bioengineering (Basel). 2025 Oct 4;12(10):1081. doi: 10.3390/bioengineering12101081 (PMC12561460; doi:10.3390/bioengineering12101081)
Supplement: Supplementary file 1 [file bioengineering-12-01081-s001.zip › Supplementary Material/S2_MonteCarlo_Cache Data/Anane_FedBatch.json]

{
    "init_method": "lhs",
    "runs": 134,
    "K": 250,
    "fails": 116,
    "params_min": [
        0.2,
        0.01,
        0.1,
        0.1,
        0.01,
        0.1,
        0.01,
        0.1,
        0.1,
        0.1,
        0.1,
        0.0,
        0.01,
        NaN,
        NaN,
        NaN,
        1.0,
        0.0,
        0.01
    ],
    "params_max": [
        1.5,
        0.1,
        1.0,
        1.5,
        1.0,
        1.5,
        3.0,
        1.5,
        1.0,
        1.0,
        1.0,
        1.0,
        0.09,
        NaN,
        NaN,
        NaN,
        2000.0,
        1.0,
        5.0
    ],
    "params_used": [
        "qS_max",
        "K_S",
        "Y_XSem",
        "qAp_max",
        "K_qS",
        "qAc_max"
    ],
    "params_all": [
        "qS_max",
        "K_S",
        "Y_XSem",
        "qAp_max",
        "K_qS",
        "qAc_max",
        "K_A",
        "Ki_AS",
        "Y_XA",
        "Y_PS",
        "dSox_P",
        "Y_ASof",
        "qm",
        "Y_OS",
        "Y_OA",
        "kp1",
        "kla",
        "sip",
        "Ki_SA"
    ],
    "simulated_data": {
        "times": [
            0.0,
            0.0167,
            0.0333,
            0.05,
            0.0667,
            0.0833,
            0.1,
            0.1167,
            0.1333,
            0.15,
            0.1667,
            0.175,
            0.1917,
            0.2083,
            0.225,
            0.2417,
            0.2583,
            0.275,
            0.2917,
            0.3083,
            0.325,
            0.3417,
            0.3583,
            0.375,
            0.3917,
            0.4083,
            0.425,
            0.4417,
            0.4583,
            0.475,
            0.4917,
            0.5083,
            0.525,
            0.5417,
            0.5583,
            0.575,
            0.5917,
            0.6083,
            0.625,
            0.6417,
            0.6583,
            0.675,
            0.6917,
            0.7083,
            0.725,
            0.7417,
            0.7583,
            0.775,
            0.7917,
            0.8083,
            0.825,
            0.8417,
            0.8583,
            0.875,
            0.8917,
            0.9083,
            0.925,
            0.9417,
            0.9583,
            0.975,
            0.9917,
            1.0083,
            1.025,
            1.0417,
            1.0583,
            1.075,
            1.0917,
            1.1083,
            1.125,
            1.1417,
            1.1583,
            1.175,
            1.1917,
            1.2083,
            1.225,
            1.2417,
            1.2583,
            1.275,
            1.2917,
            1.3083,
            1.325,
            1.3417,
            1.3583,
            1.375,
            1.3917,
            1.4083,
            1.425,
            1.4417,
            1.4583,
            1.475,
            1.4917,
            1.5,
            1.5167,
            1.5333,
            1.55,
            1.5667,
            1.5833,
            1.6,
            1.6167,
            1.6333,
            1.65,
            1.6667,
            1.6833,
            1.7,
            1.7167,
            1.7333,
            1.75,
            1.7667,
            1.7833,
            1.8,
            1.8167,
            1.8333,
            1.85,
            1.8667,
            1.8833,
            1.9,
            1.9167,
            1.9333,
            1.95,
            1.9667,
            1.9833,
            2.0,
            2.0167,
            2.0333,
            2.05,
            2.0667,
            2.0833,
            2.1,
            2.1167,
            2.1333,
            2.15,
            2.1667,
            2.1833,
            2.2,
            2.2167,
            2.2333,
            2.25,
            2.2667,
            2.2833,
            2.3,
            2.3167,
            2.3333,
            2.35,
            2.3667,
            2.3833,
            2.4,
            2.4167,
            2.4333,
            2.45,
            2.4667,
            2.4833,
            2.5,
            2.5167,
            2.5333,
            2.55,
            2.5667,
            2.5833,
            2.6,
            2.6167,
            2.6333,
            2.65,
            2.6667,
            2.6833,
            2.7,
            2.7167,
            2.7333,
            2.75,
            2.7667,
            2.7833,
            2.8,
            2.8167,
            2.8333,
            2.85,
            2.8667,
            2.8833,
            2.9,
            2.9167,
            2.9333,
            2.95,
            2.9667,
            2.9833,
            3.0,
            3.0167,
            3.0333,
            3.05,
            3.0667,
            3.0833,
            3.1,
            3.1167,
            3.1333,
            3.15,
            3.1667,
            3.1833,
            3.2,
            3.2167,
            3.2333,
            3.25,
            3.2667,
            3.2833,
            3.3,
            3.3167,
            3.3333,
            3.35,
            3.3667,
            3.3833,
            3.4,
            3.4167,
            3.4333,
            3.45,
            3.4667,
            3.4833,
            3.5,
            3.5167,
            3.5333,
            3.55,
            3.5667,
            3.5833,
            3.6,
            3.6167,
            3.6333,
            3.65,
            3.6667,
            3.6833,
            3.7,
            3.7167,
            3.7333,
            3.75,
            3.7667,
            3.7833,
            3.8,
            3.8167,
            3.8333,
            3.85,
            3.8667,
            3.8833,
            3.9,
            3.9167,
            3.9333,
            3.95,
            3.9667,
            3.9833,
            4.0,
            4.0167,
            4.0333,
            4.05,
            4.0667,
            4.0833,
            4.1,
            4.1167,
            4.1333,
            4.15,
            4.1667,
            4.1833,
            4.2,
            4.2167,
            4.2333,
            4.25,
            4.2667,
            4.2833,
            4.3,
            4.3167,
            4.3333,
            4.35,
            4.3667,
            4.3833,
            4.4,
            4.4167,
            4.4333,
            4.45,
            4.4667,
            4.4833,
            4.5,
            4.5167,
            4.5333,
            4.55,
            4.5667,
            4.5833,
            4.6,
            4.6167,
            4.6333,
            4.65,
            4.6667,
            4.6833,
            4.7,
            4.7167,
            4.7333,
            4.75,
            4.7667,
            4.7833,
            4.8,
            4.8167,
            4.8333,
            4.85,
            4.8667,
            4.8833,
            4.9,
            4.9167,
            4.9333,
            4.95,
            4.9667,
            4.9833,
            5.0,
            5.0167,
            5.0333,
            5.05,
            5.0667,
            5.0833,
            5.1,
            5.1167,
            5.1333,
            5.15,
            5.1667,
            5.1833,
            5.2,
            5.2167,
            5.2333,
            5.25,
            5.2667,
            5.2833,
            5.3,
            5.3167,
            5.3333,
            5.35,
            5.3667,
            5.3833,
            5.4,
            5.4167,
            5.4333,
            5.45,
            5.4667,
            5.4833,
            5.5,
            5.5167,
            5.5333,
            5.55,
            5.5667,
            5.5833,
            5.6,
            5.6167,
            5.6333,
            5.65,
            5.6667,
            5.6833,
            5.7,
            5.7167,
            5.7333,
            5.75,
            5.7667,
            5.7833,
            5.8,
            5.8167,
            5.8333,
            5.85,
            5.8667,
            5.8833,
            5.9,
            5.9167,
            5.9333,
            5.95,
            5.9667,
            5.9833,
            6.0,
            6.0167,
            6.0333,
            6.05,
            6.0667,
            6.0833,
            6.1,
            6.1167,
            6.1333,
            6.15,
            6.1667,
            6.1833,
            6.2,
            6.2167,
            6.2333,
            6.25,
            6.2667,
            6.2833,
            6.3,
            6.3167,
            6.3333,
            6.35,
            6.3667,
            6.3833,
            6.4,
            6.4167,
            6.4333,
            6.45,
            6.4667,
            6.4833,
            6.5,
            6.5167,
            6.5333,
            6.55,
            6.5667,
            6.5833,
            6.6,
            6.6167,
            6.6333,
            6.65,
            6.6667,
            6.6833,
            6.7,
            6.7167,
            6.7333,
            6.75,
            6.7667,
            6.7833,
            6.8,
            6.8167,
            6.8333,
            6.85,
            6.8667,
            6.8833,
            6.9,
            6.9167,
            6.9333,
            6.95,
            6.9667,
            6.9833,
            7.0,
            7.0167,
            7.0333,
            7.05,
            7.0667,
            7.0833,
            7.1,
            7.1167,
            7.1333,
            7.15,
            7.1667,
            7.1833,
            7.2,
            7.2167,
            7.2333,
            7.25,
            7.2667,
            7.2833,
            7.3,
            7.3167,
            7.3333,
            7.35,
            7.3667,
            7.3833,
            7.4,
            7.4167,
            7.4333,
            7.45,
            7.4667,
            7.4833,
            7.5,
            7.5167,
            7.5333,
            7.55,
            7.5667,
            7.5833,
            7.6,
            7.6167,
            7.6333,
            7.65,
            7.6667,
            7.6833,
            7.7,
            7.7167,
            7.7333,
            7.75,
            7.7667,
            7.7833,
            7.8,
            7.8167,
            7.8333,
            7.85,
            7.8667,
            7.8833,
            7.9,
            7.9167,
            7.9333,
            7.95,
            7.9667,
            7.9833,
            8.0,
            8.0167,
            8.0333,
            8.05,
            8.0667,
            8.0833,
            8.1,
            8.1167,
            8.1333,
            8.15,
            8.1667,
            8.1833,
            8.2,
            8.2167,
            8.2333,
            8.25,
            8.2667,
            8.2833,
            8.3,
            8.3167,
            8.3333,
            8.35,
            8.3667,
            8.3833,
            8.4,
            8.4167,
            8.4333,
            8.45,
            8.4667,
            8.4833,
            8.5,
            8.5167,
            8.5333,
            8.55,
            8.5667,
            8.5833,
            8.6,
            8.6167,
            8.6333,
            8.65,
            8.6667,
            8.6833,
            8.7,
            8.7167,
            8.7333,
            8.75,
            8.7667,
            8.7833,
            8.8,
            8.8167,
            8.8333,
            8.85,
            8.8667,
            8.8833,
            8.9,
            8.9167,
            8.9333,
            8.95,
            8.9667,
            8.9833,
            9.0,
            9.0167,
            9.0333,
            9.05,
            9.0667,
            9.0833,
            9.1,
            9.1167,
            9.1333,
            9.15,
            9.1667,
            9.1833,
            9.2,
            9.2167,
            9.2333,
            9.25,
            9.2667,
            9.2833,
            9.3,
            9.3167,
            9.3333,
            9.35,
            9.3667,
            9.3833,
            9.4,
            9.4167,
            9.4333,
            9.45,
            9.4667,
            9.4833,
            9.5,
            9.5167,
            9.5333,
            9.55,
            9.5667,
            9.5833,
            9.6,
            9.6167,
            9.6333,
            9.65,
            9.6667,
            9.6833,
            9.7,
            9.7167,
            9.7333,
            9.75,
            9.7667,
            9.7833,
            9.8,
            9.8167,
            9.8333,
            9.85,
            9.8667,
            9.8833,
            9.9,
            9.9167,
            9.9333,
            9.95,
            9.9667,
            9.9833,
            10.0,
            10.0167,
            10.0333,
            10.05,
            10.0667,
            10.0833,
            10.1,
            10.1167,
            10.1333,
            10.15,
            10.1667,
            10.1753,
            10.1919,
            10.2086,
            10.2253,
            10.2347,
            10.2389,
            10.2556,
            10.2722,
            10.2764,
            10.2931,
            10.3097,
            10.3264,
            10.3431,
            10.3597,
            10.3764,
            10.3931,
            10.4097,
            10.4264,
            10.4431,
            10.4597,
            10.4764,
            10.4931,
            10.5,
            10.5167,
            10.5333,
            10.55,
            10.5667,
            10.5833,
            10.6,
            10.6167,
            10.6333,
            10.65,
            10.6667,
            10.6753,
            10.6919,
            10.7086,
            10.7253,
            10.7419,
            10.7586,
            10.7753,
            10.7919,
            10.8086,
            10.8253,
            10.8419,
            10.8586,
            10.8753,
            10.8919,
            10.9086,
            10.9253,
            10.9419,
            10.9586,
            10.9753,
            10.9919,
            11.0086,
            11.0253,
            11.0419,
            11.0586,
            11.0753,
            11.0919,
            11.1086,
            11.1253,
            11.1419,
            11.1586,
            11.1753,
            11.1919,
            11.2086,
            11.2253,
            11.2419,
            11.2586,
            11.2753,
            11.2919,
            11.3086,
            11.3253,
            11.3419,
            11.3586,
            11.3753,
            11.3919,
            11.4086,
            11.4253,
            11.4419,
            11.4586,
            11.4753,
            11.4919,
            11.5086,
            11.5253,
            11.5419,
            11.5586,
            11.5753,
            11.5919,
            11.6086,
            11.6253,
            11.6419,
            11.6586,
            11.6753,
            11.6919,
            11.7086,
            11.7253,
            11.7419,
            11.7586,
            11.7753,
            11.7919,
            11.8086,
            11.8253,
            11.8419,
            11.8586,
            11.8753,
            11.8919,
            11.9086,
            11.9253,
            11.9419,
            11.9586,
            11.9753,
            11.9919,
            12.0,
            12.0167,
            12.0333,
            12.05,
            12.0667,
            12.0833,
            12.1,
            12.1167,
            12.1333,
            12.15,
            12.1667,
            12.1833,
            12.2,
            12.2167,
            12.2333,
            12.25,
            12.2667,
            12.2833,
            12.3,
            12.3167,
            12.3333,
            12.35,
            12.3667,
            12.3833,
            12.4,
            12.4167,
            12.4333,
            12.45,
            12.4667,
            12.4833,
            12.5,
            12.5167,
            12.5333,
            12.55,
            12.5667,
            12.5833,
            12.6,
            12.6167,
            12.6333,
            12.65,
            12.6667,
            12.6833,
            12.7,
            12.7167,
            12.7333,
            12.75,
            12.7667,
            12.7833,
            12.8,
            12.8167,
            12.8333,
            12.85,
            12.8667,
            12.8833,
            12.9,
            12.9167,
            12.9333,
            12.95,
            12.9667,
            12.9833,
            13.0,
            13.0167,
            13.0333,
            13.05,
            13.0667,
            13.0833,
            13.1,
            13.1167,
            13.1333,
            13.15,
            13.1667,
            13.1833,
            13.2,
            13.2167,
            13.2333,
            13.25,
            13.2667,
            13.2833,
            13.3,
            13.3167,
            13.3333,
            13.35,
            13.3667,
            13.3833,
            13.4,
            13.4167,
            13.4333,
            13.45,
            13.4667,
            13.4833,
            13.5,
            13.5167,
            13.5333,
            13.55,
            13.5667,
            13.5833,
            13.6,
            13.6167,
            13.6333,
            13.65,
            13.6667,
            13.6753,
            13.6919,
            13.7086,
            13.7253,
            13.7419,
            13.7586,
            13.7753,
            13.7919,
            13.8086,
            13.8253,
            13.8419,
            13.8586,
            13.8753,
            13.8919,
            13.9086,
            13.9253,
            13.9419,
            13.9586,
            13.9753,
            13.9919,
            14.0086,
            14.0253,
            14.0419,
            14.0586,
            14.0753,
            14.0919,
            14.1086,
            14.1253,
            14.1419,
            14.1586,
            14.1753,
            14.1919,
            14.2086,
            14.2253,
            14.2419,
            14.2586,
            14.2753,
            14.2919,
            14.3086,
            14.3253,
            14.3419,
            14.3586,
            14.3753,
            14.3919,
            14.4086,
            14.4253,
            14.4419,
            14.4586,
            14.4753,
            14.4919,
            14.5086,
            14.5253,
            14.5419,
            14.5586,
            14.5753,
            14.5919,
            14.6086,
            14.6253,
            14.6419,
            14.6586,
            14.6753,
            14.6919,
            14.7086,
            14.7253,
            14.7419,
            14.7586,
            14.7753,
            14.7919,
            14.8086,
            14.8253,
            14.8419,
            14.8586,
            14.8753,
            14.8919,
            14.9086,
            14.9253,
            14.9419,
            14.9586,
            14.9753,
            14.9919,
            15.0,
            15.0167,
            15.0333,
            15.05,
            15.0667,
            15.0833,
            15.1,
            15.1167,
            15.1333,
            15.15,
            15.1667,
            15.1833,
            15.2,
            15.2167,
            15.2333,
            15.25,
            15.2667,
            15.2833,
            15.3,
            15.3167,
            15.3333,
            15.35,
            15.3667,
            15.3833,
            15.4,
            15.4167,
            15.4333,
            15.45,
            15.4667,
            15.4833,
            15.5,
            15.5167,
            15.5333,
            15.55,
            15.5667,
            15.5833,
            15.6,
            15.6167,
            15.6333,
            15.6422,
            15.6464,
            15.6631,
            15.6797,
            15.6964,
            15.7131,
            15.7297,
            15.7464,
            15.7631,
            15.7797,
            15.7964,
            15.8131,
            15.8297,
            15.8464,
            15.8631,
            15.8797,
            15.8964,
            15.9131,
            15.9297,
            15.9464,
            15.9594,
            15.9636,
            15.9803,
            15.9969,
            16.0136,
            16.0303,
            16.0469,
            16.0636,
            16.0803,
            16.0969,
            16.1136,
            16.1303,
            16.1469,
            16.1636,
            16.1753,
            16.1919,
            16.2086,
            16.2253,
            16.2419,
            16.2586,
            16.2753,
            16.2919,
            16.3086,
            16.3253,
            16.3419,
            16.3586,
            16.3753,
            16.3919,
            16.4086,
            16.4253,
            16.4419,
            16.4586,
            16.4753,
            16.4919,
            16.5,
            16.5167,
            16.5333,
            16.55,
            16.5667,
            16.5833,
            16.6,
            16.6167,
            16.6333,
            16.65,
            16.6667,
            16.6753,
            16.6919,
            16.7086,
            16.7253,
            16.7419,
            16.7586,
            16.7753,
            16.7919,
            16.8086,
            16.8253,
            16.8419,
            16.8586,
            16.8753,
            16.8919,
            16.9086,
            16.9253,
            16.9419,
            16.9586,
            16.9753,
            16.9919,
            17.0,
            17.0167,
            17.0333,
            17.05,
            17.0667,
            17.0833,
            17.1,
            17.1167,
            17.1333,
            17.15,
            17.1667,
            17.1753,
            17.1919,
            17.2086,
            17.2253,
            17.2419,
            17.2586,
            17.2753,
            17.2919,
            17.3086,
            17.3253,
            17.3419,
            17.3586,
            17.3753,
            17.3919,
            17.4086,
            17.4253,
            17.4419,
            17.4586,
            17.4753,
            17.4919,
            17.5,
            17.5167,
            17.5333,
            17.55,
            17.5667,
            17.5833,
            17.6,
            17.6167,
            17.6333,
            17.65,
            17.6667,
            17.6753,
            17.6919,
            17.7086,
            17.7253,
            17.7419,
            17.7586,
            17.7753,
            17.7919,
            17.8086,
            17.8253,
            17.8419,
            17.8586,
            17.8753,
            17.8919,
            17.9086,
            17.9253,
            17.9419,
            17.9586,
            17.9753,
            17.9919,
            18.0,
            18.0167,
            18.0333,
            18.05,
            18.0667,
            18.0833,
            18.1,
            18.1167,
            18.1333,
            18.15,
            18.1667,
            18.1753,
            18.1919,
            18.2086,
            18.2253,
            18.2419,
            18.2586,
            18.2753,
            18.2919,
            18.3086,
            18.3253,
            18.3419,
            18.3586,
            18.3753,
            18.3919,
            18.4086,
            18.4253,
            18.4419,
            18.4586,
            18.4733,
            18.4775,
            18.4942,
            18.5,
            18.5167,
            18.5333,
            18.55,
            18.5667,
            18.5833,
            18.6,
            18.6167,
            18.6333,
            18.65,
            18.6667,
            18.6753,
            18.6919,
            18.7086,
            18.7253,
            18.7419,
            18.7586,
            18.7753,
            18.7919,
            18.8086,
            18.8253,
            18.8419,
            18.8586,
            18.8753,
            18.8919,
            18.9086,
            18.9253,
            18.9419,
            18.9586,
            18.9753,
            18.9919,
            19.0,
            19.0167,
            19.0333,
            19.05,
            19.0667,
            19.0833,
            19.1,
            19.1167,
            19.1333,
            19.15,
            19.1667,
            19.1753,
            19.1919,
            19.2086,
            19.2253,
            19.2419,
            19.2586,
            19.2753,
            19.2919,
            19.3086,
            19.3253,
            19.3419,
            19.3586,
            19.3753,
            19.3919,
            19.4086,
            19.4253,
            19.4419,
            19.4586,
            19.4753,
            19.4919,
            19.5,
            19.5167,
            19.5333,
            19.55,
            19.5667,
            19.5833,
            19.6,
            19.6167,
            19.6333,
            19.65,
            19.6667,
            19.6753,
            19.6919,
            19.7086,
            19.7253,
            19.7419,
            19.7586,
            19.7753,
            19.7919,
            19.8086,
            19.8253,
            19.8419,
            19.8586,
            19.8753,
            19.8919,
            19.9086,
            19.9253,
            19.9419,
            19.9586,
            19.9753,
            19.9919,
            20.0086,
            20.0253,
            20.0419,
            20.0586,
            20.0753,
            20.0919,
            20.1086,
            20.1253,
            20.1419,
            20.1586,
            20.1753,
            20.1753,
            20.1919,
            20.2086,
            20.2253,
            20.2419,
            20.25,
            20.2667,
            20.2833,
            20.3,
            20.3167,
            20.3333,
            20.35,
            20.3667,
            20.3833,
            20.4,
            20.4167,
            20.4333,
            20.45,
            20.4667,
            20.4833,
            20.5,
            20.5167,
            20.5333,
            20.55,
            20.5664,
            20.5706,
            20.5872,
            20.6039,
            20.6206,
            20.6372,
            20.6539,
            20.6706,
            20.6753,
            20.6919,
            20.7086,
            20.7253,
            20.7419,
            20.7586,
            20.7753,
            20.7919,
            20.8086,
            20.8253,
            20.8419,
            20.8586,
            20.8753,
            20.8919,
            20.9086,
            20.9253,
            20.9419,
            20.9586,
            20.9753,
            20.9919,
            21.0,
            21.0167,
            21.0333,
            21.05,
            21.0667,
            21.0833,
            21.1,
            21.1128,
            21.1169,
            21.1336,
            21.1503,
            21.1669,
            21.1753,
            21.1919,
            21.2086,
            21.2253,
            21.2419,
            21.2586,
            21.2753,
            21.2919,
            21.3086,
            21.3253,
            21.3419,
            21.3586,
            21.3753,
            21.3919,
            21.4086,
            21.4253,
            21.4419,
            21.4586,
            21.4753,
            21.4919,
            21.5086,
            21.5253,
            21.5419,
            21.5586,
            21.5753,
            21.5756,
            21.5797,
            21.5964,
            21.6131,
            21.6297,
            21.6464,
            21.6631,
            21.6753,
            21.6919,
            21.7086,
            21.7253,
            21.7419,
            21.7586,
            21.7753,
            21.7919,
            21.8086,
            21.8253,
            21.8419,
            21.8586,
            21.8753,
            21.8919,
            21.9086,
            21.9253,
            21.9419,
            21.9586,
            21.9753,
            21.9919,
            21.9925,
            21.9967,
            22.0133,
            22.03,
            22.0467,
            22.0633,
            22.08,
            22.0967,
            22.1133,
            22.13,
            22.1467,
            22.1633,
            22.1753,
            22.1919,
            22.2086,
            22.2253,
            22.2419,
            22.2586,
            22.2753,
            22.2919,
            22.3086,
            22.3253,
            22.3419,
            22.3586,
            22.3753,
            22.3919,
            22.4086,
            22.4219,
            22.4261,
            22.4428,
            22.4594,
            22.4761,
            22.4928,
            22.5,
            22.5167,
            22.5333,
            22.55,
            22.5667,
            22.5833,
            22.6,
            22.6167,
            22.6333,
            22.65,
            22.6667,
            22.6753,
            22.6919,
            22.7086,
            22.7253,
            22.7419,
            22.7586,
            22.7753,
            22.7919,
            22.8086,
            22.8253,
            22.8419,
            22.8586,
            22.8753,
            22.8919,
            22.9086,
            22.9253,
            22.9394,
            22.9436,
            22.9603,
            22.9769,
            22.9936,
            23.0103,
            23.0269,
            23.0436,
            23.0603,
            23.0769,
            23.0936,
            23.1103,
            23.1269,
            23.1436,
            23.1603,
            23.1753,
            23.1919,
            23.2086,
            23.2253,
            23.2419,
            23.25,
            23.2667,
            23.2833,
            23.3,
            23.3167,
            23.3333,
            23.35,
            23.3667,
            23.3833,
            23.4,
            23.4167,
            23.4333,
            23.45,
            23.4667,
            23.4833,
            23.5,
            23.5167,
            23.5192,
            23.5233,
            23.54,
            23.5567,
            23.5733,
            23.59,
            23.6067,
            23.6233,
            23.64,
            23.6567,
            23.6733,
            23.6753,
            23.6919,
            23.7086,
            23.7253,
            23.7419,
            23.7586,
            23.7753,
            23.7919,
            23.8086,
            23.8253,
            23.8419,
            23.8586,
            23.8753,
            23.8919,
            23.9086,
            23.9111,
            23.9153,
            23.9319,
            23.9486,
            23.9653,
            23.9819,
            23.9986,
            24.0,
            24.0167,
            24.0333,
            24.05,
            24.0667,
            24.0833,
            24.1,
            24.1167,
            24.1194,
            24.1236,
            24.1403,
            24.1569,
            24.1736,
            24.1753,
            24.1919,
            24.2086,
            24.2253,
            24.2419,
            24.2586,
            24.2753,
            24.2919,
            24.3086,
            24.3253,
            24.3419,
            24.3586,
            24.3697,
            24.3739,
            24.3906,
            24.4072,
            24.4239,
            24.4406,
            24.4572,
            24.4739,
            24.4906,
            24.5072,
            24.5239,
            24.5406,
            24.5531,
            24.5572,
            24.5739,
            24.5906,
            24.6072,
            24.6239,
            24.6406,
            24.6572,
            24.6739,
            24.6753,
            24.6919,
            24.7086,
            24.7253,
            24.7419,
            24.7586,
            24.7753,
            24.7919,
            24.8086,
            24.8253,
            24.8364,
            24.8406,
            24.8572,
            24.8739,
            24.8906,
            24.9072,
            24.9239,
            24.9406,
            24.9572,
            24.9739,
            24.9867,
            24.9908,
            25.0075,
            25.0242,
            25.0408,
            25.0575,
            25.0742,
            25.0908,
            25.1075,
            25.1242,
            25.1408,
            25.1575,
            25.1703,
            25.1744,
            25.1911,
            25.2078,
            25.2244,
            25.2411,
            25.2578,
            25.2744,
            25.2911,
            25.3078,
            25.3244,
            25.3331,
            25.3372,
            25.3539,
            25.3706,
            25.3872,
            25.4039,
            25.4206,
            25.4372,
            25.4539,
            25.4706,
            25.475,
            25.4792,
            25.4958,
            25.5,
            25.5167,
            25.5333,
            25.55,
            25.5667,
            25.5833,
            25.6,
            25.6167,
            25.6333,
            25.6333,
            25.6375,
            25.6458,
            25.6625,
            25.6753,
            25.6919,
            25.7086,
            25.7253,
            25.7419,
            25.7586,
            25.7753,
            25.7919,
            25.8086,
            25.8253,
            25.8339,
            25.8381,
            25.8547,
            25.8714,
            25.8881,
            25.9047,
            25.9214,
            25.9381,
            25.9547,
            25.9714,
            25.9881,
            26.0,
            26.0047,
            26.0089,
            26.0256,
            26.0422,
            26.0589,
            26.0672,
            26.0839,
            26.1006,
            26.1172,
            26.1256,
            26.1422,
            26.1589,
            26.1753,
            26.1842,
            26.2008,
            26.2175,
            26.2342,
            26.2425,
            26.2592,
            26.2758,
            26.2925,
            26.3092,
            26.3258,
            26.3425,
            26.3592,
            26.3758,
            26.3925,
            26.4092,
            26.4175,
            26.4342,
            26.4508,
            26.4675,
            26.4717,
            26.4883,
            26.5
        ],
        "values": {
            "F10": {
                "Biomass": [
                    [
                        7.4e-05,
                        7.4e-05,
                        7.4e-05,
                        7.4e-05,
                        7.4e-05,
                        7.4e-05,
                        7.4e-05,
                        7.4e-05,
                        7.4e-05,
                        7.4e-05,
                        7.4e-05,
                        7.4e-05,
                        7.4e-05,
                        7.4e-05,
                        7.4e-05,
                        7.4e-05,
                        7.4e-05,
                        7.4e-05,
                        7.4e-05,
                        7.4e-05,
                        7.4e-05,
                        7.4e-05,
                        7.4e-05,
                        7.4e-05,
                        7.4e-05,
                        7.4e-05,
                        7.4e-05,
                        7.4e-05,
                        7.4e-05,
                        7.4e-05,
                        7.4e-05,
                        7.4e-05,
                        7.4e-05,
                        7.4e-05,
                        7.4e-05,
                        7.4e-05,
                        7.4e-05,
                        7.4e-05,
                        7.4e-05,
                        7.4e-05,
                        7.4e-05,
                        7.4e-05,
                        7.4e-05,
                        7.4e-05,
                        7.4e-05,
                        7.4e-05,
                        7.4e-05,
                        7.4e-05,
                        7.4e-05,
                        7.4e-05,
                        7.4e-05,
                        7.4e-05,
                        7.4e-05,
                        7.4e-05,
                        7.4e-05,
                        7.4e-05,
                        7.4e-05,
                        7.4e-05,
                        7.4e-05,
                        7.4e-05,
                        7.4e-05,
                        7.4e-05,
                        7.4e-05,
                        7.4e-05,
                        7.4e-05,
                        7.4e-05,
                        7.4e-05,
                        7.4e-05,
                        7.4e-05,
                        7.4e-05,
                        7.4e-05,
                        7.4e-05,
                        7.4e-05,
                        7.4e-05,
                        7.4e-05,
                        7.4e-05,
                        7.4e-05,
                        7.4e-05,
                        7.4e-05,
                        7.4e-05,
                        7.4e-05,
                        7.4e-05,
                        7.4e-05,
                        7.4e-05,
                        7.4e-05,
                        7.4e-05,
                        7.4e-05,
                        7.4e-05,
                        7.4e-05,
                        7.4e-05,
                        7.4e-05,
                        7.4e-05,
                        7.4e-05,
                        7.4e-05,
                        7.4e-05,
                        7.4e-05,
                        7.4e-05,
                        7.4e-05,
                        7.4e-05,
                        7.4e-05,
                        7.4e-05,
                        7.4e-05,
                        7.4e-05,
                        7.4e-05,
                        7.4e-05,
                        7.4e-05,
                        7.4e-05,
                        7.4e-05,
                        7.4e-05,
                        7.4e-05,
                        7.4e-05,
                        7.4e-05,
                        7.4e-05,
                        7.4e-05,
                        7.4e-05,
                        7.4e-05,
                        7.4e-05,
                        7.4e-05,
                        7.4e-05,
                        7.4e-05,
                        7.4e-05,
                        7.4e-05,
                        7.4e-05,
                        7.4e-05,
                        7.4e-05,
                        7.4e-05,
                        7.4e-05,
                        7.4e-05,
                        7.4e-05,
                        7.4e-05,
                        7.4e-05,
                        7.4e-05,
                        7.4e-05,
                        7.4e-05
                    ],
                    [
                        7.436259605602888e-05,
                        7.468261184513176e-05,
                        7.468604613104596e-05,
                        7.436312391804238e-05,
                        7.436266668617151e-05,
                        7.471840470697485e-05,
                        7.43625982350255e-05,
                        7.436324036690449e-05,
                        7.47643010347808e-05,
                        7.436324036690449e-05,
                        7.436325132628194e-05,
                        7.436248453249863e-05,
                        7.436307620689566e-05,
                        7.436313429130942e-05,
                        7.471691256654788e-05,
                        7.436313429130942e-05,
                        7.468658476352472e-05,
                        7.436325132628194e-05,
                        7.471216272000883e-05,
                        7.436313429130942e-05,
                        7.471486722184715e-05,
                        7.43625982350255e-05,
                        7.471871304088277e-05,
                        7.436324036690449e-05,
                        7.43628542323606e-05,
                        7.469685250539166e-05,
                        7.470262515569535e-05,
                        7.436322301838809e-05,
                        7.436287601355128e-05,
                        7.436324036690449e-05,
                        7.471433552046535e-05,
                        7.436277116489254e-05,
                        7.436324036690449e-05,
                        7.472909412370095e-05,
                        7.436313429130942e-05,
                        7.436325060345565e-05,
                        7.46073432568906e-05,
                        7.436287242917138e-05,
                        7.472132851186729e-05,
                        7.43632247416808e-05,
                        7.436325132628194e-05,
                        7.468386632333931e-05,
                        7.436260042620586e-05,
                        7.475827432587688e-05,
                        7.471456100661191e-05,
                        7.472464805791298e-05,
                        7.404957159977987e-05,
                        7.43627515338732e-05,
                        7.436324036690449e-05,
                        7.436265576670764e-05,
                        7.471402979248711e-05,
                        7.471240018256501e-05,
                        7.47135266329595e-05,
                        7.405974558524075e-05,
                        7.46845109105225e-05,
                        7.436324036690449e-05,
                        7.468260849835204e-05,
                        7.418078200950926e-05,
                        7.436280560061535e-05,
                        7.43625982350255e-05,
                        7.476238294059406e-05,
                        7.471407557995281e-05,
                        7.468668567574122e-05,
                        7.436226430771983e-05,
                        7.436280850735032e-05,
                        7.436306961607117e-05,
                        7.485435739094519e-05,
                        7.436266763716431e-05,
                        7.436280266089203e-05,
                        7.436261617183009e-05,
                        7.436295444062564e-05,
                        7.436308120313027e-05,
                        7.475594776847752e-05,
                        7.436325132628194e-05,
                        7.476243795005623e-05,
                        7.485695981209099e-05,
                        7.47187635352829e-05,
                        7.436325132628194e-05,
                        7.436325132628194e-05,
                        7.468425752988497e-05,
                        7.470232110649577e-05,
                        7.413000965960546e-05,
                        7.436313429130942e-05,
                        7.435237022025575e-05,
                        7.476232245796922e-05,
                        7.436325132628194e-05,
                        7.471606666625698e-05,
                        7.418416677784585e-05,
                        7.46883283512128e-05,
                        7.436259896352418e-05,
                        7.485505340902487e-05,
                        7.436321424103138e-05,
                        7.436324036690449e-05,
                        7.436299135904865e-05,
                        7.475922657719614e-05,
                        7.43627365156455e-05,
                        7.436325132628194e-05,
                        7.436269422286172e-05,
                        7.436324036690449e-05,
                        7.436325132628194e-05,
                        7.47619508518863e-05,
                        7.406482758108062e-05,
                        7.436308708365266e-05,
                        7.436260277895565e-05,
                        7.472395668091234e-05,
                        7.436324036690449e-05,
                        7.436323675292822e-05,
                        7.485450963278298e-05,
                        7.436324036690449e-05,
                        7.469941878731563e-05,
                        7.46775281880215e-05,
                        7.405033696103369e-05,
                        7.468768041798525e-05,
                        7.436313429130942e-05,
                        7.436325132628194e-05,
                        7.485549462835272e-05,
                        7.436325132628194e-05,
                        7.436324036690449e-05,
                        7.436313429130942e-05,
                        7.436275273628883e-05,
                        7.477499609796487e-05,
                        7.476242861688844e-05,
                        7.436324036690449e-05,
                        7.436319481934033e-05,
                        7.436324036690449e-05,
                        7.47483293031263e-05,
                        7.436325076734476e-05,
                        7.436265940679832e-05,
                        7.46881557144762e-05,
                        7.472503611184762e-05,
                        7.476243463065064e-05,
                        7.436325132628194e-05,
                        7.471400084269593e-05,
                        7.436317096563261e-05
                    ],
                    [
                        7.472712525124441e-05,
                        7.537374893626497e-05,
                        7.538070383108444e-05,
                        7.472818660555666e-05,
                        7.472726725766762e-05,
                        7.544625389630613e-05,
                        7.472755560034731e-05,
                        7.472842074645086e-05,
                        7.553929437438892e-05,
                        7.472842074645086e-05,
                        7.472887029145738e-05,
                        7.47265970695648e-05,
                        7.472855999376554e-05,
                        7.47279024245651e-05,
                        7.544323035945031e-05,
                        7.47279024245651e-05,
                        7.538179460468705e-05,
                        7.472887029145738e-05,
                        7.543360626323602e-05,
                        7.47279024245651e-05,
                        7.54390859811623e-05,
                        7.472755560034731e-05,
                        7.544687868302486e-05,
                        7.472842074645086e-05,
                        7.472764435664689e-05,
                        7.540259036240883e-05,
                        7.541428374509181e-05,
                        7.47283858641857e-05,
                        7.472768815135421e-05,
                        7.472842074645086e-05,
                        7.543800866624362e-05,
                        7.47279031659401e-05,
                        7.472842074645086e-05,
                        7.546791638477572e-05,
                        7.47279024245651e-05,
                        7.472886883637919e-05,
                        7.522143217751332e-05,
                        7.472768093636729e-05,
                        7.545217865757976e-05,
                        7.472885974956968e-05,
                        7.472887029145738e-05,
                        7.537628946230976e-05,
                        7.472732524574926e-05,
                        7.552707266510589e-05,
                        7.54384655391554e-05,
                        7.545890573975286e-05,
                        7.409918818857632e-05,
                        7.472743741230934e-05,
                        7.472842074645086e-05,
                        7.4727671412298e-05,
                        7.543738916637892e-05,
                        7.5434087282898e-05,
                        7.543636972470146e-05,
                        7.411955534640214e-05,
                        7.53775946330187e-05,
                        7.472842074645086e-05,
                        7.537374215885641e-05,
                        7.436215011171116e-05,
                        7.47279730314634e-05,
                        7.472755560034731e-05,
                        7.553540447419287e-05,
                        7.543748193349775e-05,
                        7.53819988909524e-05,
                        7.472692493663034e-05,
                        7.472797888279049e-05,
                        7.47280774220404e-05,
                        7.57220819910266e-05,
                        7.472746045525237e-05,
                        7.47277320855071e-05,
                        7.472759116232268e-05,
                        7.472827265036034e-05,
                        7.47281007192804e-05,
                        7.552235494481279e-05,
                        7.472887029145738e-05,
                        7.553551603100768e-05,
                        7.572736863369433e-05,
                        7.544698100251488e-05,
                        7.472887029145738e-05,
                        7.472887029145738e-05,
                        7.537708151311204e-05,
                        7.54136678979871e-05,
                        7.426032819321552e-05,
                        7.47279024245651e-05,
                        7.470696682632169e-05,
                        7.553528181756957e-05,
                        7.472887029145738e-05,
                        7.544151634664486e-05,
                        7.436895358754637e-05,
                        7.538532565014078e-05,
                        7.472713109048504e-05,
                        7.57234959296432e-05,
                        7.47283678624353e-05,
                        7.472842074645086e-05,
                        7.472792007289765e-05,
                        7.55290036681524e-05,
                        7.472740766784941e-05,
                        7.472887029145738e-05,
                        7.472779108699789e-05,
                        7.472842074645086e-05,
                        7.472887029145738e-05,
                        7.553452821729396e-05,
                        7.412973084800532e-05,
                        7.472853966497085e-05,
                        7.472713785881736e-05,
                        7.545750462671359e-05,
                        7.472842074645086e-05,
                        7.472841347991069e-05,
                        7.572239124996307e-05,
                        7.472842074645086e-05,
                        7.540778866282658e-05,
                        7.536345499153837e-05,
                        7.410072030350351e-05,
                        7.538401344921625e-05,
                        7.47279024245651e-05,
                        7.472887029145738e-05,
                        7.572439219635021e-05,
                        7.472887029145738e-05,
                        7.472842074645086e-05,
                        7.47279024245651e-05,
                        7.472713588540025e-05,
                        7.556098643957504e-05,
                        7.553549710385679e-05,
                        7.472842074645086e-05,
                        7.472832916502417e-05,
                        7.472842074645086e-05,
                        7.550690785511154e-05,
                        7.472886805329963e-05,
                        7.472725262132045e-05,
                        7.538497612167144e-05,
                        7.5459692228785e-05,
                        7.553550929949711e-05,
                        7.472887029145738e-05,
                        7.543733050195702e-05,
                        7.472870690520039e-05
                    ],
                    [
                        7.509391389135859e-05,
                        7.607763442175184e-05,
                        7.608824041970513e-05,
                        7.509551534115408e-05,
                        7.509412813058021e-05,
                        7.618824204123978e-05,
                        7.509432643642381e-05,
                        7.509586863208026e-05,
                        7.633031794007586e-05,
                        7.509586863208026e-05,
                        7.509630928835194e-05,
                        7.509246173924679e-05,
                        7.509583894706317e-05,
                        7.509442898911366e-05,
                        7.618362767675188e-05,
                        7.509442898911366e-05,
                        7.608990375289276e-05,
                        7.509630928835194e-05,
                        7.616894102112838e-05,
                        7.509442898911366e-05,
                        7.617730298954591e-05,
                        7.509432643642381e-05,
                        7.618919557262901e-05,
                        7.509556528181609e-05,
                        7.509469715422509e-05,
                        7.612162108036757e-05,
                        7.613945919413866e-05,
                        7.509581599882404e-05,
                        7.509476323492041e-05,
                        7.509556528181609e-05,
                        7.617565900295859e-05,
                        7.509484994730638e-05,
                        7.509556528181609e-05,
                        7.622130716256913e-05,
                        7.509442898911366e-05,
                        7.509630709375373e-05,
                        7.584558439389595e-05,
                        7.509475231651316e-05,
                        7.61972845730718e-05,
                        7.509806289977387e-05,
                        7.509630928835194e-05,
                        7.608150872246216e-05,
                        7.50940971451208e-05,
                        7.631164592078178e-05,
                        7.617635619418e-05,
                        7.620755243658743e-05,
                        7.41488381386943e-05,
                        7.509438412290611e-05,
                        7.509586863208026e-05,
                        7.509450110586876e-05,
                        7.617471355296063e-05,
                        7.616967481624148e-05,
                        7.617315796843119e-05,
                        7.417941418363698e-05,
                        7.608349864544226e-05,
                        7.509586863208026e-05,
                        7.607762408700154e-05,
                        7.45439673386721e-05,
                        7.509495601497042e-05,
                        7.509432643642381e-05,
                        7.632437474121813e-05,
                        7.617485510395705e-05,
                        7.609021512998636e-05,
                        7.509513290546173e-05,
                        7.509496484008117e-05,
                        7.509504753279585e-05,
                        7.660990424050764e-05,
                        7.509430111442797e-05,
                        7.509471088110608e-05,
                        7.509437937746779e-05,
                        7.509540790781652e-05,
                        7.509538574817442e-05,
                        7.630443904618173e-05,
                        7.509630928835194e-05,
                        7.632454517855803e-05,
                        7.661799976046798e-05,
                        7.618935173190655e-05,
                        7.509630928835194e-05,
                        7.509630928835194e-05,
                        7.608271617462321e-05,
                        7.613851983140903e-05,
                        7.439110064245574e-05,
                        7.509442898911366e-05,
                        7.506327454301591e-05,
                        7.632418734453276e-05,
                        7.509630928835194e-05,
                        7.618101192582488e-05,
                        7.455420127040566e-05,
                        7.609528857434105e-05,
                        7.509392267224971e-05,
                        7.661206947940655e-05,
                        7.509578822365983e-05,
                        7.509586863208026e-05,
                        7.509481024347729e-05,
                        7.631459587358558e-05,
                        7.509403751637535e-05,
                        7.509630928835194e-05,
                        7.509467942487305e-05,
                        7.509586863208026e-05,
                        7.509630928835194e-05,
                        7.632303598998567e-05,
                        7.419469199818623e-05,
                        7.509581062690066e-05,
                        7.50939313660335e-05,
                        7.620541378433841e-05,
                        7.509586863208026e-05,
                        7.509555432352545e-05,
                        7.661037779289225e-05,
                        7.509586863208026e-05,
                        7.612955083254249e-05,
                        7.606193882297904e-05,
                        7.415113804028874e-05,
                        7.609328741117874e-05,
                        7.509442898911366e-05,
                        7.509630928835194e-05,
                        7.661344186292064e-05,
                        7.509630928835194e-05,
                        7.509586863208026e-05,
                        7.509442898911366e-05,
                        7.509327376568412e-05,
                        7.636346524917392e-05,
                        7.632451626174292e-05,
                        7.509586863208026e-05,
                        7.509542717268046e-05,
                        7.509586863208026e-05,
                        7.628084464500975e-05,
                        7.509630449524468e-05,
                        7.509410604625068e-05,
                        7.609475572732734e-05,
                        7.620875308579072e-05,
                        7.632453489431349e-05,
                        7.509630928835194e-05,
                        7.617462401578061e-05,
                        7.5096060804278e-05
                    ],
                    [
                        7.546250312366777e-05,
                        7.678215483045598e-05,
                        7.679641843145688e-05,
                        7.546464994665672e-05,
                        7.546279030395245e-05,
                        7.693093437371468e-05,
                        7.54636750615949e-05,
                        7.54651235529558e-05,
                        7.71221399000625e-05,
                        7.54651235529558e-05,
                        7.54663354418386e-05,
                        7.546011414795218e-05,
                        7.546665491080195e-05,
                        7.546274973300589e-05,
                        7.692472622128132e-05,
                        7.546274973300589e-05,
                        7.679865534127118e-05,
                        7.54663354418386e-05,
                        7.690496762641314e-05,
                        7.546274973300589e-05,
                        7.691621717677483e-05,
                        7.54636750615949e-05,
                        7.693221726204148e-05,
                        7.546479636527546e-05,
                        7.546355312433936e-05,
                        7.684131384145986e-05,
                        7.686530784376467e-05,
                        7.546505299507225e-05,
                        7.546364170880017e-05,
                        7.546479636527546e-05,
                        7.691400546959947e-05,
                        7.546437637599167e-05,
                        7.546479636527546e-05,
                        7.697542352473559e-05,
                        7.546274973300589e-05,
                        7.546633249734309e-05,
                        7.64702377915198e-05,
                        7.54636270524802e-05,
                        7.694310049471411e-05,
                        7.546744373898937e-05,
                        7.54663354418386e-05,
                        7.678736528310545e-05,
                        7.546296885298645e-05,
                        7.709700485331072e-05,
                        7.691494342401663e-05,
                        7.695691577663551e-05,
                        7.419855325981406e-05,
                        7.546313255225066e-05,
                        7.54651235529558e-05,
                        7.546390941265929e-05,
                        7.691273346286039e-05,
                        7.690595465614569e-05,
                        7.691064074620556e-05,
                        7.42393422664379e-05,
                        7.679004116219437e-05,
                        7.54651235529558e-05,
                        7.678214093205242e-05,
                        7.472642014679294e-05,
                        7.546451976001223e-05,
                        7.54636750615949e-05,
                        7.711413934323845e-05,
                        7.691292388760382e-05,
                        7.679907399432314e-05,
                        7.54635175272856e-05,
                        7.546453160058503e-05,
                        7.546410221962203e-05,
                        7.749872749518937e-05,
                        7.546324236594377e-05,
                        7.546379184434128e-05,
                        7.546374501884815e-05,
                        7.546512606139778e-05,
                        7.546447621908498e-05,
                        7.708730394327988e-05,
                        7.54663354418386e-05,
                        7.711436877732317e-05,
                        7.750963810207444e-05,
                        7.69324273614602e-05,
                        7.54663354418386e-05,
                        7.54663354418386e-05,
                        7.678898886170762e-05,
                        7.686404438174873e-05,
                        7.452189569431959e-05,
                        7.546274973300589e-05,
                        7.542201390155155e-05,
                        7.711388707867058e-05,
                        7.54663354418386e-05,
                        7.6921207057317e-05,
                        7.474035259323264e-05,
                        7.680589724202309e-05,
                        7.54625148777948e-05,
                        7.750164569715849e-05,
                        7.546501502684203e-05,
                        7.54651235529558e-05,
                        7.546378408664241e-05,
                        7.710097575820769e-05,
                        7.546274809666718e-05,
                        7.54663354418386e-05,
                        7.546509746533899e-05,
                        7.54651235529558e-05,
                        7.54663354418386e-05,
                        7.711233718481288e-05,
                        7.425973483153821e-05,
                        7.546566638801249e-05,
                        7.546252466380072e-05,
                        7.695403820027505e-05,
                        7.54651235529558e-05,
                        7.546478167348631e-05,
                        7.749936570348758e-05,
                        7.54651235529558e-05,
                        7.68519799981916e-05,
                        7.676104804571279e-05,
                        7.420162296740031e-05,
                        7.680320588658769e-05,
                        7.546274973300589e-05,
                        7.54663354418386e-05,
                        7.750349524703546e-05,
                        7.54663354418386e-05,
                        7.54651235529558e-05,
                        7.546274973300589e-05,
                        7.546120204197492e-05,
                        7.716676527904817e-05,
                        7.711432985113421e-05,
                        7.54651235529558e-05,
                        7.546461120230395e-05,
                        7.54651235529558e-05,
                        7.70555463563136e-05,
                        7.546632681993197e-05,
                        7.546276069889948e-05,
                        7.680518075634859e-05,
                        7.695853136929239e-05,
                        7.711435493333964e-05,
                        7.54663354418386e-05,
                        7.691261299523493e-05,
                        7.546599886715046e-05
                    ],
                    [
                        7.583411734517796e-05,
                        7.751152377123741e-05,
                        7.75297043039011e-05,
                        7.583681845027458e-05,
                        7.583495683832448e-05,
                        7.770124209756685e-05,
                        7.58351954132532e-05,
                        7.583741433909786e-05,
                        7.794535354002035e-05,
                        7.583741433909786e-05,
                        7.583854122949568e-05,
                        7.582956343609849e-05,
                        7.583773844707757e-05,
                        7.583287384417367e-05,
                        7.769332173434781e-05,
                        7.583287384417367e-05,
                        7.753255535829992e-05,
                        7.583854122949568e-05,
                        7.766811607829509e-05,
                        7.583287384417367e-05,
                        7.768246640602371e-05,
                        7.58351954132532e-05,
                        7.770287883683208e-05,
                        7.58360998250906e-05,
                        7.58354384393153e-05,
                        7.758693748470744e-05,
                        7.761753303812979e-05,
                        7.583732556348006e-05,
                        7.583554989515587e-05,
                        7.58360998250906e-05,
                        7.767964503227993e-05,
                        7.583607609571073e-05,
                        7.58360998250906e-05,
                        7.775801167241223e-05,
                        7.583287384417367e-05,
                        7.583853752634275e-05,
                        7.711442187934853e-05,
                        7.583601016776486e-05,
                        7.77167646135001e-05,
                        7.584020494660606e-05,
                        7.583854122949568e-05,
                        7.751816523380548e-05,
                        7.583496842429557e-05,
                        7.791324483211053e-05,
                        7.768084154103132e-05,
                        7.773439293966885e-05,
                        7.424827331000519e-05,
                        7.583538614392334e-05,
                        7.583741433909786e-05,
                        7.583549014162608e-05,
                        7.767802220138744e-05,
                        7.766937468062137e-05,
                        7.767535280032268e-05,
                        7.429932849089379e-05,
                        7.752157505229083e-05,
                        7.583741433909786e-05,
                        7.751150605752035e-05,
                        7.490940733531181e-05,
                        7.583625774075238e-05,
                        7.58351954132532e-05,
                        7.793513260578515e-05,
                        7.76782650925409e-05,
                        7.753308865626423e-05,
                        7.583869167650726e-05,
                        7.583627263197044e-05,
                        7.583522731692191e-05,
                        7.842711174221466e-05,
                        7.583531265269297e-05,
                        7.583600419776675e-05,
                        7.58352820763223e-05,
                        7.583702025261557e-05,
                        7.58365998657992e-05,
                        7.790085396891809e-05,
                        7.583854122949568e-05,
                        7.793542570340755e-05,
                        7.844108879372174e-05,
                        7.770314689129711e-05,
                        7.583854122949568e-05,
                        7.583854122949568e-05,
                        7.752023382359143e-05,
                        7.761592217625183e-05,
                        7.465354830187374e-05,
                        7.583287384417367e-05,
                        7.57828016149432e-05,
                        7.7934810340575e-05,
                        7.583854122949568e-05,
                        7.768883216333731e-05,
                        7.492657226738583e-05,
                        7.754178613066468e-05,
                        7.58346101213958e-05,
                        7.843085022420809e-05,
                        7.583775623023036e-05,
                        7.583741433909786e-05,
                        7.583482743961313e-05,
                        7.791831706972307e-05,
                        7.583352525512961e-05,
                        7.583854122949568e-05,
                        7.583578252544613e-05,
                        7.583741433909786e-05,
                        7.583854122949568e-05,
                        7.793283038415591e-05,
                        7.432484625383575e-05,
                        7.583769979325129e-05,
                        7.583461933727068e-05,
                        7.773072100714543e-05,
                        7.583741433909786e-05,
                        7.58360813581848e-05,
                        7.842792927605537e-05,
                        7.583741433909786e-05,
                        7.76005378610896e-05,
                        7.748462571996447e-05,
                        7.425211297631326e-05,
                        7.753835550175022e-05,
                        7.583287384417367e-05,
                        7.583854122949568e-05,
                        7.843321941338194e-05,
                        7.583854122949568e-05,
                        7.583741433909786e-05,
                        7.583287384417367e-05,
                        7.583092987428294e-05,
                        7.800237415105827e-05,
                        7.793537597643746e-05,
                        7.583741433909786e-05,
                        7.583586708379372e-05,
                        7.583741433909786e-05,
                        7.786029630443565e-05,
                        7.583852769509547e-05,
                        7.58349195703352e-05,
                        7.754087325430398e-05,
                        7.773645484070047e-05,
                        7.793540801842801e-05,
                        7.583854122949568e-05,
                        7.767786849487099e-05,
                        7.583811402564118e-05
                    ],
                    [
                        7.62070455512279e-05,
                        7.824353149418634e-05,
                        7.826565649783477e-05,
                        7.621030481212192e-05,
                        7.620748140229796e-05,
                        7.847448242935289e-05,
                        7.620950870523241e-05,
                        7.621102383880977e-05,
                        7.877190080970964e-05,
                        7.621102383880977e-05,
                        7.62135502297097e-05,
                        7.620082182140136e-05,
                        7.621549631002663e-05,
                        7.620481360005624e-05,
                        7.846483727947133e-05,
                        7.620481360005624e-05,
                        7.826912600491986e-05,
                        7.621213441643245e-05,
                        7.843414472627585e-05,
                        7.620481360005624e-05,
                        7.845161847159327e-05,
                        7.620809810569245e-05,
                        7.847647562068938e-05,
                        7.621064827338441e-05,
                        7.620863963271601e-05,
                        7.833531484995382e-05,
                        7.837255928149376e-05,
                        7.621091671801135e-05,
                        7.620877411977887e-05,
                        7.621064827338441e-05,
                        7.844818297684072e-05,
                        7.621057076114624e-05,
                        7.621064827338441e-05,
                        7.854362337253244e-05,
                        7.620481360005624e-05,
                        7.62121299490182e-05,
                        7.776068002277426e-05,
                        7.620875172326728e-05,
                        7.849338606295623e-05,
                        7.62133251313981e-05,
                        7.621213441643245e-05,
                        7.825161404008674e-05,
                        7.620738926675103e-05,
                        7.873276421405416e-05,
                        7.844963992925076e-05,
                        7.851485564142628e-05,
                        7.429811418321572e-05,
                        7.620799784701816e-05,
                        7.621102383880977e-05,
                        7.620845365639164e-05,
                        7.844620674472446e-05,
                        7.843567684859139e-05,
                        7.844295645900716e-05,
                        7.435938823527373e-05,
                        7.82557628935389e-05,
                        7.621102383880977e-05,
                        7.824350993843081e-05,
                        7.50930748035996e-05,
                        7.621079192126734e-05,
                        7.620809810569245e-05,
                        7.875944218626384e-05,
                        7.844650248380972e-05,
                        7.826977473034027e-05,
                        7.6214586837488e-05,
                        7.62108099088339e-05,
                        7.620959431289421e-05,
                        7.935969715656845e-05,
                        7.620780436919427e-05,
                        7.620863829969779e-05,
                        7.620961164402199e-05,
                        7.621029954241441e-05,
                        7.621004105667208e-05,
                        7.871766259227739e-05,
                        7.621213441643245e-05,
                        7.875979944301254e-05,
                        7.937676734555036e-05,
                        7.847680205656233e-05,
                        7.62135502297097e-05,
                        7.62135502297097e-05,
                        7.825413070846281e-05,
                        7.837059854535637e-05,
                        7.478529197728882e-05,
                        7.620481360005624e-05,
                        7.6146222008313e-05,
                        7.87590493753396e-05,
                        7.62135502297097e-05,
                        7.845937018700663e-05,
                        7.511448000892773e-05,
                        7.828035964454089e-05,
                        7.620706325941168e-05,
                        7.936426306728927e-05,
                        7.621085648903858e-05,
                        7.621102383880977e-05,
                        7.62091112756682e-05,
                        7.873894632037757e-05,
                        7.620753828902346e-05,
                        7.62135502297097e-05,
                        7.620976413840648e-05,
                        7.621102383880977e-05,
                        7.62135502297097e-05,
                        7.875663600875726e-05,
                        7.439000097555557e-05,
                        7.621111932473777e-05,
                        7.620707173515645e-05,
                        7.851038346615037e-05,
                        7.621102383880977e-05,
                        7.621062596594991e-05,
                        7.93606955737884e-05,
                        7.621102383880977e-05,
                        7.835187045289898e-05,
                        7.821080181384637e-05,
                        7.43027275572112e-05,
                        7.827618452998392e-05,
                        7.620481360005624e-05,
                        7.621213441643245e-05,
                        7.936715640616009e-05,
                        7.621213441643245e-05,
                        7.621102383880977e-05,
                        7.620481360005624e-05,
                        7.62024695049528e-05,
                        7.884141405055183e-05,
                        7.875973883121808e-05,
                        7.621102383880977e-05,
                        7.62103671294126e-05,
                        7.621102383880977e-05,
                        7.866823721575964e-05,
                        7.621211525969196e-05,
                        7.620743645684016e-05,
                        7.827924902329663e-05,
                        7.851736718162073e-05,
                        7.8759777887169e-05,
                        7.62135502297097e-05,
                        7.844601955417234e-05,
                        7.621302901902802e-05
                    ],
                    [
                        7.658223618135059e-05,
                        7.897553921713527e-05,
                        7.900160869176844e-05,
                        7.65860603009913e-05,
                        7.658323072585136e-05,
                        7.924772276113894e-05,
                        7.658861856863236e-05,
                        7.658690394562593e-05,
                        7.959844807939895e-05,
                        7.658690394562593e-05,
                        7.659337344279324e-05,
                        7.657645112308467e-05,
                        7.659416430843118e-05,
                        7.658114018388082e-05,
                        7.923635282459484e-05,
                        7.658114018388082e-05,
                        7.90056966515398e-05,
                        7.658811031082782e-05,
                        7.920017337425662e-05,
                        7.658114018388082e-05,
                        7.922077053716285e-05,
                        7.658337481816852e-05,
                        7.925007240454669e-05,
                        7.658578612210097e-05,
                        7.658641858048656e-05,
                        7.90836922152002e-05,
                        7.912758552485773e-05,
                        7.658677825911307e-05,
                        7.658426432218245e-05,
                        7.658578612210097e-05,
                        7.921672092140148e-05,
                        7.658986544205127e-05,
                        7.658578612210097e-05,
                        7.932923507265264e-05,
                        7.658114018388082e-05,
                        7.658810506952817e-05,
                        7.840693816619998e-05,
                        7.658472175511001e-05,
                        7.927000751241236e-05,
                        7.659297805845661e-05,
                        7.658811031082782e-05,
                        7.898506284636802e-05,
                        7.658315018758112e-05,
                        7.955228359599779e-05,
                        7.92184383174702e-05,
                        7.929531834318372e-05,
                        7.434797153229253e-05,
                        7.65838350313193e-05,
                        7.658690394562593e-05,
                        7.658379195546378e-05,
                        7.92143912880615e-05,
                        7.920197901656141e-05,
                        7.921056011769164e-05,
                        7.441957424213195e-05,
                        7.898995073478696e-05,
                        7.658690394562593e-05,
                        7.897551381934128e-05,
                        7.52779105784471e-05,
                        7.659012827096077e-05,
                        7.658337481816852e-05,
                        7.958375176674254e-05,
                        7.921473987507853e-05,
                        7.900646080441632e-05,
                        7.659048199846874e-05,
                        7.659014943336623e-05,
                        7.658455014315196e-05,
                        8.029228257092224e-05,
                        7.658363742158732e-05,
                        7.658461626478008e-05,
                        7.658873704450033e-05,
                        7.658595758847204e-05,
                        7.658806585500199e-05,
                        7.953447121563669e-05,
                        7.658811031082782e-05,
                        7.958417318261754e-05,
                        8.031244589737898e-05,
                        7.925045722182757e-05,
                        7.659337344279324e-05,
                        7.659337344279324e-05,
                        7.898802759333419e-05,
                        7.912527491446089e-05,
                        7.49170356527039e-05,
                        7.658114018388082e-05,
                        7.651416374338447e-05,
                        7.95832884101042e-05,
                        7.659337344279324e-05,
                        7.922990821067596e-05,
                        7.53026179414772e-05,
                        7.901893315841711e-05,
                        7.658602936746143e-05,
                        8.029767591037047e-05,
                        7.658719077818104e-05,
                        7.658690394562593e-05,
                        7.65839836866365e-05,
                        7.955957557103208e-05,
                        7.65821390536e-05,
                        7.659337344279324e-05,
                        7.658419528130137e-05,
                        7.658690394562593e-05,
                        7.659337344279324e-05,
                        7.95804416333586e-05,
                        7.445523005932664e-05,
                        7.658691937738874e-05,
                        7.658274609165298e-05,
                        7.929004592515532e-05,
                        7.658690394562593e-05,
                        7.658550442745907e-05,
                        8.029346187152143e-05,
                        7.658690394562593e-05,
                        7.910320304470836e-05,
                        7.893697790772827e-05,
                        7.435335912519802e-05,
                        7.901401355821763e-05,
                        7.658114018388082e-05,
                        7.658811031082782e-05,
                        8.030109339893824e-05,
                        7.658811031082782e-05,
                        7.658690394562593e-05,
                        7.658114018388082e-05,
                        7.657838661628228e-05,
                        7.968045395004541e-05,
                        7.958410168599871e-05,
                        7.658690394562593e-05,
                        7.658545642441007e-05,
                        7.658922105523569e-05,
                        7.947617812708362e-05,
                        7.658808431266248e-05,
                        7.658646853111716e-05,
                        7.901762479228928e-05,
                        7.929827952254099e-05,
                        7.958414775591e-05,
                        7.659337344279324e-05,
                        7.921417061347371e-05,
                        7.65927524245191e-05
                    ],
                    [
                        7.695893509418846e-05,
                        7.97075469400842e-05,
                        7.973756088570213e-05,
                        7.696332854120868e-05,
                        7.695952253232475e-05,
                        8.002096309292497e-05,
                        7.69677284320323e-05,
                        7.696429779051157e-05,
                        8.042499534908824e-05,
                        7.696429779051157e-05,
                        7.697319665587679e-05,
                        7.69526414321694e-05,
                        7.697283230683571e-05,
                        7.695802982070452e-05,
                        8.000786836971836e-05,
                        7.695802982070452e-05,
                        7.974226729815972e-05,
                        7.6965726597148e-05,
                        7.996620202223737e-05,
                        7.695802982070452e-05,
                        7.998992260273242e-05,
                        7.696028590388975e-05,
                        8.002366918840399e-05,
                        7.696703230247132e-05,
                        7.696724936450364e-05,
                        7.983206958044658e-05,
                        7.988261176822168e-05,
                        7.696415339126173e-05,
                        7.696126517643974e-05,
                        7.696703230247132e-05,
                        7.998525886596226e-05,
                        7.696916012295632e-05,
                        7.696703230247132e-05,
                        8.011484677277284e-05,
                        7.695802982070452e-05,
                        7.696572057529525e-05,
                        7.905319630962569e-05,
                        7.696123489512212e-05,
                        8.004662896186848e-05,
                        7.697372995150389e-05,
                        7.6965726597148e-05,
                        7.97185116526493e-05,
                        7.695921233977466e-05,
                        8.037180297794142e-05,
                        7.998723670568964e-05,
                        8.007578104494115e-05,
                        7.439782888136934e-05,
                        7.696021481993553e-05,
                        7.696429779051157e-05,
                        7.69607651572546e-05,
                        7.998257583139852e-05,
                        7.996828118453142e-05,
                        7.997816377637614e-05,
                        7.447976024899015e-05,
                        7.972413857603503e-05,
                        7.696429779051157e-05,
                        7.970751770025174e-05,
                        7.546274635329459e-05,
                        7.696946462065421e-05,
                        7.696028590388975e-05,
                        8.040806134722123e-05,
                        7.998297726634734e-05,
                        7.974314687849236e-05,
                        7.696637715944947e-05,
                        7.696948895789854e-05,
                        7.696560843782255e-05,
                        8.122486798527604e-05,
                        7.695977181943084e-05,
                        7.696089580459764e-05,
                        7.696786244497868e-05,
                        7.696325328902229e-05,
                        7.69691463916366e-05,
                        8.035127983899597e-05,
                        7.6965726597148e-05,
                        8.040854692222254e-05,
                        8.12481244492076e-05,
                        8.002411238709279e-05,
                        7.697319665587679e-05,
                        7.697319665587679e-05,
                        7.972192447820557e-05,
                        7.987995128356543e-05,
                        7.504877932811897e-05,
                        7.695802982070452e-05,
                        7.688210547845593e-05,
                        8.04075274448688e-05,
                        7.697319665587679e-05,
                        8.000044623434528e-05,
                        7.549075587402666e-05,
                        7.975750667229333e-05,
                        7.696609111532994e-05,
                        8.123108875345167e-05,
                        7.696406910980968e-05,
                        7.696429779051157e-05,
                        7.69649558739782e-05,
                        8.038020482168657e-05,
                        7.696283084525148e-05,
                        7.697319665587679e-05,
                        7.69634755190672e-05,
                        7.696429779051157e-05,
                        7.697319665587679e-05,
                        8.040424725795993e-05,
                        7.452050980142812e-05,
                        7.696435830727204e-05,
                        7.695896245987843e-05,
                        8.006970838416026e-05,
                        7.696429779051157e-05,
                        7.696384282777016e-05,
                        8.122622816925444e-05,
                        7.696429779051157e-05,
                        7.985453563651774e-05,
                        7.966315400161018e-05,
                        7.440399069318482e-05,
                        7.975184258645135e-05,
                        7.695802982070452e-05,
                        7.6965726597148e-05,
                        8.12350303917164e-05,
                        7.6965726597148e-05,
                        7.696429779051157e-05,
                        7.695802982070452e-05,
                        7.695486557891771e-05,
                        8.051949384953897e-05,
                        8.040846454077934e-05,
                        7.696429779051157e-05,
                        7.696665248569474e-05,
                        7.697047674947095e-05,
                        8.02841190384076e-05,
                        7.696569288853202e-05,
                        7.696659661829038e-05,
                        7.975600056128192e-05,
                        8.007919186346125e-05,
                        8.040851762465098e-05,
                        7.697319665587679e-05,
                        7.998232167277508e-05,
                        7.697247583001015e-05
                    ],
                    [
                        7.733774065942608e-05,
                        8.045233986598627e-05,
                        8.048643313169121e-05,
                        7.734270970625507e-05,
                        7.733927103994984e-05,
                        8.08084282580531e-05,
                        7.734683829543224e-05,
                        7.734380594526338e-05,
                        8.126773601254807e-05,
                        7.734380594526338e-05,
                        7.735301986896032e-05,
                        7.733228688062174e-05,
                        7.735150030524026e-05,
                        7.733838726808588e-05,
                        8.079354708377871e-05,
                        7.733838726808588e-05,
                        8.049177908610303e-05,
                        7.734682871630843e-05,
                        8.074619853815868e-05,
                        7.733838726808588e-05,
                        8.077315352582787e-05,
                        7.734067003275693e-05,
                        8.081150356015528e-05,
                        7.734827848284168e-05,
                        7.734808014852072e-05,
                        8.059379502857595e-05,
                        8.065121796719757e-05,
                        7.734364262690412e-05,
                        7.734037600853846e-05,
                        7.734827848284168e-05,
                        8.076785383105986e-05,
                        7.734845480386135e-05,
                        7.734827848284168e-05,
                        8.091512937044404e-05,
                        7.733838726808588e-05,
                        7.73468218997337e-05,
                        7.970947967529721e-05,
                        7.73412087422871e-05,
                        8.083759648111728e-05,
                        7.735448184455115e-05,
                        7.734682871630843e-05,
                        8.046479499458398e-05,
                        7.733968000065913e-05,
                        8.120724932042086e-05,
                        8.077010137664804e-05,
                        8.08707281658367e-05,
                        7.444768623044617e-05,
                        7.734005206488677e-05,
                        7.734380594526338e-05,
                        7.734121252732262e-05,
                        8.076480475676126e-05,
                        8.074856075574741e-05,
                        8.075979122993578e-05,
                        7.453994625584836e-05,
                        8.047118588153011e-05,
                        7.734380594526338e-05,
                        8.045230665330391e-05,
                        7.564758212814208e-05,
                        7.734880097034766e-05,
                        7.734067003275693e-05,
                        8.124847925427599e-05,
                        8.07652609094068e-05,
                        8.049277791702664e-05,
                        7.734573069178744e-05,
                        7.734882848243087e-05,
                        7.734666673249314e-05,
                        8.217791899691352e-05,
                        7.734031339448742e-05,
                        7.734158587491853e-05,
                        7.734698784545703e-05,
                        7.734402900536932e-05,
                        7.73502269282712e-05,
                        8.118391321901701e-05,
                        7.734682871630843e-05,
                        8.12490314234587e-05,
                        8.220440033010595e-05,
                        8.081200723099546e-05,
                        7.735301986896032e-05,
                        7.735301986896032e-05,
                        8.046867089740763e-05,
                        8.064819549266109e-05,
                        7.518095666937106e-05,
                        7.733838726808588e-05,
                        7.725004721352739e-05,
                        8.12478721279496e-05,
                        7.735301986896032e-05,
                        8.078511254493663e-05,
                        7.567889380657612e-05,
                        8.050908985125794e-05,
                        7.734615286319847e-05,
                        8.218500247901668e-05,
                        7.734441411741143e-05,
                        7.734380594526338e-05,
                        7.734592806131989e-05,
                        8.121680296799701e-05,
                        7.734352263690297e-05,
                        7.735301986896032e-05,
                        7.734373490098965e-05,
                        7.734380594526338e-05,
                        7.735301986896032e-05,
                        8.124414208239492e-05,
                        7.45858971924817e-05,
                        7.734527985127402e-05,
                        7.733863246444967e-05,
                        8.086382638921182e-05,
                        7.734380594526338e-05,
                        7.734229380753484e-05,
                        8.217946775144663e-05,
                        7.734380594526338e-05,
                        8.061931923034666e-05,
                        8.040191773659676e-05,
                        7.445462226117163e-05,
                        8.050265575793626e-05,
                        7.733838726808588e-05,
                        7.734682871630843e-05,
                        8.218949052086089e-05,
                        7.734682871630843e-05,
                        7.734380594526338e-05,
                        7.733838726808588e-05,
                        7.733480490833064e-05,
                        8.137520587365276e-05,
                        8.124893774426288e-05,
                        7.734380594526338e-05,
                        7.734784854697942e-05,
                        7.735173244370619e-05,
                        8.110755253709496e-05,
                        7.734678545056203e-05,
                        7.734672470546361e-05,
                        8.050737937495295e-05,
                        8.087460496760861e-05,
                        8.124899810828121e-05,
                        7.735301986896032e-05,
                        8.076451591151827e-05,
                        7.735219923550121e-05
                    ],
                    [
                        7.771825597153884e-05,
                        8.120017085991684e-05,
                        8.12383754890598e-05,
                        7.772380570884381e-05,
                        7.771984094190802e-05,
                        8.159927358159915e-05,
                        7.772633872030583e-05,
                        7.77250300616457e-05,
                        8.21143246111613e-05,
                        7.77250300616457e-05,
                        7.773323508262796e-05,
                        7.771275335229014e-05,
                        7.773204407774992e-05,
                        7.771956874965918e-05,
                        8.1582591303329e-05,
                        7.771956874965918e-05,
                        8.124436599673704e-05,
                        7.772793083546885e-05,
                        8.152951415141239e-05,
                        7.771956874965918e-05,
                        8.155972992001857e-05,
                        7.77210541616241e-05,
                        8.160272112110907e-05,
                        7.772952466321203e-05,
                        7.772891093253781e-05,
                        8.13586922983805e-05,
                        8.142305108631885e-05,
                        7.772484765668636e-05,
                        7.772119928642154e-05,
                        7.772952466321203e-05,
                        8.155378907826521e-05,
                        7.772814032478743e-05,
                        7.772952466321203e-05,
                        8.171889812198872e-05,
                        7.771956874965918e-05,
                        7.772792322417214e-05,
                        8.036814527199743e-05,
                        7.772200493570622e-05,
                        8.163197296744551e-05,
                        7.773523373759842e-05,
                        7.772793083546885e-05,
                        8.121412812716899e-05,
                        7.77201476615436e-05,
                        8.204648028718603e-05,
                        8.155630853063353e-05,
                        8.166911712890368e-05,
                        7.44975773525059e-05,
                        7.772071088362059e-05,
                        7.77250300616457e-05,
                        7.772165989739065e-05,
                        8.155037096102118e-05,
                        8.153216169011097e-05,
                        8.154475107039646e-05,
                        7.460014251125712e-05,
                        8.122128890130171e-05,
                        7.77250300616457e-05,
                        8.120013364330064e-05,
                        7.583251285212714e-05,
                        7.77285283381532e-05,
                        7.77210541616241e-05,
                        8.209272488249734e-05,
                        8.155088227566403e-05,
                        8.124548498671931e-05,
                        7.772590601533901e-05,
                        7.772855903147818e-05,
                        7.772772502716372e-05,
                        8.313583312077683e-05,
                        7.772085496954398e-05,
                        7.772227594523942e-05,
                        7.772650374475596e-05,
                        7.772480472171638e-05,
                        7.77313074649058e-05,
                        8.202030693725468e-05,
                        7.772793083546885e-05,
                        8.20933442244884e-05,
                        8.316557062583275e-05,
                        8.160328576091103e-05,
                        7.773323508262796e-05,
                        7.773323508262796e-05,
                        8.121847067130214e-05,
                        8.141966374294276e-05,
                        7.531323705993097e-05,
                        7.771956874965918e-05,
                        7.761835705357205e-05,
                        8.209204389577879e-05,
                        7.773323508262796e-05,
                        8.157313607222232e-05,
                        7.586750470442305e-05,
                        8.126376443578809e-05,
                        7.772621461106699e-05,
                        8.314378770140954e-05,
                        7.772558288960088e-05,
                        7.77250300616457e-05,
                        7.77269002486616e-05,
                        8.205719570337422e-05,
                        7.772421442855446e-05,
                        7.773323508262796e-05,
                        7.772399428291212e-05,
                        7.77250300616457e-05,
                        7.773323508262796e-05,
                        8.208786008302801e-05,
                        7.465128458353529e-05,
                        7.772620139527599e-05,
                        7.771912313508327e-05,
                        8.16613793755022e-05,
                        7.77250300616457e-05,
                        7.772344669418597e-05,
                        8.313757227252018e-05,
                        7.77250300616457e-05,
                        8.138729910188319e-05,
                        8.114367259422209e-05,
                        7.450528865051482e-05,
                        8.125655427039175e-05,
                        7.771956874965918e-05,
                        7.772793083546885e-05,
                        8.314882743488452e-05,
                        7.772793083546885e-05,
                        7.77250300616457e-05,
                        7.771956874965918e-05,
                        7.771556650311644e-05,
                        8.223487959074562e-05,
                        8.20932391494184e-05,
                        7.77250300616457e-05,
                        7.772904460826409e-05,
                        7.773298813794145e-05,
                        8.193466744268056e-05,
                        7.772787801259203e-05,
                        7.772685279263682e-05,
                        8.126184802102281e-05,
                        8.167346379767135e-05,
                        8.209330685683564e-05,
                        7.773323508262796e-05,
                        8.155004714339616e-05,
                        7.773231416124424e-05
                    ],
                    [
                        7.790072351570883e-05,
                        8.156592972251495e-05,
                        8.160618600772797e-05,
                        7.790656301429896e-05,
                        7.790233561978947e-05,
                        8.198649755200861e-05,
                        7.790882067428477e-05,
                        7.790785129516889e-05,
                        8.252936593199084e-05,
                        7.790785129516889e-05,
                        7.791607563137297e-05,
                        7.789519702888943e-05,
                        7.791478284363169e-05,
                        7.790236921398877e-05,
                        8.196891647985671e-05,
                        7.790236921398877e-05,
                        8.16124981608194e-05,
                        7.791069078643054e-05,
                        8.191298061840635e-05,
                        7.790236921398877e-05,
                        8.194482359316738e-05,
                        7.79034558409374e-05,
                        8.199013084689107e-05,
                        7.791235647820868e-05,
                        7.791153516129403e-05,
                        8.173296759504358e-05,
                        8.18007875256128e-05,
                        7.790765936610251e-05,
                        7.790382050377631e-05,
                        7.791235647820868e-05,
                        8.193856280400345e-05,
                        7.791071501012009e-05,
                        7.791235647820868e-05,
                        8.211257119896881e-05,
                        7.790236921398877e-05,
                        7.791068277857363e-05,
                        8.06894090884886e-05,
                        7.790461253162581e-05,
                        8.202095907307647e-05,
                        7.791794396429331e-05,
                        7.791069078643054e-05,
                        8.158063658840027e-05,
                        7.790259119333074e-05,
                        8.245784994372666e-05,
                        8.194121794424645e-05,
                        8.206010555823562e-05,
                        7.451507602051782e-05,
                        7.790324992845853e-05,
                        7.790785129516889e-05,
                        7.790409313357476e-05,
                        8.193496052551639e-05,
                        8.191577053866642e-05,
                        8.192903804524306e-05,
                        7.462279203685862e-05,
                        8.158818155162613e-05,
                        7.790785129516889e-05,
                        8.156589050785333e-05,
                        7.591751348852953e-05,
                        7.79111241443397e-05,
                        7.79034558409374e-05,
                        8.25065969950362e-05,
                        8.193549936727342e-05,
                        8.161367711243525e-05,
                        7.790820281729445e-05,
                        7.791115643362517e-05,
                        7.791046308865038e-05,
                        8.360642949732826e-05,
                        7.790333538399773e-05,
                        7.790483045781718e-05,
                        7.790899333483694e-05,
                        7.790740180017168e-05,
                        7.791405631789195e-05,
                        8.243026072846709e-05,
                        7.791069078643054e-05,
                        8.250724985814481e-05,
                        8.363779195205455e-05,
                        8.199072591166711e-05,
                        7.791607563137297e-05,
                        7.791607563137297e-05,
                        8.15852119956451e-05,
                        8.17972181047608e-05,
                        7.537184003295622e-05,
                        7.790236921398877e-05,
                        7.779522502267794e-05,
                        8.250587914990645e-05,
                        7.791607563137297e-05,
                        8.195895189908087e-05,
                        7.595427984019833e-05,
                        8.163293839278497e-05,
                        7.790858032095462e-05,
                        8.361481878829238e-05,
                        7.790837639851702e-05,
                        7.790785129516889e-05,
                        7.79095953432588e-05,
                        8.246914511469804e-05,
                        7.790676960788154e-05,
                        7.791607563137297e-05,
                        7.790633330100558e-05,
                        7.790785129516889e-05,
                        7.791607563137297e-05,
                        8.250146889458538e-05,
                        7.467651059010454e-05,
                        7.790887124061398e-05,
                        7.790157827303751e-05,
                        8.20519506319426e-05,
                        7.790785129516889e-05,
                        7.790623247472644e-05,
                        8.360826366425912e-05,
                        7.790785129516889e-05,
                        8.176311268488799e-05,
                        8.150639934173586e-05,
                        7.452317428675654e-05,
                        8.162534095109931e-05,
                        7.790236921398877e-05,
                        7.791069078643054e-05,
                        8.362013383607528e-05,
                        7.791069078643054e-05,
                        7.790785129516889e-05,
                        7.790236921398877e-05,
                        7.78981574452313e-05,
                        8.265645076226744e-05,
                        8.250713909621393e-05,
                        7.790785129516889e-05,
                        7.791185141422454e-05,
                        7.791582439294627e-05,
                        8.233999085460014e-05,
                        7.79106331907481e-05,
                        7.790925164788374e-05,
                        8.163091921070875e-05,
                        8.206468670238443e-05,
                        8.25072104681934e-05,
                        7.791607563137297e-05,
                        8.193461925582748e-05,
                        7.791510402039114e-05
                    ],
                    [
                        7.828243994695935e-05,
                        8.231832794325729e-05,
                        8.236274386906678e-05,
                        7.828886385502234e-05,
                        7.828412281579552e-05,
                        8.2782432932079e-05,
                        7.829056760591288e-05,
                        7.829028107085246e-05,
                        8.338175306100083e-05,
                        7.829028107085246e-05,
                        7.829854580616458e-05,
                        7.827688022683713e-05,
                        7.829704687804063e-05,
                        7.828477206091308e-05,
                        8.276302711942465e-05,
                        7.828477206091308e-05,
                        8.236970840720727e-05,
                        7.829313451009804e-05,
                        8.270129125398894e-05,
                        7.828477206091308e-05,
                        8.273643641853596e-05,
                        7.8285176467067e-05,
                        8.278644372799447e-05,
                        7.82948083839903e-05,
                        7.829357645310432e-05,
                        8.250263753295604e-05,
                        8.25774772734715e-05,
                        7.829006993283196e-05,
                        7.828584687252581e-05,
                        7.82948083839903e-05,
                        8.272952556115415e-05,
                        7.829264866904689e-05,
                        7.82948083839903e-05,
                        8.292159449680789e-05,
                        7.828477206091308e-05,
                        7.829312570186139e-05,
                        8.135163709601089e-05,
                        7.828662748574376e-05,
                        8.282047120010793e-05,
                        7.830038586393105e-05,
                        7.829313451009804e-05,
                        8.233455365238033e-05,
                        7.828432138366633e-05,
                        8.330278362614356e-05,
                        8.273245661239738e-05,
                        8.286368134751547e-05,
                        7.456499165921437e-05,
                        7.828512631022522e-05,
                        7.829028107085246e-05,
                        7.828587745020822e-05,
                        8.27255518974235e-05,
                        8.270437529901822e-05,
                        8.271901302605707e-05,
                        7.468303970786147e-05,
                        8.23428795697764e-05,
                        7.829028107085246e-05,
                        8.231828502807908e-05,
                        7.610297620108917e-05,
                        7.829310070156947e-05,
                        7.8285176467067e-05,
                        8.33566109571048e-05,
                        8.272614682982573e-05,
                        8.237101017373886e-05,
                        7.82895757935342e-05,
                        7.829313620971219e-05,
                        7.829272590460165e-05,
                        8.457169146134493e-05,
                        7.828513999037166e-05,
                        7.828678455273177e-05,
                        7.829075536765043e-05,
                        7.828951679818261e-05,
                        7.829634897133673e-05,
                        8.327232027335589e-05,
                        7.829313451009804e-05,
                        8.335733155750553e-05,
                        8.460635765440494e-05,
                        8.27871005528586e-05,
                        7.829854580616458e-05,
                        7.829854580616458e-05,
                        8.233960337991699e-05,
                        8.257353628960154e-05,
                        7.550425774217832e-05,
                        7.828477206091308e-05,
                        7.816565053777214e-05,
                        8.335581827926018e-05,
                        7.829854580616458e-05,
                        8.275202922766792e-05,
                        7.614331024665206e-05,
                        8.239226245488644e-05,
                        7.829032684104919e-05,
                        8.458096497099709e-05,
                        7.829076611077989e-05,
                        7.829028107085246e-05,
                        7.829177150020644e-05,
                        8.331525566031362e-05,
                        7.828866357344999e-05,
                        7.829854580616458e-05,
                        7.828815478403006e-05,
                        7.829028107085246e-05,
                        7.829854580616458e-05,
                        8.335094823110816e-05,
                        7.474193124066787e-05,
                        7.829113310384324e-05,
                        7.828328510056129e-05,
                        8.28546800892916e-05,
                        7.829028107085246e-05,
                        7.828865049346571e-05,
                        8.457371878136485e-05,
                        7.829028107085246e-05,
                        8.253590009812049e-05,
                        8.225264813236574e-05,
                        7.457386607495393e-05,
                        8.238387954376314e-05,
                        7.828477206091308e-05,
                        7.829313451009804e-05,
                        8.458683962100618e-05,
                        7.829313451009804e-05,
                        7.829028107085246e-05,
                        7.828477206091308e-05,
                        7.828013768016397e-05,
                        8.35220959212932e-05,
                        8.335720933897086e-05,
                        7.829028107085246e-05,
                        7.829425287966405e-05,
                        7.829829333361842e-05,
                        8.317265304912144e-05,
                        7.829306660170925e-05,
                        7.829106509766912e-05,
                        8.239003290419706e-05,
                        8.286873159302804e-05,
                        8.335728814369952e-05,
                        7.829854580616458e-05,
                        8.272517554031556e-05,
                        7.829747107023135e-05
                    ],
                    [
                        7.866668628725047e-05,
                        8.308012292396998e-05,
                        8.312879836657345e-05,
                        7.867370216960669e-05,
                        7.866844080687674e-05,
                        8.358883200585942e-05,
                        7.867484458805993e-05,
                        7.867524999082977e-05,
                        8.42460646571192e-05,
                        7.867524999082977e-05,
                        7.868355539385229e-05,
                        7.866109307263126e-05,
                        7.868184558268318e-05,
                        7.866971387308936e-05,
                        8.356755569366294e-05,
                        7.866971387308936e-05,
                        8.313643091398033e-05,
                        7.867811747079551e-05,
                        8.34998750058819e-05,
                        7.866971387308936e-05,
                        8.353840467845401e-05,
                        7.866942696913155e-05,
                        8.359322977750999e-05,
                        7.867979958120249e-05,
                        7.86781516116871e-05,
                        8.328212126415937e-05,
                        8.33641526471618e-05,
                        7.867501939495793e-05,
                        7.867040716092537e-05,
                        7.867979958120249e-05,
                        8.353082753668347e-05,
                        7.86771141778249e-05,
                        7.867979958120249e-05,
                        8.374141239749214e-05,
                        7.866971387308936e-05,
                        7.867810785180841e-05,
                        8.202122012659664e-05,
                        7.867117618057247e-05,
                        8.36305369693117e-05,
                        7.868536548394062e-05,
                        7.867811747079551e-05,
                        8.309790399505756e-05,
                        7.866858160483268e-05,
                        8.415944393985568e-05,
                        8.353404138291426e-05,
                        8.367791341390317e-05,
                        7.461495259942965e-05,
                        7.866953402505419e-05,
                        7.867524999082977e-05,
                        7.867019246626717e-05,
                        8.352647317340622e-05,
                        8.350326037834022e-05,
                        8.351930258268491e-05,
                        7.474335329716926e-05,
                        8.310702937117321e-05,
                        7.867524999082977e-05,
                        8.308007622018184e-05,
                        7.628905136428999e-05,
                        7.867761028003487e-05,
                        7.866942696913155e-05,
                        8.421848622739961e-05,
                        8.352712558893828e-05,
                        8.313785835452438e-05,
                        7.867347129284504e-05,
                        7.86776490486897e-05,
                        7.86775255625179e-05,
                        8.555205578326716e-05,
                        7.866947559018463e-05,
                        7.867127157548326e-05,
                        7.867504703061627e-05,
                        7.867416677555602e-05,
                        7.868117874516141e-05,
                        8.412603056674418e-05,
                        7.867811747079551e-05,
                        8.421927636453338e-05,
                        8.55901238506326e-05,
                        8.35939499137341e-05,
                        7.868355539385229e-05,
                        7.868355539385229e-05,
                        8.310343919764217e-05,
                        8.335983106663516e-05,
                        7.563699005085131e-05,
                        7.866971387308936e-05,
                        7.853846001677756e-05,
                        8.421761672780695e-05,
                        7.868355539385229e-05,
                        8.355549862746566e-05,
                        7.633297708833963e-05,
                        8.316114956607354e-05,
                        7.867460341401094e-05,
                        8.55622398122145e-05,
                        7.867569393933178e-05,
                        7.867524999082977e-05,
                        7.867648337691658e-05,
                        8.417312397314899e-05,
                        7.8673089606145e-05,
                        7.868355539385229e-05,
                        7.867250548449603e-05,
                        7.867524999082977e-05,
                        7.868355539385229e-05,
                        8.421227466984657e-05,
                        7.480742969226304e-05,
                        7.867593184821829e-05,
                        7.866752043431843e-05,
                        8.366804441188858e-05,
                        7.867524999082977e-05,
                        7.867360755308538e-05,
                        8.555428198195466e-05,
                        7.867524999082977e-05,
                        8.33185775122135e-05,
                        8.300814733608542e-05,
                        7.462460457174401e-05,
                        8.315196227616971e-05,
                        7.866971387308936e-05,
                        7.867811747079551e-05,
                        8.556869063683287e-05,
                        7.867811747079551e-05,
                        7.867524999082977e-05,
                        7.866971387308936e-05,
                        7.866465140674768e-05,
                        8.440002114145047e-05,
                        8.421914238523926e-05,
                        7.867524999082977e-05,
                        7.867919298302088e-05,
                        7.868330167898138e-05,
                        8.40167194464561e-05,
                        7.867803785867516e-05,
                        7.86754094660385e-05,
                        8.315870469678731e-05,
                        8.36834447090103e-05,
                        8.42192288201939e-05,
                        7.868355539385229e-05,
                        8.352606084522878e-05,
                        7.868237436993866e-05
                    ],
                    [
                        7.905467786895254e-05,
                        8.385596953226063e-05,
                        8.39090554005209e-05,
                        7.906229698684409e-05,
                        7.905650535808133e-05,
                        8.44108958534748e-05,
                        7.90628670200413e-05,
                        7.906397790015873e-05,
                        8.512825376770217e-05,
                        7.906397790015873e-05,
                        7.907232436854593e-05,
                        7.904905077247427e-05,
                        7.907039654432235e-05,
                        7.905841440955364e-05,
                        8.43876798032487e-05,
                        7.905841440955364e-05,
                        8.391737956046401e-05,
                        7.906685955813663e-05,
                        8.431383519996677e-05,
                        7.905841440955364e-05,
                        8.435587391136936e-05,
                        7.905742266257162e-05,
                        8.441569493749951e-05,
                        7.906854998559604e-05,
                        7.906647790113265e-05,
                        8.407628684286204e-05,
                        8.416576965805412e-05,
                        7.906372747591258e-05,
                        7.905871866102761e-05,
                        7.906854998559604e-05,
                        8.434760595298254e-05,
                        7.906532779396843e-05,
                        7.906854998559604e-05,
                        8.4577395914765e-05,
                        7.905841440955364e-05,
                        7.906684911296068e-05,
                        8.270177549631788e-05,
                        7.9059475820416e-05,
                        8.44564036272023e-05,
                        7.907410192812327e-05,
                        7.906685955813663e-05,
                        8.387536114736426e-05,
                        7.90565872482238e-05,
                        8.50336818222064e-05,
                        8.43511130085731e-05,
                        8.450810170483777e-05,
                        7.466497994560549e-05,
                        7.905768907989228e-05,
                        7.906397790015873e-05,
                        7.905825389955011e-05,
                        8.434285679612641e-05,
                        8.431753278825625e-05,
                        8.433503129984311e-05,
                        7.480376354520633e-05,
                        8.388531392590609e-05,
                        7.906397790015873e-05,
                        8.385591890681501e-05,
                        7.647602801057738e-05,
                        7.906586973060479e-05,
                        7.905742266257162e-05,
                        8.50981432454811e-05,
                        8.434356880097851e-05,
                        8.391893698910999e-05,
                        7.90611009477766e-05,
                        7.90659118217803e-05,
                        7.906608078121127e-05,
                        8.655512655525456e-05,
                        7.905755804517589e-05,
                        7.905950833300667e-05,
                        7.906308349669591e-05,
                        7.906256954140149e-05,
                        7.906976449327253e-05,
                        8.499720340236655e-05,
                        7.906685955813663e-05,
                        8.509900564763006e-05,
                        8.659674593162389e-05,
                        8.441648073245902e-05,
                        7.907232436854593e-05,
                        7.907232436854593e-05,
                        8.388139866437416e-05,
                        8.416105382750033e-05,
                        7.577018468927814e-05,
                        7.905841440955364e-05,
                        7.891479747563105e-05,
                        8.509719390834335e-05,
                        7.907232436854593e-05,
                        8.437452443107196e-05,
                        7.652358082731754e-05,
                        8.394433955513564e-05,
                        7.906262544036879e-05,
                        8.656626115714015e-05,
                        7.9064379210292e-05,
                        7.906397790015873e-05,
                        7.906494914384341e-05,
                        8.504861705533054e-05,
                        7.906126409162256e-05,
                        7.907232436854593e-05,
                        7.906060033094737e-05,
                        7.906397790015873e-05,
                        7.907232436854593e-05,
                        8.509136131729365e-05,
                        7.487304224611656e-05,
                        7.906448621214203e-05,
                        7.905549887870256e-05,
                        8.4497332550717e-05,
                        7.906397790015873e-05,
                        7.906232344853243e-05,
                        8.655756035030276e-05,
                        7.906397790015873e-05,
                        8.411605198584719e-05,
                        8.377747711545044e-05,
                        7.467541153869597e-05,
                        8.393431931364563e-05,
                        7.905841440955364e-05,
                        7.906685955813663e-05,
                        8.657331338622832e-05,
                        7.906685955813663e-05,
                        7.906397790015873e-05,
                        7.905841440955364e-05,
                        7.905291570936126e-05,
                        8.529636320952984e-05,
                        8.509885944643235e-05,
                        7.906397790015873e-05,
                        7.906789132070181e-05,
                        7.907206939920262e-05,
                        8.487787474642812e-05,
                        7.90667661288738e-05,
                        7.906350057652363e-05,
                        8.394167189569147e-05,
                        8.451413213825964e-05,
                        8.509895381102374e-05,
                        7.907232436854593e-05,
                        8.434240715955236e-05,
                        7.90710322859209e-05
                    ],
                    [
                        7.944285595896843e-05,
                        8.463251597021859e-05,
                        8.469001978086223e-05,
                        7.945107887322473e-05,
                        7.944475648327375e-05,
                        8.523373988166872e-05,
                        7.945107597071515e-05,
                        7.945289300247288e-05,
                        8.60113332778044e-05,
                        7.945289300247288e-05,
                        7.946128055602746e-05,
                        7.943719496134056e-05,
                        7.945913436362475e-05,
                        7.944730212580328e-05,
                        8.520858064461145e-05,
                        7.944730212580328e-05,
                        8.469903672901182e-05,
                        7.945578884529992e-05,
                        8.512856121271332e-05,
                        7.944730212580328e-05,
                        8.517411516587051e-05,
                        7.944560486183322e-05,
                        8.523894099218248e-05,
                        7.945748759382244e-05,
                        7.945499099219579e-05,
                        8.48711836423579e-05,
                        8.496813082987389e-05,
                        7.945262273139974e-05,
                        7.944721696677454e-05,
                        7.945748759382244e-05,
                        8.516515516890813e-05,
                        7.945372806114279e-05,
                        7.945748759382244e-05,
                        8.54141845599037e-05,
                        7.944730212580328e-05,
                        7.945577757316626e-05,
                        8.338287732026561e-05,
                        7.944796225262253e-05,
                        8.52830572456229e-05,
                        7.946302545743683e-05,
                        7.945578884529992e-05,
                        8.465352087794237e-05,
                        7.944477940893329e-05,
                        8.59087951633158e-05,
                        8.516895595260222e-05,
                        8.533908469367458e-05,
                        7.471501059835919e-05,
                        7.944603074754656e-05,
                        7.945289300247288e-05,
                        7.944650189970396e-05,
                        8.516001051644253e-05,
                        8.513257155918506e-05,
                        8.515152895968517e-05,
                        7.486417860622625e-05,
                        8.466430245076989e-05,
                        7.945289300247288e-05,
                        8.463246141648844e-05,
                        7.666304954678807e-05,
                        7.94543159201039e-05,
                        7.944560486183322e-05,
                        8.597868589279216e-05,
                        8.516078221552456e-05,
                        8.470072436064017e-05,
                        7.944891655888126e-05,
                        7.945436133688824e-05,
                        7.94548230221402e-05,
                        8.755932826918175e-05,
                        7.94458270888491e-05,
                        7.94479318226208e-05,
                        7.945130644924892e-05,
                        7.94511591914171e-05,
                        7.945853728421217e-05,
                        8.586924596711816e-05,
                        7.945578884529992e-05,
                        8.597962069585626e-05,
                        8.760450639846983e-05,
                        8.523979256280132e-05,
                        7.946128055602746e-05,
                        7.946128055602746e-05,
                        8.46600615481341e-05,
                        8.496302006922041e-05,
                        7.590340234930797e-05,
                        7.944730212580328e-05,
                        7.929131062279269e-05,
                        8.597765656788778e-05,
                        7.946128055602746e-05,
                        8.51943250172964e-05,
                        7.671423121975164e-05,
                        8.472824188856695e-05,
                        7.945083398559653e-05,
                        8.757141543923288e-05,
                        7.945325159718802e-05,
                        7.945289300247288e-05,
                        7.945360184980896e-05,
                        8.592498794740729e-05,
                        7.944962524534515e-05,
                        7.946128055602746e-05,
                        7.944888163112279e-05,
                        7.945289300247288e-05,
                        7.946128055602746e-05,
                        8.597133252107542e-05,
                        7.493866048153897e-05,
                        7.945322760122847e-05,
                        7.944366372526068e-05,
                        8.532741377316899e-05,
                        7.945289300247288e-05,
                        7.94512265293191e-05,
                        8.75619700948519e-05,
                        7.945289300247288e-05,
                        8.491426341898754e-05,
                        8.454749571398768e-05,
                        7.472622191501024e-05,
                        8.471738727228672e-05,
                        7.944730212580328e-05,
                        7.945578884529992e-05,
                        8.757907032958472e-05,
                        7.945578884529992e-05,
                        7.945289300247288e-05,
                        7.944730212580328e-05,
                        7.944136678596271e-05,
                        8.619362254226209e-05,
                        8.597946224978466e-05,
                        7.945289300247288e-05,
                        7.945677681376561e-05,
                        7.94610243316068e-05,
                        8.573988116405263e-05,
                        7.945568149361996e-05,
                        7.945177827005911e-05,
                        8.472535106681218e-05,
                        8.534561516642399e-05,
                        8.597956455892691e-05,
                        7.946128055602746e-05,
                        8.51595235048588e-05,
                        7.945987717706673e-05
                    ],
                    [
                        7.983820286923446e-05,
                        8.543645113200358e-05,
                        8.549867252306436e-05,
                        7.984705134918675e-05,
                        7.984017897703082e-05,
                        8.608717943686289e-05,
                        7.984645413708978e-05,
                        7.984900350158329e-05,
                        8.692942195734754e-05,
                        7.984900350158329e-05,
                        7.9857432901527e-05,
                        7.983250722662094e-05,
                        7.985505431333222e-05,
                        7.984338473144312e-05,
                        8.605993918081108e-05,
                        7.984338473144312e-05,
                        8.550842911295041e-05,
                        7.985191379207486e-05,
                        8.59733088934737e-05,
                        7.984338473144312e-05,
                        8.602262589727173e-05,
                        7.984095578205122e-05,
                        8.60928111149399e-05,
                        7.98536210158323e-05,
                        7.985068428115922e-05,
                        8.56947208705984e-05,
                        8.579964882828003e-05,
                        7.984871266739578e-05,
                        7.984289563394274e-05,
                        7.98536210158323e-05,
                        8.6012925042472e-05,
                        7.9849302608115e-05,
                        7.98536210158323e-05,
                        8.628256625992762e-05,
                        7.984338473144312e-05,
                        7.985190166313827e-05,
                        8.40852740614952e-05,
                        7.984362852963897e-05,
                        8.6140577399456e-05,
                        7.985914003889757e-05,
                        7.985191379207486e-05,
                        8.545917891428092e-05,
                        7.984014073776635e-05,
                        8.681831841331619e-05,
                        8.601704027931073e-05,
                        8.620124357935411e-05,
                        7.47651661447727e-05,
                        7.984154521826948e-05,
                        7.984900350158329e-05,
                        7.984192099043319e-05,
                        8.600735683583819e-05,
                        8.597765363721557e-05,
                        8.599817308796865e-05,
                        7.492477556371635e-05,
                        8.547084470795175e-05,
                        7.984900350158329e-05,
                        8.543639238602496e-05,
                        7.685177904521519e-05,
                        7.984993987395395e-05,
                        7.984095578205122e-05,
                        8.689404634409928e-05,
                        8.600819241904518e-05,
                        8.55102554920957e-05,
                        7.984387924314823e-05,
                        7.984998873621641e-05,
                        7.98507540277475e-05,
                        8.860822623766282e-05,
                        7.98412680706578e-05,
                        7.984353281691787e-05,
                        7.98466972943144e-05,
                        7.984693224836735e-05,
                        7.985449963595629e-05,
                        8.677546871018484e-05,
                        7.985191379207486e-05,
                        8.68950589992136e-05,
                        8.865726403593027e-05,
                        8.609373313457433e-05,
                        7.9857432901527e-05,
                        7.9857432901527e-05,
                        8.546625611902079e-05,
                        8.579411601401235e-05,
                        7.603749346170767e-05,
                        7.984338473144312e-05,
                        7.967457258607668e-05,
                        8.689293100562172e-05,
                        7.9857432901527e-05,
                        8.60445054096042e-05,
                        7.69066570445134e-05,
                        8.554003180098781e-05,
                        7.984621175363609e-05,
                        8.862134664495144e-05,
                        7.984931633254677e-05,
                        7.984900350158329e-05,
                        7.984944009101533e-05,
                        8.683586303035031e-05,
                        7.984516142309881e-05,
                        7.9857432901527e-05,
                        7.984432940366639e-05,
                        7.984900350158329e-05,
                        7.9857432901527e-05,
                        8.688607849295435e-05,
                        7.500449350423775e-05,
                        7.984915787012626e-05,
                        7.98389931240639e-05,
                        8.618860634233135e-05,
                        7.984900350158329e-05,
                        7.984732471155473e-05,
                        8.861109364570521e-05,
                        7.984900350158329e-05,
                        8.574134427816119e-05,
                        8.53444643781727e-05,
                        7.477716107265659e-05,
                        8.552828607097268e-05,
                        7.984338473144312e-05,
                        7.985191379207486e-05,
                        8.862965498677747e-05,
                        7.985191379207486e-05,
                        7.984900350158329e-05,
                        7.984338473144312e-05,
                        7.983699700013656e-05,
                        8.712696931851347e-05,
                        8.689488738694015e-05,
                        7.984900350158329e-05,
                        7.98528562399084e-05,
                        7.985717539877507e-05,
                        8.66353218347335e-05,
                        7.985178828294112e-05,
                        7.984722767760361e-05,
                        8.553690300633305e-05,
                        8.620831013549625e-05,
                        8.689499823885777e-05,
                        7.9857432901527e-05,
                        8.600682978607029e-05,
                        7.98559087864866e-05
                    ],
                    [
                        8.023431107014652e-05,
                        8.624329483083216e-05,
                        8.631026562227826e-05,
                        8.024378742758219e-05,
                        8.023636303205141e-05,
                        8.694386807457037e-05,
                        8.024259363610522e-05,
                        8.024587811362782e-05,
                        8.785122842479588e-05,
                        8.024587811362782e-05,
                        8.025434944079837e-05,
                        8.022858070355591e-05,
                        8.02517369671535e-05,
                        8.024023139613324e-05,
                        8.69145321624801e-05,
                        8.024023139613324e-05,
                        8.632076682949689e-05,
                        8.024880287969352e-05,
                        8.682124471597005e-05,
                        8.024023139613324e-05,
                        8.687435108639685e-05,
                        8.02370679823708e-05,
                        8.694993335112119e-05,
                        8.02505185950581e-05,
                        8.024714006901472e-05,
                        8.652129956029852e-05,
                        8.663426312685463e-05,
                        8.024556664026004e-05,
                        8.023933681736808e-05,
                        8.02505185950581e-05,
                        8.686390418941338e-05,
                        8.024563902550824e-05,
                        8.02505185950581e-05,
                        8.715430297462961e-05,
                        8.024023139613324e-05,
                        8.024878989078458e-05,
                        8.478993220986977e-05,
                        8.024005726805116e-05,
                        8.700137541545681e-05,
                        8.025601827191375e-05,
                        8.024880287969352e-05,
                        8.626775712468253e-05,
                        8.023626339418775e-05,
                        8.773149581293332e-05,
                        8.686833608028607e-05,
                        8.70667131797426e-05,
                        7.481533495422974e-05,
                        8.023782140259263e-05,
                        8.024587811362782e-05,
                        8.023810161290494e-05,
                        8.685790944894143e-05,
                        8.682592615493829e-05,
                        8.684801861113087e-05,
                        7.498539183764576e-05,
                        8.628031302520278e-05,
                        8.024587811362782e-05,
                        8.624323186457349e-05,
                        7.704068992016087e-05,
                        8.024632606826603e-05,
                        8.02370679823708e-05,
                        8.781310426131748e-05,
                        8.685880936121798e-05,
                        8.63227328635433e-05,
                        8.023960090863599e-05,
                        8.02463783887361e-05,
                        8.02474484419932e-05,
                        8.966187071105226e-05,
                        8.023747067421542e-05,
                        8.023989602410161e-05,
                        8.024284933150513e-05,
                        8.024346814499209e-05,
                        8.02512254808832e-05,
                        8.768532120670091e-05,
                        8.024880287969352e-05,
                        8.781419534736363e-05,
                        8.971480013398697e-05,
                        8.69509263160568e-05,
                        8.025434944079837e-05,
                        8.025434944079837e-05,
                        8.62753744088944e-05,
                        8.662830537859951e-05,
                        7.617167733011123e-05,
                        8.024023139613324e-05,
                        8.005855123779843e-05,
                        8.781190226935808e-05,
                        8.025434944079837e-05,
                        8.689791197600934e-05,
                        7.709927141076129e-05,
                        8.635478322622172e-05,
                        8.024235085507161e-05,
                        8.967603292220549e-05,
                        8.024614485712281e-05,
                        8.024587811362782e-05,
                        8.024604139791101e-05,
                        8.775040227515524e-05,
                        8.02414595503071e-05,
                        8.025434944079837e-05,
                        8.024053821752342e-05,
                        8.024587811362782e-05,
                        8.025434944079837e-05,
                        8.780451736056041e-05,
                        7.50703493362048e-05,
                        8.024585155988897e-05,
                        8.02350833602737e-05,
                        8.705310277132136e-05,
                        8.024587811362782e-05,
                        8.024418697536015e-05,
                        8.966496556536958e-05,
                        8.024587811362782e-05,
                        8.657149091709057e-05,
                        8.614429499623182e-05,
                        7.482811390619659e-05,
                        8.634214035709703e-05,
                        8.024023139613324e-05,
                        8.024880287969352e-05,
                        8.968500010915638e-05,
                        8.024880287969352e-05,
                        8.024587811362782e-05,
                        8.024023139613324e-05,
                        8.023338960060128e-05,
                        8.806414838965183e-05,
                        8.781401047104819e-05,
                        8.024587811362782e-05,
                        8.024969962354631e-05,
                        8.02540906572457e-05,
                        8.753431304556197e-05,
                        8.024865876336761e-05,
                        8.024343868309598e-05,
                        8.635141488586105e-05,
                        8.707431964696581e-05,
                        8.781412992926946e-05,
                        8.025434944079837e-05,
                        8.685734207817437e-05,
                        8.025270358722763e-05
                    ],
                    [
                        8.063041927105858e-05,
                        8.705013852966074e-05,
                        8.712185872149217e-05,
                        8.064052350597762e-05,
                        8.063254708707198e-05,
                        8.780055671227783e-05,
                        8.063873313512066e-05,
                        8.064275272567234e-05,
                        8.877303489224423e-05,
                        8.064275272567234e-05,
                        8.065126598006974e-05,
                        8.062465418049088e-05,
                        8.064841962097477e-05,
                        8.063707806082336e-05,
                        8.776912514414913e-05,
                        8.063707806082336e-05,
                        8.713310454604335e-05,
                        8.06456919673122e-05,
                        8.76691805384664e-05,
                        8.063707806082336e-05,
                        8.772607627552197e-05,
                        8.063318018269037e-05,
                        8.780705558730246e-05,
                        8.06474161742839e-05,
                        8.064359585687021e-05,
                        8.734787824999863e-05,
                        8.746887742542923e-05,
                        8.064242061312429e-05,
                        8.06357780007934e-05,
                        8.06474161742839e-05,
                        8.771488333635477e-05,
                        8.064197544290146e-05,
                        8.06474161742839e-05,
                        8.80260396893316e-05,
                        8.063707806082336e-05,
                        8.06456781184309e-05,
                        8.549459035824432e-05,
                        8.063648600646334e-05,
                        8.78621734314576e-05,
                        8.065289650492994e-05,
                        8.06456919673122e-05,
                        8.707633533508415e-05,
                        8.063238605060915e-05,
                        8.864467321255043e-05,
                        8.771963188126142e-05,
                        8.793218278013108e-05,
                        7.486550376368678e-05,
                        8.063409758691578e-05,
                        8.064275272567234e-05,
                        8.063428223537669e-05,
                        8.770846206204468e-05,
                        8.7674198672661e-05,
                        8.769786413429309e-05,
                        7.504600811157519e-05,
                        8.708978134245382e-05,
                        8.064275272567234e-05,
                        8.7050071343122e-05,
                        7.722960079510656e-05,
                        8.064271226257813e-05,
                        8.063318018269037e-05,
                        8.873216217853569e-05,
                        8.770942630339078e-05,
                        8.71352102349909e-05,
                        8.063532257412375e-05,
                        8.06427680412558e-05,
                        8.064414285623889e-05,
                        9.071551518444169e-05,
                        8.063367327777302e-05,
                        8.063625923128536e-05,
                        8.063900136869586e-05,
                        8.064000404161683e-05,
                        8.064795132581012e-05,
                        8.859517370321697e-05,
                        8.06456919673122e-05,
                        8.873333169551367e-05,
                        9.077233623204366e-05,
                        8.780811949753926e-05,
                        8.065126598006974e-05,
                        8.065126598006974e-05,
                        8.708449269876801e-05,
                        8.746249474318668e-05,
                        7.63058611985148e-05,
                        8.063707806082336e-05,
                        8.044252988952019e-05,
                        8.873087353309445e-05,
                        8.065126598006974e-05,
                        8.775131854241449e-05,
                        7.729188577700917e-05,
                        8.716953465145563e-05,
                        8.063848995650711e-05,
                        9.073071919945953e-05,
                        8.064297338169886e-05,
                        8.064275272567234e-05,
                        8.064264270480667e-05,
                        8.866494151996014e-05,
                        8.063775767751538e-05,
                        8.065126598006974e-05,
                        8.063674703138047e-05,
                        8.064275272567234e-05,
                        8.065126598006974e-05,
                        8.872295622816647e-05,
                        7.513620516817187e-05,
                        8.064254524965167e-05,
                        8.063117359648348e-05,
                        8.791759920031138e-05,
                        8.064275272567234e-05,
                        8.064104923916556e-05,
                        9.071883748503394e-05,
                        8.064275272567234e-05,
                        8.740163755601997e-05,
                        8.694412561429093e-05,
                        7.487906673973661e-05,
                        8.715599464322138e-05,
                        8.063707806082336e-05,
                        8.06456919673122e-05,
                        9.07403452315353e-05,
                        8.06456919673122e-05,
                        8.064275272567234e-05,
                        8.063707806082336e-05,
                        8.062978220106601e-05,
                        8.90013274607902e-05,
                        8.873313355515622e-05,
                        8.064275272567234e-05,
                        8.064654300718422e-05,
                        8.065100591571635e-05,
                        8.843330425639044e-05,
                        8.06455292437941e-05,
                        8.063964968858833e-05,
                        8.716592676538902e-05,
                        8.794032915843537e-05,
                        8.873326161968115e-05,
                        8.065126598006974e-05,
                        8.770785437027843e-05,
                        8.064949838796865e-05
                    ],
                    [
                        8.102652747197064e-05,
                        8.78569822284893e-05,
                        8.793345182070608e-05,
                        8.103725958437306e-05,
                        8.102873114209256e-05,
                        8.86572453499853e-05,
                        8.103487263413609e-05,
                        8.103962733771687e-05,
                        8.969484135969258e-05,
                        8.103962733771687e-05,
                        8.104818251934111e-05,
                        8.102072765742586e-05,
                        8.104510227479606e-05,
                        8.103392472551347e-05,
                        8.862371812581816e-05,
                        8.103392472551347e-05,
                        8.794544226258982e-05,
                        8.104258105493087e-05,
                        8.851711636096274e-05,
                        8.103392472551347e-05,
                        8.857780146464709e-05,
                        8.102929238300993e-05,
                        8.866417782348374e-05,
                        8.10443137535097e-05,
                        8.104005164472571e-05,
                        8.817445693969875e-05,
                        8.830349172400383e-05,
                        8.103927458598856e-05,
                        8.103221918421874e-05,
                        8.10443137535097e-05,
                        8.856586248329614e-05,
                        8.103831186029469e-05,
                        8.10443137535097e-05,
                        8.88977764040336e-05,
                        8.103392472551347e-05,
                        8.104256634607723e-05,
                        8.61992485066189e-05,
                        8.103291474487553e-05,
                        8.87229714474584e-05,
                        8.104977473794614e-05,
                        8.104258105493087e-05,
                        8.788491354548576e-05,
                        8.102850870703056e-05,
                        8.955785061216756e-05,
                        8.857092768223676e-05,
                        8.879765238051957e-05,
                        7.491567257314382e-05,
                        8.103037377123892e-05,
                        8.103962733771687e-05,
                        8.103046285784842e-05,
                        8.855901467514791e-05,
                        8.852247119038373e-05,
                        8.854770965745531e-05,
                        7.51066243855046e-05,
                        8.789924965970486e-05,
                        8.103962733771687e-05,
                        8.785691082167052e-05,
                        7.741851167005224e-05,
                        8.103909845689023e-05,
                        8.102929238300993e-05,
                        8.965122009575388e-05,
                        8.856004324556358e-05,
                        8.79476876064385e-05,
                        8.10310442396115e-05,
                        8.10391576937755e-05,
                        8.104083727048459e-05,
                        9.176915965783113e-05,
                        8.102987588133064e-05,
                        8.103262243846909e-05,
                        8.103515340588657e-05,
                        8.103653993824155e-05,
                        8.104467717073704e-05,
                        8.950502619973305e-05,
                        8.104258105493087e-05,
                        8.96524680436637e-05,
                        9.182987233010036e-05,
                        8.866531267902173e-05,
                        8.104818251934111e-05,
                        8.104818251934111e-05,
                        8.78936109886416e-05,
                        8.829668410777386e-05,
                        7.644004506691837e-05,
                        8.103392472551347e-05,
                        8.082650854124194e-05,
                        8.96498447968308e-05,
                        8.104818251934111e-05,
                        8.860472510881963e-05,
                        7.748450014325704e-05,
                        8.798428607668954e-05,
                        8.103462905794263e-05,
                        9.178540547671358e-05,
                        8.10398019062749e-05,
                        8.103962733771687e-05,
                        8.103924401170234e-05,
                        8.957948076476507e-05,
                        8.103405580472367e-05,
                        8.104818251934111e-05,
                        8.103295584523751e-05,
                        8.103962733771687e-05,
                        8.104818251934111e-05,
                        8.964139509577252e-05,
                        7.520206100013893e-05,
                        8.103923893941438e-05,
                        8.102726383269326e-05,
                        8.878209562930138e-05,
                        8.103962733771687e-05,
                        8.103791150297099e-05,
                        9.177270940469832e-05,
                        8.103962733771687e-05,
                        8.823178419494935e-05,
                        8.774395623235005e-05,
                        7.493001957327661e-05,
                        8.796984892934574e-05,
                        8.103392472551347e-05,
                        8.104258105493087e-05,
                        9.179569035391421e-05,
                        8.104258105493087e-05,
                        8.103962733771687e-05,
                        8.103392472551347e-05,
                        8.102617480153073e-05,
                        8.993850653192856e-05,
                        8.965225663926426e-05,
                        8.103962733771687e-05,
                        8.104338639082212e-05,
                        8.104792117418698e-05,
                        8.93322954672189e-05,
                        8.104239972422059e-05,
                        8.103586069408068e-05,
                        8.798043864491701e-05,
                        8.880633866990494e-05,
                        8.965239331009284e-05,
                        8.104818251934111e-05,
                        8.855836666238249e-05,
                        8.104629318870966e-05
                    ],
                    [
                        8.143598587922473e-05,
                        8.871676190133718e-05,
                        8.879858201607654e-05,
                        8.144738721818264e-05,
                        8.143827024034346e-05,
                        8.957331908674171e-05,
                        8.144436306271833e-05,
                        8.144990263658237e-05,
                        9.068497132488747e-05,
                        8.144990263658237e-05,
                        8.145850116327914e-05,
                        8.1430149946487e-05,
                        8.145515943651005e-05,
                        8.144417113193398e-05,
                        8.953741821861921e-05,
                        8.144417113193398e-05,
                        8.881141101898873e-05,
                        8.145287131888841e-05,
                        8.94232803874662e-05,
                        8.144417113193398e-05,
                        8.948825426502141e-05,
                        8.143875459145802e-05,
                        8.958074272740185e-05,
                        8.145461279623354e-05,
                        8.144987922226663e-05,
                        8.905648422845788e-05,
                        8.919459295585244e-05,
                        8.14495278850594e-05,
                        8.144203249504478e-05,
                        8.145461279623354e-05,
                        8.947547085000965e-05,
                        8.144800854077973e-05,
                        8.145461279623354e-05,
                        8.98309122029107e-05,
                        8.144417113193398e-05,
                        8.145285569337024e-05,
                        8.694470083753358e-05,
                        8.144271462538541e-05,
                        8.964370134064941e-05,
                        8.146004478705148e-05,
                        8.145287131888841e-05,
                        8.874664763284582e-05,
                        8.143798222433423e-05,
                        9.053813381527968e-05,
                        8.948089447439316e-05,
                        8.972367836448167e-05,
                        7.496606588741938e-05,
                        8.144000743866907e-05,
                        8.144990263658237e-05,
                        8.143999798898678e-05,
                        8.946813990990374e-05,
                        8.942901540193231e-05,
                        8.945603487181867e-05,
                        7.516756800598337e-05,
                        8.876198480615417e-05,
                        8.144990263658237e-05,
                        8.871668574558673e-05,
                        7.761053813595616e-05,
                        8.144885181774145e-05,
                        8.143875459145802e-05,
                        9.063821251570816e-05,
                        8.946924124773596e-05,
                        8.88138130689376e-05,
                        8.144007357155876e-05,
                        8.144891474051338e-05,
                        8.145091975837893e-05,
                        9.291097915778133e-05,
                        8.143943460695527e-05,
                        8.144235234072274e-05,
                        8.144465357494243e-05,
                        8.144645373735291e-05,
                        8.145479258936425e-05,
                        9.04815180259053e-05,
                        8.145287131888841e-05,
                        9.063954997252375e-05,
                        9.297620500785096e-05,
                        8.9581957955681e-05,
                        8.145850116327914e-05,
                        8.145850116327914e-05,
                        8.87559518945901e-05,
                        8.918730593629339e-05,
                        7.657581320233562e-05,
                        8.144417113193398e-05,
                        8.122303958423325e-05,
                        9.063673831654415e-05,
                        8.145850116327914e-05,
                        8.951708173737019e-05,
                        7.768035454886381e-05,
                        8.885297418539611e-05,
                        8.144411910329594e-05,
                        9.29284334649944e-05,
                        8.145002510209643e-05,
                        8.144990263658237e-05,
                        8.144922725802423e-05,
                        9.056131730882902e-05,
                        8.144371590617957e-05,
                        8.145850116327914e-05,
                        8.144250950921079e-05,
                        8.144990263658237e-05,
                        8.145850116327914e-05,
                        9.062768100451428e-05,
                        7.526830360291493e-05,
                        8.144932092720157e-05,
                        8.143669558843737e-05,
                        8.970701810615538e-05,
                        8.144990263658237e-05,
                        8.144817389797272e-05,
                        9.291479259147418e-05,
                        8.144990263658237e-05,
                        8.911783981911454e-05,
                        8.859584386027956e-05,
                        7.498120391935766e-05,
                        8.883752604766557e-05,
                        8.144417113193398e-05,
                        8.145287131888841e-05,
                        9.293948202969768e-05,
                        8.145287131888841e-05,
                        8.144990263658237e-05,
                        8.144417113193398e-05,
                        8.143593722344029e-05,
                        9.094620327509444e-05,
                        9.063932343191359e-05,
                        8.144990263658237e-05,
                        8.145362766550263e-05,
                        8.145823849401163e-05,
                        9.029641267838043e-05,
                        8.145266275414806e-05,
                        8.144542737511607e-05,
                        8.884885760012721e-05,
                        8.97329774073729e-05,
                        9.063946992477093e-05,
                        8.145850116327914e-05,
                        8.946744620070696e-05,
                        8.145647131713242e-05
                    ],
                    [
                        8.184861661273832e-05,
                        8.958912041949656e-05,
                        8.967643389766241e-05,
                        8.186069700377382e-05,
                        8.185098281421346e-05,
                        9.050350413416323e-05,
                        8.185702598941547e-05,
                        8.186336225706869e-05,
                        9.169133657667559e-05,
                        8.186336225706869e-05,
                        8.187200446575182e-05,
                        8.184274423050881e-05,
                        8.186839469910944e-05,
                        8.185760163539934e-05,
                        9.046516356555061e-05,
                        8.185760163539934e-05,
                        8.969012378485752e-05,
                        8.186634602078786e-05,
                        9.034328081888225e-05,
                        8.185760163539934e-05,
                        9.041266214133613e-05,
                        8.185138907906534e-05,
                        9.051143262167324e-05,
                        8.186809634513514e-05,
                        8.186288425478233e-05,
                        8.995168742194389e-05,
                        9.009911682531074e-05,
                        8.186296518243674e-05,
                        8.185502334109474e-05,
                        8.186809634513514e-05,
                        9.039901091251059e-05,
                        8.1860879937247e-05,
                        8.186809634513514e-05,
                        9.077863788317597e-05,
                        8.185760163539934e-05,
                        8.186632946513378e-05,
                        8.76998468355865e-05,
                        8.18556918069878e-05,
                        9.057867247198462e-05,
                        8.1873497049881e-05,
                        8.186634602078786e-05,
                        8.962101281968118e-05,
                        8.18506282234317e-05,
                        9.153436295189557e-05,
                        9.040480288821634e-05,
                        9.066409398414445e-05,
                        7.501651254937461e-05,
                        8.185281516149098e-05,
                        8.186336225706869e-05,
                        8.18527064687192e-05,
                        9.039118339138888e-05,
                        9.034940635260784e-05,
                        9.037825625042785e-05,
                        7.522858941178081e-05,
                        8.963737741696741e-05,
                        8.186336225706869e-05,
                        8.958903938919428e-05,
                        7.780330494030559e-05,
                        8.1861781534998e-05,
                        8.185138907906534e-05,
                        9.164134778779775e-05,
                        9.039235950178943e-05,
                        8.969268659267664e-05,
                        8.185226512127858e-05,
                        8.186184819775855e-05,
                        8.186418357070463e-05,
                        9.407375113929053e-05,
                        8.185216706455624e-05,
                        8.185525848734944e-05,
                        8.185732557731278e-05,
                        8.185954644398583e-05,
                        8.186808968887075e-05,
                        9.147384494031269e-05,
                        8.186634602078786e-05,
                        9.164277738590894e-05,
                        9.414363786295456e-05,
                        9.051273046287735e-05,
                        8.187200446575182e-05,
                        8.187200446575182e-05,
                        8.963093975881382e-05,
                        9.009133745921269e-05,
                        7.671195779724129e-05,
                        8.185760163539934e-05,
                        8.162255337366484e-05,
                        9.163977177827183e-05,
                        8.187200446575182e-05,
                        9.044344630148007e-05,
                        7.787697886481327e-05,
                        8.973447893175954e-05,
                        8.18567816501743e-05,
                        9.409245354302416e-05,
                        8.18634311900951e-05,
                        8.186336225706869e-05,
                        8.186239037114047e-05,
                        9.15591452903407e-05,
                        8.185655113022895e-05,
                        8.187200446575182e-05,
                        8.185523422667707e-05,
                        8.186336225706869e-05,
                        8.187200446575182e-05,
                        9.16300889824368e-05,
                        7.533463811162573e-05,
                        8.186258429273718e-05,
                        8.184929760624902e-05,
                        9.064629924784836e-05,
                        8.186336225706869e-05,
                        8.186162048256566e-05,
                        9.407783687142505e-05,
                        8.186336225706869e-05,
                        9.00171807467021e-05,
                        8.946010147075255e-05,
                        7.503244327831974e-05,
                        8.971799274987345e-05,
                        8.185760163539934e-05,
                        8.186634602078786e-05,
                        9.410429070827036e-05,
                        8.186634602078786e-05,
                        8.186336225706869e-05,
                        8.185760163539934e-05,
                        8.184887663262387e-05,
                        9.197065669280148e-05,
                        9.164253526421628e-05,
                        8.186336225706869e-05,
                        8.186705259746057e-05,
                        8.187174046207882e-05,
                        9.127600537476964e-05,
                        8.18661081720758e-05,
                        8.185816768202308e-05,
                        8.973008615747972e-05,
                        9.067402308963257e-05,
                        9.164269186798757e-05,
                        8.187200446575182e-05,
                        9.039044270843032e-05,
                        8.186982964223203e-05
                    ],
                    [
                        8.226124734625191e-05,
                        9.046147893765595e-05,
                        9.055428577924829e-05,
                        8.227400678936499e-05,
                        8.226369538808346e-05,
                        9.143368918158474e-05,
                        8.22696889161126e-05,
                        8.2276821877555e-05,
                        9.269770182846371e-05,
                        8.2276821877555e-05,
                        8.22855077682245e-05,
                        8.225533851453063e-05,
                        8.228162996170884e-05,
                        8.22710321388647e-05,
                        9.139290891248203e-05,
                        8.22710321388647e-05,
                        9.056883655072632e-05,
                        8.227982072268732e-05,
                        9.126328125029829e-05,
                        8.22710321388647e-05,
                        9.133707001765087e-05,
                        8.226402356667267e-05,
                        9.144212251594465e-05,
                        8.228157989403674e-05,
                        8.227588928729804e-05,
                        9.08468906154299e-05,
                        9.100364069476903e-05,
                        8.22764024798141e-05,
                        8.226801418714471e-05,
                        8.228157989403674e-05,
                        9.132255097501152e-05,
                        8.227375133371428e-05,
                        8.228157989403674e-05,
                        9.172636356344123e-05,
                        8.22710321388647e-05,
                        8.227980323689731e-05,
                        8.845499283363944e-05,
                        8.22686689885902e-05,
                        9.151364360331984e-05,
                        8.22869493127105e-05,
                        8.227982072268732e-05,
                        9.049537800651653e-05,
                        8.226327422252916e-05,
                        9.253059208851145e-05,
                        9.132871130203953e-05,
                        9.160450960380724e-05,
                        7.506695921132982e-05,
                        8.22656228843129e-05,
                        8.2276821877555e-05,
                        8.226541494845162e-05,
                        9.1314226872874e-05,
                        9.126979730328337e-05,
                        9.130047762903704e-05,
                        7.528961081757824e-05,
                        9.051277002778066e-05,
                        8.2276821877555e-05,
                        9.046139303280182e-05,
                        7.799607174465503e-05,
                        8.227471125225455e-05,
                        8.226402356667267e-05,
                        9.264448305988733e-05,
                        9.131547775584289e-05,
                        9.057156011641569e-05,
                        8.22644566709984e-05,
                        8.227478165500374e-05,
                        8.227744738303035e-05,
                        9.523652312079974e-05,
                        8.22648995221572e-05,
                        8.226816463397614e-05,
                        8.226999757968313e-05,
                        8.227263915061876e-05,
                        8.228138678837724e-05,
                        9.246617185472008e-05,
                        8.227982072268732e-05,
                        9.264600479929415e-05,
                        9.531107071805817e-05,
                        9.144350297007368e-05,
                        8.22855077682245e-05,
                        8.22855077682245e-05,
                        9.050592762303753e-05,
                        9.099536898213199e-05,
                        7.684810239214695e-05,
                        8.22710321388647e-05,
                        8.202206716309645e-05,
                        9.264280523999952e-05,
                        8.22855077682245e-05,
                        9.136981086558995e-05,
                        7.807360318076274e-05,
                        9.061598367812299e-05,
                        8.226944419705264e-05,
                        9.525647362105391e-05,
                        8.227683727809378e-05,
                        8.2276821877555e-05,
                        8.22755534842567e-05,
                        9.255697327185235e-05,
                        8.226938635427833e-05,
                        8.22855077682245e-05,
                        8.226795894414333e-05,
                        8.2276821877555e-05,
                        8.22855077682245e-05,
                        9.263249696035932e-05,
                        7.540097262033654e-05,
                        8.227584765827278e-05,
                        8.226189962406068e-05,
                        9.158558038954132e-05,
                        8.2276821877555e-05,
                        8.22750670671586e-05,
                        9.524088115137593e-05,
                        8.2276821877555e-05,
                        9.091652167428967e-05,
                        9.032435908122553e-05,
                        7.508368263728181e-05,
                        9.059845945208131e-05,
                        8.22710321388647e-05,
                        8.227982072268732e-05,
                        9.526909938684303e-05,
                        8.227982072268732e-05,
                        8.2276821877555e-05,
                        8.22710321388647e-05,
                        8.226181604180746e-05,
                        9.299511011050853e-05,
                        9.264574709651897e-05,
                        8.2276821877555e-05,
                        8.228047752941852e-05,
                        8.228524243014603e-05,
                        9.225559807115883e-05,
                        8.227955359000351e-05,
                        8.227090798893008e-05,
                        9.061131471483223e-05,
                        9.161506877189226e-05,
                        9.264591381120421e-05,
                        8.22855077682245e-05,
                        9.131343921615368e-05,
                        8.228318796733163e-05
                    ],
                    [
                        8.26738780797655e-05,
                        9.133383745581533e-05,
                        9.143213766083416e-05,
                        8.268731657495617e-05,
                        8.267640796195345e-05,
                        9.236387422900625e-05,
                        8.268235184280973e-05,
                        8.269028149804132e-05,
                        9.370406708025183e-05,
                        8.269028149804132e-05,
                        8.269901107069718e-05,
                        8.266793279855246e-05,
                        8.269486522430823e-05,
                        8.268446264233005e-05,
                        9.232065425941345e-05,
                        8.268446264233005e-05,
                        9.144754931659511e-05,
                        8.269329542458677e-05,
                        9.218328168171433e-05,
                        8.268446264233005e-05,
                        9.226147789396559e-05,
                        8.267665805427999e-05,
                        9.237281241021606e-05,
                        8.269506344293833e-05,
                        8.268889431981373e-05,
                        9.174209380891593e-05,
                        9.190816456422733e-05,
                        8.268983977719145e-05,
                        8.268100503319466e-05,
                        8.269506344293833e-05,
                        9.224609103751246e-05,
                        8.268662273018155e-05,
                        8.269506344293833e-05,
                        9.26740892437065e-05,
                        8.268446264233005e-05,
                        8.269327700866084e-05,
                        8.921013883169237e-05,
                        8.268164617019259e-05,
                        9.244861473465506e-05,
                        8.270040157554001e-05,
                        8.269329542458677e-05,
                        9.136974319335187e-05,
                        8.267592022162663e-05,
                        9.352682122512734e-05,
                        9.225261971586272e-05,
                        9.254492522347002e-05,
                        7.511740587328505e-05,
                        8.267843060713481e-05,
                        8.269028149804132e-05,
                        8.267812342818404e-05,
                        9.223727035435914e-05,
                        9.219018825395889e-05,
                        9.222269900764623e-05,
                        7.535063222337568e-05,
                        9.138816263859392e-05,
                        8.269028149804132e-05,
                        9.133374667640937e-05,
                        7.818883854900446e-05,
                        8.26876409695111e-05,
                        8.267665805427999e-05,
                        9.364761833197691e-05,
                        9.223859600989636e-05,
                        9.145043364015472e-05,
                        8.267664822071822e-05,
                        8.26877151122489e-05,
                        8.269071119535606e-05,
                        9.639929510230893e-05,
                        8.267763197975817e-05,
                        8.268107078060283e-05,
                        8.268266958205348e-05,
                        8.268573185725168e-05,
                        8.269468388788373e-05,
                        9.345849876912747e-05,
                        8.269329542458677e-05,
                        9.364923221267934e-05,
                        9.647850357316179e-05,
                        9.237427547727003e-05,
                        8.269901107069718e-05,
                        8.269901107069718e-05,
                        9.138091548726126e-05,
                        9.189940050505129e-05,
                        7.698424698705262e-05,
                        8.268446264233005e-05,
                        8.242158095252804e-05,
                        9.36458387017272e-05,
                        8.269901107069718e-05,
                        9.229617542969982e-05,
                        7.82702274967122e-05,
                        9.149748842448642e-05,
                        8.2682106743931e-05,
                        9.642049369908368e-05,
                        8.269024336609245e-05,
                        8.269028149804132e-05,
                        8.268871659737293e-05,
                        9.355480125336401e-05,
                        8.268222157832773e-05,
                        8.269901107069718e-05,
                        8.26806836616096e-05,
                        8.269028149804132e-05,
                        8.269901107069718e-05,
                        9.363490493828183e-05,
                        7.546730712904735e-05,
                        8.268911102380837e-05,
                        8.267450164187234e-05,
                        9.252486153123428e-05,
                        8.269028149804132e-05,
                        8.268851365175154e-05,
                        9.640392543132682e-05,
                        8.269028149804132e-05,
                        9.181586260187723e-05,
                        9.11886166916985e-05,
                        7.51349219962439e-05,
                        9.147892615428919e-05,
                        8.268446264233005e-05,
                        8.269329542458677e-05,
                        9.643390806541571e-05,
                        8.269329542458677e-05,
                        8.269028149804132e-05,
                        8.268446264233005e-05,
                        8.267475545099103e-05,
                        9.401956352821558e-05,
                        9.364895892882165e-05,
                        8.269028149804132e-05,
                        8.269390246137648e-05,
                        8.269874439821322e-05,
                        9.323519076754802e-05,
                        8.269299900793123e-05,
                        8.268364829583708e-05,
                        9.149254327218475e-05,
                        9.255611445415194e-05,
                        9.364913575442086e-05,
                        8.269901107069718e-05,
                        9.223643572387704e-05,
                        8.269654629243122e-05
                    ],
                    [
                        8.308650881327909e-05,
                        9.220619597397472e-05,
                        9.230998954242004e-05,
                        8.310062636054733e-05,
                        8.308912053582346e-05,
                        9.329405927642777e-05,
                        8.309501476950687e-05,
                        8.310374111852764e-05,
                        9.471043233203995e-05,
                        8.310374111852764e-05,
                        8.311251437316986e-05,
                        8.308052708257427e-05,
                        8.310810048690762e-05,
                        8.309789314579542e-05,
                        9.324839960634487e-05,
                        8.309789314579542e-05,
                        9.23262620824639e-05,
                        8.310677012648622e-05,
                        9.310328211313038e-05,
                        8.309789314579542e-05,
                        9.318588577028032e-05,
                        8.308929254188732e-05,
                        9.330350230448747e-05,
                        8.310854699183993e-05,
                        8.310189935232943e-05,
                        9.263729700240195e-05,
                        9.281268843368563e-05,
                        8.310327707456881e-05,
                        8.309399587924463e-05,
                        8.310854699183993e-05,
                        9.31696311000134e-05,
                        8.309949412664883e-05,
                        8.310854699183993e-05,
                        9.362181492397176e-05,
                        8.309789314579542e-05,
                        8.310675078042438e-05,
                        8.99652848297453e-05,
                        8.3094623351795e-05,
                        9.338358586599027e-05,
                        8.311385383836952e-05,
                        8.310677012648622e-05,
                        9.224410838018722e-05,
                        8.30885662207241e-05,
                        9.452305036174322e-05,
                        9.317652812968589e-05,
                        9.34853408431328e-05,
                        7.516785253524026e-05,
                        8.309123832995672e-05,
                        8.310374111852764e-05,
                        8.309083190791646e-05,
                        9.316031383584428e-05,
                        9.311057920463442e-05,
                        9.314492038625541e-05,
                        7.541165362917311e-05,
                        9.226355524940717e-05,
                        8.310374111852764e-05,
                        9.220610032001692e-05,
                        7.83816053533539e-05,
                        8.310057068676766e-05,
                        8.308929254188732e-05,
                        9.465075360406649e-05,
                        9.316171426394984e-05,
                        9.232930716389377e-05,
                        8.308883977043806e-05,
                        8.310064856949408e-05,
                        8.310397500768178e-05,
                        9.756206708381814e-05,
                        8.309036443735912e-05,
                        8.309397692722953e-05,
                        8.309534158442384e-05,
                        8.30988245638846e-05,
                        8.310798098739023e-05,
                        9.445082568353486e-05,
                        8.310677012648622e-05,
                        9.465245962606455e-05,
                        9.764593642826539e-05,
                        9.330504798446638e-05,
                        8.311251437316986e-05,
                        8.311251437316986e-05,
                        9.225590335148497e-05,
                        9.28034320279706e-05,
                        7.712039158195829e-05,
                        8.309789314579542e-05,
                        8.282109474195965e-05,
                        9.464887216345488e-05,
                        8.311251437316986e-05,
                        9.32225399938097e-05,
                        7.846685181266167e-05,
                        9.237899317084986e-05,
                        8.309476929080935e-05,
                        9.758451377711343e-05,
                        8.310364945409113e-05,
                        8.310374111852764e-05,
                        8.310187971048916e-05,
                        9.455262923487567e-05,
                        8.309505680237711e-05,
                        8.311251437316986e-05,
                        8.309340837907586e-05,
                        8.310374111852764e-05,
                        8.311251437316986e-05,
                        9.463731291620435e-05,
                        7.553364163775814e-05,
                        8.310237438934398e-05,
                        8.3087103659684e-05,
                        9.346414267292724e-05,
                        8.310374111852764e-05,
                        8.310196023634446e-05,
                        9.756696971127769e-05,
                        8.310374111852764e-05,
                        9.271520352946479e-05,
                        9.205287430217148e-05,
                        7.518616135520597e-05,
                        9.235939285649706e-05,
                        8.309789314579542e-05,
                        8.310677012648622e-05,
                        9.759871674398839e-05,
                        8.310677012648622e-05,
                        8.310374111852764e-05,
                        8.309789314579542e-05,
                        8.308769486017462e-05,
                        9.504401694592265e-05,
                        9.465217076112434e-05,
                        8.310374111852764e-05,
                        8.310732739333442e-05,
                        8.311224636628042e-05,
                        9.421478346393723e-05,
                        8.310644442585896e-05,
                        8.309638860274408e-05,
                        9.237377182953726e-05,
                        9.349716013641162e-05,
                        9.465235769763752e-05,
                        8.311251437316986e-05,
                        9.31594322316004e-05,
                        8.310990461753083e-05
                    ],
                    [
                        8.349913954679268e-05,
                        9.30785544921341e-05,
                        9.318784142400591e-05,
                        8.351393614613851e-05,
                        8.350183310969345e-05,
                        9.422424432384928e-05,
                        8.3507677696204e-05,
                        8.351720073901396e-05,
                        9.571679758382807e-05,
                        8.351720073901396e-05,
                        8.352601767564254e-05,
                        8.349312136659609e-05,
                        8.352133574950702e-05,
                        8.351132364926077e-05,
                        9.417614495327627e-05,
                        8.351132364926077e-05,
                        9.32049748483327e-05,
                        8.352024482838567e-05,
                        9.402328254454641e-05,
                        8.351132364926077e-05,
                        9.411029364659506e-05,
                        8.350192702949464e-05,
                        9.423419219875888e-05,
                        8.352203054074152e-05,
                        8.351490438484513e-05,
                        9.353250019588798e-05,
                        9.371721230314392e-05,
                        8.351671437194615e-05,
                        8.35069867252946e-05,
                        8.352203054074152e-05,
                        9.409317116251433e-05,
                        8.35123655231161e-05,
                        8.352203054074152e-05,
                        9.456954060423702e-05,
                        8.351132364926077e-05,
                        8.352022455218792e-05,
                        9.072043082779824e-05,
                        8.35076005333974e-05,
                        9.431855699732549e-05,
                        8.352730610119902e-05,
                        8.352024482838567e-05,
                        9.311847356702258e-05,
                        8.350121221982158e-05,
                        9.551927949835911e-05,
                        9.410043654350907e-05,
                        9.442575646279559e-05,
                        7.521829919719547e-05,
                        8.350404605277863e-05,
                        8.351720073901396e-05,
                        8.350354038764887e-05,
                        9.408335731732943e-05,
                        9.403097015530995e-05,
                        9.406714176486461e-05,
                        7.547267503497055e-05,
                        9.313894786022041e-05,
                        8.351720073901396e-05,
                        9.307845396362447e-05,
                        7.857437215770335e-05,
                        8.351350040402422e-05,
                        8.350192702949464e-05,
                        9.565388887615608e-05,
                        9.408483251800331e-05,
                        9.320818068763282e-05,
                        8.350103132015788e-05,
                        8.351358202673925e-05,
                        8.351723882000748e-05,
                        9.872483906532735e-05,
                        8.350309689496009e-05,
                        8.350688307385622e-05,
                        8.350801358679418e-05,
                        8.351191727051752e-05,
                        8.352127808689672e-05,
                        9.544315259794224e-05,
                        8.352024482838567e-05,
                        9.565568703944974e-05,
                        9.8813369283369e-05,
                        9.423582049166271e-05,
                        8.352601767564254e-05,
                        8.352601767564254e-05,
                        9.313089121570869e-05,
                        9.37074635508899e-05,
                        7.725653617686394e-05,
                        8.351132364926077e-05,
                        8.322060853139124e-05,
                        9.565190562518255e-05,
                        8.352601767564254e-05,
                        9.414890455791957e-05,
                        7.866347612861114e-05,
                        9.32604979172133e-05,
                        8.350743183768769e-05,
                        9.87485338551432e-05,
                        8.351705554208981e-05,
                        8.351720073901396e-05,
                        8.35150428236054e-05,
                        9.555045721638734e-05,
                        8.350789202642649e-05,
                        8.352601767564254e-05,
                        8.350613309654213e-05,
                        8.351720073901396e-05,
                        8.352601767564254e-05,
                        9.563972089412686e-05,
                        7.559997614646895e-05,
                        8.351563775487958e-05,
                        8.349970567749565e-05,
                        9.44034238146202e-05,
                        8.351720073901396e-05,
                        8.35154068209374e-05,
                        9.873001399122857e-05,
                        8.351720073901396e-05,
                        9.361454445705235e-05,
                        9.291713191264447e-05,
                        7.523740071416805e-05,
                        9.323985955870494e-05,
                        8.351132364926077e-05,
                        8.352024482838567e-05,
                        9.876352542256105e-05,
                        8.352024482838567e-05,
                        8.351720073901396e-05,
                        8.351132364926077e-05,
                        8.350063426935821e-05,
                        9.60684703636297e-05,
                        9.565538259342704e-05,
                        8.351720073901396e-05,
                        8.352075232529237e-05,
                        8.352574833434761e-05,
                        9.519437616032642e-05,
                        8.351988984378668e-05,
                        8.350912890965108e-05,
                        9.325500038688978e-05,
                        9.44382058186713e-05,
                        9.565557964085416e-05,
                        8.352601767564254e-05,
                        9.408242873932376e-05,
                        8.352326294263043e-05
                    ],
                    [
                        8.391177028030627e-05,
                        9.395091301029349e-05,
                        9.406569330559178e-05,
                        8.392724593172969e-05,
                        8.391454568356345e-05,
                        9.515442937127079e-05,
                        8.392034062290114e-05,
                        8.393066035950028e-05,
                        9.67231628356162e-05,
                        8.393066035950028e-05,
                        8.393952097811523e-05,
                        8.390571565061791e-05,
                        8.39345710121064e-05,
                        8.392475415272614e-05,
                        9.510389030020769e-05,
                        8.392475415272614e-05,
                        9.408368761420149e-05,
                        8.393371953028514e-05,
                        9.494328297596245e-05,
                        8.392475415272614e-05,
                        9.503470152290978e-05,
                        8.391456151710198e-05,
                        9.516488209303028e-05,
                        8.393551408964312e-05,
                        8.392790941736083e-05,
                        9.442770338937399e-05,
                        9.462173617260222e-05,
                        8.393015166932351e-05,
                        8.391997757134456e-05,
                        8.393551408964312e-05,
                        9.501671122501527e-05,
                        8.392523691958338e-05,
                        8.393551408964312e-05,
                        9.551726628450229e-05,
                        8.392475415272614e-05,
                        8.393369832395145e-05,
                        9.147557682585116e-05,
                        8.392057771499979e-05,
                        9.525352812866071e-05,
                        8.394075836402854e-05,
                        8.393371953028514e-05,
                        9.399283875385792e-05,
                        8.391385821891905e-05,
                        9.651550863497499e-05,
                        9.502434495733226e-05,
                        9.536617208245837e-05,
                        7.52687458591507e-05,
                        8.391685377560055e-05,
                        8.393066035950028e-05,
                        8.39162488673813e-05,
                        9.500640079881457e-05,
                        9.495136110598547e-05,
                        9.49893631434738e-05,
                        7.553369644076798e-05,
                        9.401434047103366e-05,
                        8.393066035950028e-05,
                        9.3950807607232e-05,
                        7.876713896205278e-05,
                        8.392643012128076e-05,
                        8.391456151710198e-05,
                        9.665702414824567e-05,
                        9.500795077205678e-05,
                        9.408705421137185e-05,
                        8.39132228698777e-05,
                        8.392651548398442e-05,
                        8.393050263233319e-05,
                        9.988761104683654e-05,
                        8.391582935256105e-05,
                        8.391978922048292e-05,
                        8.392068558916454e-05,
                        8.392500997715046e-05,
                        8.393457518640321e-05,
                        9.643547951234963e-05,
                        8.393371953028514e-05,
                        9.665891445283494e-05,
                        9.99808021384726e-05,
                        9.516659299885906e-05,
                        8.393952097811523e-05,
                        8.393952097811523e-05,
                        9.400587907993242e-05,
                        9.461149507380921e-05,
                        7.739268077176961e-05,
                        8.392475415272614e-05,
                        8.362012232082284e-05,
                        9.665493908691023e-05,
                        8.393952097811523e-05,
                        9.507526912202945e-05,
                        7.88601004445606e-05,
                        9.414200266357674e-05,
                        8.392009438456605e-05,
                        9.991255393317295e-05,
                        8.393046163008849e-05,
                        8.393066035950028e-05,
                        8.392820593672164e-05,
                        9.6548285197899e-05,
                        8.392072725047589e-05,
                        8.393952097811523e-05,
                        8.39188578140084e-05,
                        8.393066035950028e-05,
                        8.393952097811523e-05,
                        9.664212887204937e-05,
                        7.566631065517975e-05,
                        8.392890112041517e-05,
                        8.391230769530732e-05,
                        9.534270495631316e-05,
                        8.393066035950028e-05,
                        8.392885340553034e-05,
                        9.989305827117945e-05,
                        8.393066035950028e-05,
                        9.45138853846399e-05,
                        9.378138952311744e-05,
                        7.528864007313012e-05,
                        9.412032626091282e-05,
                        8.392475415272614e-05,
                        8.393371953028514e-05,
                        9.992833410113373e-05,
                        8.393371953028514e-05,
                        8.393066035950028e-05,
                        8.392475415272614e-05,
                        8.391357367854179e-05,
                        9.709292378133674e-05,
                        9.665859442572973e-05,
                        8.393066035950028e-05,
                        8.393417725725031e-05,
                        8.39392503024148e-05,
                        9.617396885671561e-05,
                        8.39333352617144e-05,
                        8.392186921655808e-05,
                        9.413622894424229e-05,
                        9.537925150093097e-05,
                        9.66588015840708e-05,
                        8.393952097811523e-05,
                        9.500542524704713e-05,
                        8.393662126773004e-05
                    ],
                    [
                        8.432440101381986e-05,
                        9.482327152845288e-05,
                        9.494354518717766e-05,
                        8.434055571732086e-05,
                        8.432725825743344e-05,
                        9.60846144186923e-05,
                        8.433300354959827e-05,
                        8.434411997998659e-05,
                        9.772952808740433e-05,
                        8.434411997998659e-05,
                        8.435302428058791e-05,
                        8.431830993463974e-05,
                        8.43478062747058e-05,
                        8.43381846561915e-05,
                        9.603163564713911e-05,
                        8.43381846561915e-05,
                        9.496240038007027e-05,
                        8.434719423218459e-05,
                        9.58632834073785e-05,
                        8.43381846561915e-05,
                        9.595910939922451e-05,
                        8.43271960047093e-05,
                        9.609557198730169e-05,
                        8.434899763854472e-05,
                        8.434091444987652e-05,
                        9.532290658286e-05,
                        9.552626004206051e-05,
                        8.434358896670086e-05,
                        8.433296841739453e-05,
                        8.434899763854472e-05,
                        9.59402512875162e-05,
                        8.433810831605065e-05,
                        8.434899763854472e-05,
                        9.646499196476755e-05,
                        8.43381846561915e-05,
                        8.434717209571498e-05,
                        9.22307228239041e-05,
                        8.433355489660219e-05,
                        9.618849925999592e-05,
                        8.435421062685805e-05,
                        8.434719423218459e-05,
                        9.486720394069327e-05,
                        8.432650421801652e-05,
                        9.751173777159089e-05,
                        9.594825337115545e-05,
                        9.630658770212115e-05,
                        7.531919252110591e-05,
                        8.432966149842246e-05,
                        8.434411997998659e-05,
                        8.43289573471137e-05,
                        9.59294442802997e-05,
                        9.5871752056661e-05,
                        9.591158452208298e-05,
                        7.559471784656542e-05,
                        9.488973308184691e-05,
                        8.434411997998659e-05,
                        9.482316125083955e-05,
                        7.895990576640222e-05,
                        8.433935983853732e-05,
                        8.43271960047093e-05,
                        9.766015942033525e-05,
                        9.593106902611024e-05,
                        9.49659277351109e-05,
                        8.432541441959752e-05,
                        8.433944894122959e-05,
                        8.434376644465891e-05,
                        0.00010105038302834575,
                        8.432856181016201e-05,
                        8.433269536710962e-05,
                        8.433335759153488e-05,
                        8.433810268378338e-05,
                        8.43478722859097e-05,
                        9.742780642675701e-05,
                        8.434719423218459e-05,
                        9.766214186622013e-05,
                        0.00010114823499357621,
                        9.60973655060554e-05,
                        8.435302428058791e-05,
                        8.435302428058791e-05,
                        9.488086694415613e-05,
                        9.551552659672851e-05,
                        7.752882536667528e-05,
                        8.43381846561915e-05,
                        8.401963611025445e-05,
                        9.765797254863791e-05,
                        8.435302428058791e-05,
                        9.600163368613932e-05,
                        7.905672476051007e-05,
                        9.502350740994018e-05,
                        8.43327569314444e-05,
                        0.00010107657401120271,
                        8.434386771808716e-05,
                        8.434411997998659e-05,
                        8.434136904983787e-05,
                        9.754611317941066e-05,
                        8.433356247452527e-05,
                        8.435302428058791e-05,
                        8.433158253147467e-05,
                        8.434411997998659e-05,
                        8.435302428058791e-05,
                        9.764453684997188e-05,
                        7.573264516389056e-05,
                        8.434216448595078e-05,
                        8.432490971311898e-05,
                        9.628198609800613e-05,
                        8.434411997998659e-05,
                        8.434229999012328e-05,
                        0.00010105610255113032,
                        8.434411997998659e-05,
                        9.541322631222748e-05,
                        9.464564713359042e-05,
                        7.53398794320922e-05,
                        9.50007929631207e-05,
                        8.43381846561915e-05,
                        8.434719423218459e-05,
                        0.00010109314277970641,
                        8.434719423218459e-05,
                        8.434411997998659e-05,
                        8.43381846561915e-05,
                        8.432651308772537e-05,
                        9.81173771990438e-05,
                        9.766180625803242e-05,
                        8.434411997998659e-05,
                        8.434760218920827e-05,
                        8.4352752270482e-05,
                        9.715356155310481e-05,
                        8.434678067964213e-05,
                        8.433460952346508e-05,
                        9.50174575015948e-05,
                        9.632029718319065e-05,
                        9.766202352728745e-05,
                        8.435302428058791e-05,
                        9.592842175477049e-05,
                        8.434997959282964e-05
                    ],
                    [
                        8.475916191786949e-05,
                        9.573926421770277e-05,
                        9.586554491759803e-05,
                        8.477606701558057e-05,
                        8.4762109335563e-05,
                        9.706395739712293e-05,
                        8.476779780002413e-05,
                        8.477979686989641e-05,
                        9.879275959374176e-05,
                        8.477979686989641e-05,
                        8.478874720369786e-05,
                        8.475303204689868e-05,
                        8.478321003640277e-05,
                        8.477383086183655e-05,
                        9.700830015779813e-05,
                        8.477383086183655e-05,
                        9.588534121246514e-05,
                        8.478288701527516e-05,
                        9.68314485196943e-05,
                        8.477383086183655e-05,
                        9.693211057140235e-05,
                        8.4761960288262e-05,
                        9.707546926280894e-05,
                        8.478469974483352e-05,
                        8.477608679839232e-05,
                        9.62638921591759e-05,
                        9.647745548518179e-05,
                        8.477924118564467e-05,
                        8.476812725411467e-05,
                        8.478469974483352e-05,
                        9.691230019893358e-05,
                        8.477312608937411e-05,
                        8.478469974483352e-05,
                        9.746360719477676e-05,
                        8.477383086183655e-05,
                        8.478286385084229e-05,
                        9.305766966905881e-05,
                        8.476869835493016e-05,
                        9.717309811637454e-05,
                        8.47898625862083e-05,
                        8.478288701527516e-05,
                        9.578539128684947e-05,
                        8.476128149587896e-05,
                        9.856377959314375e-05,
                        9.69207064871811e-05,
                        9.729716792141427e-05,
                        7.536998533246085e-05,
                        8.476461088629792e-05,
                        8.477979686989641e-05,
                        8.47638033865433e-05,
                        9.69009479819083e-05,
                        9.684034488897166e-05,
                        9.688218640289229e-05,
                        7.565624513352743e-05,
                        9.580904241365847e-05,
                        8.477979686989641e-05,
                        9.573914861461009e-05,
                        7.915762138771257e-05,
                        8.477444889242392e-05,
                        8.4761960288262e-05,
                        9.87198242611907e-05,
                        9.6902654736462e-05,
                        9.588904380080763e-05,
                        8.475965821520063e-05,
                        8.477454212792343e-05,
                        8.477922570970299e-05,
                        0.00010228734016219834,
                        8.476343462316104e-05,
                        8.476776011067945e-05,
                        8.476815504338293e-05,
                        8.477337331258543e-05,
                        8.478336738504589e-05,
                        9.847554271086829e-05,
                        8.478288701527516e-05,
                        9.872190843418151e-05,
                        0.00010239039945780158,
                        9.707735349351733e-05,
                        8.478874720369786e-05,
                        8.478874720369786e-05,
                        9.579973376143255e-05,
                        9.646618312484865e-05,
                        7.766745741333404e-05,
                        8.477383086183655e-05,
                        8.443990331200986e-05,
                        9.871752498102017e-05,
                        8.478874720369786e-05,
                        9.697678255927735e-05,
                        7.925850003728537e-05,
                        9.594950134898916e-05,
                        8.476755082967511e-05,
                        0.00010231492585507923,
                        8.477947986676477e-05,
                        8.477979686989641e-05,
                        8.477671703130955e-05,
                        9.859991945934455e-05,
                        8.476854811978879e-05,
                        8.478874720369786e-05,
                        8.476642488131976e-05,
                        8.477979686989641e-05,
                        8.478874720369786e-05,
                        9.87033987125949e-05,
                        7.579957811427645e-05,
                        8.477762371063792e-05,
                        8.475962477855103e-05,
                        9.727131976855851e-05,
                        8.477979686989641e-05,
                        8.477796290367471e-05,
                        0.00010229336383295226,
                        8.477979686989641e-05,
                        9.635874383950585e-05,
                        9.555278877669523e-05,
                        7.539147580527189e-05,
                        9.59256515580715e-05,
                        8.477383086183655e-05,
                        8.478288701527516e-05,
                        0.00010233237533060467,
                        8.478288701527516e-05,
                        8.477979686989641e-05,
                        8.477383086183655e-05,
                        8.476161657221196e-05,
                        9.920059795043575e-05,
                        9.872155562510644e-05,
                        8.477979686989641e-05,
                        8.478323951401797e-05,
                        8.478847378736111e-05,
                        9.81872562778132e-05,
                        8.478242714771709e-05,
                        8.476948934477369e-05,
                        9.594315006393879e-05,
                        9.731157016856926e-05,
                        9.872178405723692e-05,
                        8.478874720369786e-05,
                        9.689987386041992e-05,
                        8.478552202191953e-05
                    ],
                    [
                        8.520771825290261e-05,
                        9.668245742919089e-05,
                        9.681506538495419e-05,
                        8.522541821784146e-05,
                        8.521076103972449e-05,
                        9.807394428059822e-05,
                        8.521638820030684e-05,
                        8.522932348620009e-05,
                        9.989144019382422e-05,
                        8.522932348620009e-05,
                        8.52383213188934e-05,
                        8.520154813000674e-05,
                        8.523243312221253e-05,
                        8.522332581689229e-05,
                        9.801545973156007e-05,
                        8.522332581689229e-05,
                        9.68358527876295e-05,
                        8.523243003079656e-05,
                        9.782963836815539e-05,
                        8.522332581689229e-05,
                        9.793540366827409e-05,
                        8.521051976928715e-05,
                        9.80860412694762e-05,
                        8.523425238040269e-05,
                        8.522507773350558e-05,
                        9.723341740271044e-05,
                        9.745774489630077e-05,
                        8.522874166738314e-05,
                        8.521710509800583e-05,
                        8.523425238040269e-05,
                        9.791458839279236e-05,
                        8.522194939632224e-05,
                        8.523425238040269e-05,
                        9.84939457804705e-05,
                        8.522332581689229e-05,
                        8.523240577741712e-05,
                        9.392937548383539e-05,
                        8.521765975199613e-05,
                        9.818863373641658e-05,
                        8.523935331741566e-05,
                        8.523243003079656e-05,
                        9.673089634271216e-05,
                        8.52098548955689e-05,
                        9.965061373777422e-05,
                        9.792342123574854e-05,
                        9.831901957943797e-05,
                        7.542099392525978e-05,
                        8.52133628705704e-05,
                        8.522932348620009e-05,
                        8.52124494631867e-05,
                        9.790266065190556e-05,
                        9.783898564749642e-05,
                        9.788294755780038e-05,
                        7.571808777498166e-05,
                        9.675572840271574e-05,
                        8.522932348620009e-05,
                        9.668233621952117e-05,
                        7.93584219858297e-05,
                        8.522335155875523e-05,
                        8.521051976928715e-05,
                        9.981472831374436e-05,
                        9.790445392606464e-05,
                        9.683973963291951e-05,
                        8.520764886538032e-05,
                        8.52234491719359e-05,
                        8.522852110111695e-05,
                        0.00010357054258582344,
                        8.521210921614846e-05,
                        8.521663800559042e-05,
                        8.521674498321706e-05,
                        8.52224691396228e-05,
                        8.523270019823696e-05,
                        9.955781990076902e-05,
                        8.523243003079656e-05,
                        9.981692018941115e-05,
                        0.00010367914986018078,
                        9.808802126088506e-05,
                        8.52383213188934e-05,
                        8.52383213188934e-05,
                        9.674595369230029e-05,
                        9.74459045912758e-05,
                        7.780764007926746e-05,
                        8.522332581689229e-05,
                        8.487310770586326e-05,
                        9.98123100184858e-05,
                        8.52383213188934e-05,
                        9.798234243025113e-05,
                        7.946348630262743e-05,
                        9.690322881075125e-05,
                        8.521614089498262e-05,
                        0.00010359961438415891,
                        8.522893475456691e-05,
                        8.522932348620009e-05,
                        8.522589454110667e-05,
                        9.968862130193125e-05,
                        8.521734181983513e-05,
                        8.52383213188934e-05,
                        8.521505484615427e-05,
                        8.522932348620009e-05,
                        8.52383213188934e-05,
                        9.979745260723901e-05,
                        7.586688411921304e-05,
                        8.522691931505591e-05,
                        8.520812460094123e-05,
                        9.829185501554277e-05,
                        8.522932348620009e-05,
                        8.522747495735612e-05,
                        0.00010357689025879768,
                        8.522932348620009e-05,
                        9.733304677957849e-05,
                        9.648666332325883e-05,
                        7.544329473276906e-05,
                        9.687818302122567e-05,
                        8.522332581689229e-05,
                        8.523243003079656e-05,
                        0.00010361800198373186,
                        8.523243003079656e-05,
                        8.522932348620009e-05,
                        8.522332581689229e-05,
                        8.521053662312118e-05,
                        0.00010032045288386503,
                        9.981654916970024e-05,
                        8.522932348620009e-05,
                        8.523272352528069e-05,
                        8.523804645155153e-05,
                        9.9254676942253e-05,
                        8.523191323146827e-05,
                        8.521817042181316e-05,
                        9.689656044757613e-05,
                        9.833415368056746e-05,
                        9.981678942047439e-05,
                        8.52383213188934e-05,
                        9.790153205308822e-05,
                        8.52348935028475e-05
                    ],
                    [
                        8.565627458793574e-05,
                        9.7625650640679e-05,
                        9.776458585231034e-05,
                        8.567476942010236e-05,
                        8.565941274388599e-05,
                        9.90839311640735e-05,
                        8.566497860058956e-05,
                        8.567885010250376e-05,
                        0.00010099012079390668,
                        8.567885010250376e-05,
                        8.568789543408892e-05,
                        8.56500642131148e-05,
                        8.56816562080223e-05,
                        8.567282077194804e-05,
                        9.9022619305322e-05,
                        8.567282077194804e-05,
                        9.778636436279387e-05,
                        8.568197304631795e-05,
                        9.88278282166165e-05,
                        8.567282077194804e-05,
                        9.893869676514583e-05,
                        8.565907925031229e-05,
                        9.909661327614344e-05,
                        8.568380501597185e-05,
                        8.567406866861885e-05,
                        9.820294264624496e-05,
                        9.843803430741975e-05,
                        8.567824214912161e-05,
                        8.566608294189699e-05,
                        8.568380501597185e-05,
                        9.891687658665115e-05,
                        8.567077270327034e-05,
                        8.568380501597185e-05,
                        9.952428436616423e-05,
                        8.567282077194804e-05,
                        8.568194770399196e-05,
                        9.480108129861198e-05,
                        8.566662114906209e-05,
                        9.920416935645862e-05,
                        8.568884404862301e-05,
                        8.568197304631795e-05,
                        9.767640139857485e-05,
                        8.565842829525886e-05,
                        0.00010073744788240469,
                        9.892613598431599e-05,
                        9.934087123746169e-05,
                        7.547200251805872e-05,
                        8.566211485484286e-05,
                        8.567885010250376e-05,
                        8.566109553983011e-05,
                        9.890437332190282e-05,
                        9.883762640602119e-05,
                        9.888370871270846e-05,
                        7.577993041643588e-05,
                        9.7702414391773e-05,
                        8.567885010250376e-05,
                        9.762552382443226e-05,
                        7.955922258394684e-05,
                        8.567225422508653e-05,
                        8.565907925031229e-05,
                        0.00010090963236629802,
                        9.890625311566728e-05,
                        9.779043546503141e-05,
                        8.565563951556002e-05,
                        8.567235621594837e-05,
                        8.56778164925309e-05,
                        0.00010485374500944852,
                        8.566078380913589e-05,
                        8.566551590050141e-05,
                        8.56653349230512e-05,
                        8.567156496666017e-05,
                        8.568203301142802e-05,
                        0.00010064009709066973,
                        8.568197304631795e-05,
                        0.00010091193194464079,
                        0.00010496790026255997,
                        9.909868902825281e-05,
                        8.568789543408892e-05,
                        8.568789543408892e-05,
                        9.769217362316803e-05,
                        9.842562605770296e-05,
                        7.794782274520087e-05,
                        8.567282077194804e-05,
                        8.530631209971663e-05,
                        0.00010090709505595142,
                        8.568789543408892e-05,
                        9.89879023012249e-05,
                        7.966847256796948e-05,
                        9.785695627251332e-05,
                        8.566473096029012e-05,
                        0.00010488430291323861,
                        8.567838964236906e-05,
                        8.567885010250376e-05,
                        8.567507205090381e-05,
                        0.00010077732314451795,
                        8.566613551988148e-05,
                        8.568789543408892e-05,
                        8.566368481098878e-05,
                        8.567885010250376e-05,
                        8.568789543408892e-05,
                        0.00010089150650188311,
                        7.593419012414964e-05,
                        8.56762149194739e-05,
                        8.565662442333144e-05,
                        9.931239026252701e-05,
                        8.567885010250376e-05,
                        8.567698701103753e-05,
                        0.00010486041668464311,
                        8.567885010250376e-05,
                        9.830734971965113e-05,
                        9.742053786982244e-05,
                        7.549511366026622e-05,
                        9.783071448437985e-05,
                        8.567282077194804e-05,
                        8.568197304631795e-05,
                        0.00010490362863685905,
                        8.568197304631795e-05,
                        8.567885010250376e-05,
                        8.567282077194804e-05,
                        8.56594566740304e-05,
                        0.0001014403078172943,
                        0.00010091154271429405,
                        8.567885010250376e-05,
                        8.568220753654342e-05,
                        8.568761911574197e-05,
                        0.00010032209760669281,
                        8.568139931521946e-05,
                        8.566685149885265e-05,
                        9.784997083121347e-05,
                        9.935673719256565e-05,
                        0.00010091179478371186,
                        8.568789543408892e-05,
                        9.890319024575651e-05,
                        8.568426498377548e-05
                    ],
                    [
                        8.610483092296887e-05,
                        9.856884385216713e-05,
                        9.871410631966651e-05,
                        8.612412062236324e-05,
                        8.610806444804748e-05,
                        0.0001000939180475488,
                        8.611356900087226e-05,
                        8.612837671880743e-05,
                        0.00010208880139398914,
                        8.612837671880743e-05,
                        8.613746954928444e-05,
                        8.609858029622286e-05,
                        8.613087929383206e-05,
                        8.612231572700377e-05,
                        0.00010002977887908395,
                        8.612231572700377e-05,
                        9.873687593795823e-05,
                        8.613151606183936e-05,
                        9.982601806507761e-05,
                        8.612231572700377e-05,
                        9.994198986201757e-05,
                        8.610763873133744e-05,
                        0.0001001071852828107,
                        8.6133357651541e-05,
                        8.612305960373212e-05,
                        9.91724678897795e-05,
                        9.941832371853873e-05,
                        8.612774263086008e-05,
                        8.611506078578814e-05,
                        8.6133357651541e-05,
                        9.991916478050995e-05,
                        8.611959601021845e-05,
                        8.6133357651541e-05,
                        0.00010055462295185799,
                        8.612231572700377e-05,
                        8.613148963056681e-05,
                        9.567278711338856e-05,
                        8.611558254612806e-05,
                        0.00010021970497650066,
                        8.613833477983036e-05,
                        8.613151606183936e-05,
                        9.862190645443756e-05,
                        8.610700169494881e-05,
                        0.00010182428202703517,
                        9.992885073288345e-05,
                        0.00010036272289548539,
                        7.552301111085764e-05,
                        8.611086683911534e-05,
                        8.612837671880743e-05,
                        8.610974161647351e-05,
                        9.990608599190009e-05,
                        9.983626716454596e-05,
                        9.988446986761654e-05,
                        7.58417730578901e-05,
                        9.864910038083029e-05,
                        8.612837671880743e-05,
                        9.856871142934336e-05,
                        7.976002318206397e-05,
                        8.612115689141784e-05,
                        8.610763873133744e-05,
                        0.00010200453641885167,
                        9.990805230526992e-05,
                        9.87411312971433e-05,
                        8.610363016573971e-05,
                        8.612126325996084e-05,
                        8.612711188394486e-05,
                        0.00010613694743307362,
                        8.61094584021233e-05,
                        8.611439379541239e-05,
                        8.611392486288534e-05,
                        8.612066079369755e-05,
                        8.613136582461908e-05,
                        0.00010172237428057046,
                        8.613151606183936e-05,
                        0.00010200694369987043,
                        0.00010625665066493917,
                        0.00010010935679562055,
                        8.613746954928444e-05,
                        8.613746954928444e-05,
                        9.863839355403577e-05,
                        9.940534752413012e-05,
                        7.808800541113428e-05,
                        8.612231572700377e-05,
                        8.573951649357001e-05,
                        0.00010200188009341705,
                        8.613746954928444e-05,
                        9.999346217219868e-05,
                        7.987345883331154e-05,
                        9.881068373427539e-05,
                        8.611332102559765e-05,
                        0.0001061689914423183,
                        8.61278445301712e-05,
                        8.612837671880743e-05,
                        8.612424956070095e-05,
                        0.00010186602498710466,
                        8.611492921992782e-05,
                        8.613746954928444e-05,
                        8.611231477582329e-05,
                        8.612837671880743e-05,
                        8.613746954928444e-05,
                        0.00010198556039652722,
                        7.600149612908624e-05,
                        8.612551052389189e-05,
                        8.610512424572165e-05,
                        0.00010033292550951125,
                        8.612837671880743e-05,
                        8.612649906471893e-05,
                        0.00010614394311048855,
                        8.612837671880743e-05,
                        9.928165265972376e-05,
                        9.835441241638604e-05,
                        7.554693258776339e-05,
                        9.878324594753405e-05,
                        8.612231572700377e-05,
                        8.613151606183936e-05,
                        0.00010618925528998625,
                        8.613151606183936e-05,
                        8.612837671880743e-05,
                        8.612231572700377e-05,
                        8.610837672493964e-05,
                        0.00010256016275072358,
                        0.00010200653625888785,
                        8.612837671880743e-05,
                        8.613169154780615e-05,
                        8.61371917799324e-05,
                        0.00010138951827113261,
                        8.613088539897064e-05,
                        8.611553257589212e-05,
                        9.880338121485082e-05,
                        0.00010037932070456384,
                        0.00010200680014694935,
                        8.613746954928444e-05,
                        9.99048484384248e-05,
                        8.613363646470346e-05
                    ],
                    [
                        8.6553387258002e-05,
                        9.951203706365525e-05,
                        9.966362678702267e-05,
                        8.657347182462413e-05,
                        8.655671615220896e-05,
                        0.00010110390493102407,
                        8.656215940115498e-05,
                        8.657790333511111e-05,
                        0.0001031874819940716,
                        8.657790333511111e-05,
                        8.658704366447997e-05,
                        8.654709637933092e-05,
                        8.658010237964182e-05,
                        8.657181068205952e-05,
                        0.0001010369384528459,
                        8.657181068205952e-05,
                        9.968738751312259e-05,
                        8.658105907736075e-05,
                        0.0001008242079135387,
                        8.657181068205952e-05,
                        0.00010094528295888931,
                        8.655619821236258e-05,
                        0.00010111775728947794,
                        8.658291028711017e-05,
                        8.657205053884539e-05,
                        0.00010014199313331402,
                        0.0001003986131296577,
                        8.657724311259856e-05,
                        8.65640386296793e-05,
                        8.658291028711017e-05,
                        0.00010092145297436873,
                        8.656841931716656e-05,
                        8.658291028711017e-05,
                        0.00010158496153755172,
                        8.657181068205952e-05,
                        8.658103155714166e-05,
                        9.654449292816514e-05,
                        8.656454394319403e-05,
                        0.0001012352405965427,
                        8.65878255110377e-05,
                        8.658105907736075e-05,
                        9.956741151030025e-05,
                        8.655557509463877e-05,
                        0.00010291111617166563,
                        0.0001009315654814509,
                        0.00010138457455350909,
                        7.557401970365657e-05,
                        8.65596188233878e-05,
                        8.657790333511111e-05,
                        8.655838769311692e-05,
                        0.00010090779866189735,
                        0.00010083490792307073,
                        0.00010088523102252463,
                        7.590361569934433e-05,
                        9.959578636988755e-05,
                        8.657790333511111e-05,
                        9.951189903425443e-05,
                        7.99608237801811e-05,
                        8.657005955774915e-05,
                        8.655619821236258e-05,
                        0.00010309944047140533,
                        0.00010090985149487254,
                        9.969182712925519e-05,
                        8.655162081591942e-05,
                        8.65701703039733e-05,
                        8.657640727535882e-05,
                        0.0001074201498566987,
                        8.655813299511073e-05,
                        8.656327169032337e-05,
                        8.656251480271947e-05,
                        8.65697566207349e-05,
                        8.658069863781013e-05,
                        0.00010280465147047117,
                        8.658105907736075e-05,
                        0.00010310195545510008,
                        0.00010754540106731837,
                        0.00010112002456298829,
                        8.658704366447997e-05,
                        8.658704366447997e-05,
                        9.95846134849035e-05,
                        0.00010038506899055727,
                        7.82281880770677e-05,
                        8.657181068205952e-05,
                        8.617272088742339e-05,
                        0.00010309666513088268,
                        8.658704366447997e-05,
                        0.00010099902204317245,
                        8.00784450986536e-05,
                        9.976441119603745e-05,
                        8.656191109090515e-05,
                        0.00010745367997139798,
                        8.657729941797333e-05,
                        8.657790333511111e-05,
                        8.657342707049809e-05,
                        0.00010295472682969137,
                        8.656372291997416e-05,
                        8.658704366447997e-05,
                        8.656094474065779e-05,
                        8.657790333511111e-05,
                        8.658704366447997e-05,
                        0.00010307961429117132,
                        7.606880213402284e-05,
                        8.657480612830987e-05,
                        8.655362406811185e-05,
                        0.0001013534607564955,
                        8.657790333511111e-05,
                        8.657601111840033e-05,
                        0.00010742746953633398,
                        8.657790333511111e-05,
                        0.0001002559555997964,
                        9.928828696294963e-05,
                        7.559875151526055e-05,
                        9.973577741068823e-05,
                        8.657181068205952e-05,
                        8.658105907736075e-05,
                        0.00010747488194311342,
                        8.658105907736075e-05,
                        8.657790333511111e-05,
                        8.657181068205952e-05,
                        8.655729677584886e-05,
                        0.00010368001768415284,
                        0.00010310152980348166,
                        8.657790333511111e-05,
                        8.658117555906889e-05,
                        8.658676444412282e-05,
                        0.00010245693893557242,
                        8.658037148272182e-05,
                        8.656421365293159e-05,
                        9.975679159848816e-05,
                        0.00010140190421656203,
                        0.00010310180551018682,
                        8.658704366447997e-05,
                        0.00010090650663109309,
                        8.658300794563144e-05
                    ],
                    [
                        8.700194359303513e-05,
                        0.00010045523027514338,
                        0.00010061314725437882,
                        8.702282302688503e-05,
                        8.700536785637046e-05,
                        0.00010211389181449937,
                        8.701074980143769e-05,
                        8.70274299514148e-05,
                        0.00010428616259415405,
                        8.70274299514148e-05,
                        8.70366177796755e-05,
                        8.699561246243898e-05,
                        8.702932546545158e-05,
                        8.702130563711526e-05,
                        0.00010204409802660783,
                        8.702130563711526e-05,
                        0.00010063789908828695,
                        8.703060209288216e-05,
                        0.0001018223977619998,
                        8.702130563711526e-05,
                        0.00010194857605576106,
                        8.700475769338772e-05,
                        0.0001021283292961452,
                        8.703246292267932e-05,
                        8.702104147395865e-05,
                        0.00010111151837684854,
                        0.00010137890254077667,
                        8.702674359433703e-05,
                        8.701301647357046e-05,
                        8.703246292267932e-05,
                        0.0001019237411682275,
                        8.701724262411468e-05,
                        8.703246292267932e-05,
                        0.00010261530012324546,
                        8.702130563711526e-05,
                        8.703057348371649e-05,
                        9.741619874294172e-05,
                        8.701350534026e-05,
                        0.00010225077621658473,
                        8.703731624224506e-05,
                        8.703060209288216e-05,
                        0.00010051291656616292,
                        8.700414849432871e-05,
                        0.00010399795031629612,
                        0.00010193428023001835,
                        0.00010240642621153279,
                        7.562502829645549e-05,
                        8.700837080766027e-05,
                        8.70274299514148e-05,
                        8.700703376976032e-05,
                        0.00010190951133189461,
                        0.00010183354868159549,
                        0.0001018859921774327,
                        7.596545834079855e-05,
                        0.0001005424723589448,
                        8.70274299514148e-05,
                        0.00010045508663916553,
                        8.016162437829824e-05,
                        8.701896222408044e-05,
                        8.700475769338772e-05,
                        0.00010419434452395899,
                        0.00010191165068447518,
                        0.00010064252296136709,
                        8.69996114660991e-05,
                        8.701907734798577e-05,
                        8.702570266677278e-05,
                        0.00010870335228032379,
                        8.700680758809816e-05,
                        8.701214958523435e-05,
                        8.70111047425536e-05,
                        8.701885244777227e-05,
                        8.70300314510012e-05,
                        0.00010388692866037188,
                        8.703060209288216e-05,
                        0.00010419696721032971,
                        0.00010883415146969755,
                        0.00010213069233035602,
                        8.70366177796755e-05,
                        8.70366177796755e-05,
                        0.00010053083341577122,
                        0.00010136479045698441,
                        7.836837074300111e-05,
                        8.702130563711526e-05,
                        8.660592528127677e-05,
                        0.0001041914501683483,
                        8.70366177796755e-05,
                        0.00010200458191414622,
                        8.028343136399565e-05,
                        0.00010071813865779952,
                        8.701050115621266e-05,
                        0.00010873836850047767,
                        8.702675430577548e-05,
                        8.70274299514148e-05,
                        8.702260458029523e-05,
                        0.00010404342867227806,
                        8.701251662002051e-05,
                        8.70366177796755e-05,
                        8.70095747054923e-05,
                        8.70274299514148e-05,
                        8.70366177796755e-05,
                        0.00010417366818581541,
                        7.613610813895943e-05,
                        8.702410173272786e-05,
                        8.700212389050206e-05,
                        0.00010237399600347974,
                        8.70274299514148e-05,
                        8.702552317208173e-05,
                        0.00010871099596217941,
                        8.70274299514148e-05,
                        0.00010123025853986903,
                        0.00010022216150951323,
                        7.565057044275772e-05,
                        0.0001006883088738424,
                        8.702130563711526e-05,
                        8.703060209288216e-05,
                        0.00010876050859624061,
                        8.703060209288216e-05,
                        8.70274299514148e-05,
                        8.702130563711526e-05,
                        8.700621682675809e-05,
                        0.00010479987261758211,
                        0.00010419652334807545,
                        8.70274299514148e-05,
                        8.703065957033162e-05,
                        8.703633710831324e-05,
                        0.00010352435960001222,
                        8.7029857566473e-05,
                        8.701289472997107e-05,
                        0.0001007102019821255,
                        0.00010242448772856021,
                        0.00010419681087342428,
                        8.70366177796755e-05,
                        0.00010190816482376138,
                        8.703237942655942e-05
                    ],
                    [
                        8.745049992806826e-05,
                        0.0001013984234866315,
                        0.00010156266772173499,
                        8.747217422914591e-05,
                        8.745401956053195e-05,
                        0.00010312387869797465,
                        8.74593402017204e-05,
                        8.747695656771847e-05,
                        0.00010538484319423651,
                        8.747695656771847e-05,
                        8.748619189487103e-05,
                        8.744412854554705e-05,
                        8.747854855126135e-05,
                        8.747080059217101e-05,
                        0.00010305125760036977,
                        8.747080059217101e-05,
                        0.00010158841066345131,
                        8.748014510840356e-05,
                        0.00010282058761046091,
                        8.747080059217101e-05,
                        0.0001029518691526328,
                        8.745331717441286e-05,
                        0.00010313890130281245,
                        8.748201555824848e-05,
                        8.747003240907191e-05,
                        0.00010208104362038306,
                        0.00010235919195189566,
                        8.74762440760755e-05,
                        8.746199431746161e-05,
                        8.748201555824848e-05,
                        0.0001029260293620863,
                        8.74660659310628e-05,
                        8.748201555824848e-05,
                        0.0001036456387089392,
                        8.747080059217101e-05,
                        8.748011541029133e-05,
                        9.828790455771831e-05,
                        8.746246673732596e-05,
                        0.00010326631183662678,
                        8.748680697345241e-05,
                        8.748014510840356e-05,
                        0.00010145842162202563,
                        8.745272189401866e-05,
                        0.00010508478446092658,
                        0.00010293699497858581,
                        0.0001034282778695565,
                        7.567603688925443e-05,
                        8.745712279193275e-05,
                        8.747695656771847e-05,
                        8.745567984640374e-05,
                        0.00010291122400189187,
                        0.00010283218944012027,
                        0.0001028867533323408,
                        7.602730098225279e-05,
                        0.00010148915834800209,
                        8.747695656771847e-05,
                        0.0001013982742440766,
                        8.036242497641537e-05,
                        8.746786489041175e-05,
                        8.745331717441286e-05,
                        0.00010528924857651265,
                        0.00010291344987407782,
                        0.00010159321879347898,
                        8.744760211627881e-05,
                        8.746798439199824e-05,
                        8.747499805818674e-05,
                        0.00010998655470394888,
                        8.745548218108558e-05,
                        8.746102748014534e-05,
                        8.745969468238774e-05,
                        8.746794827480964e-05,
                        8.747936426419226e-05,
                        0.0001049692058502726,
                        8.748014510840356e-05,
                        0.00010529197896555935,
                        0.00011012290187207676,
                        0.00010314136009772377,
                        8.748619189487103e-05,
                        8.748619189487103e-05,
                        0.00010147705334663897,
                        0.00010234451192341157,
                        7.850855340893454e-05,
                        8.747080059217101e-05,
                        8.703912967513016e-05,
                        0.00010528623520581393,
                        8.748619189487103e-05,
                        0.00010301014178512,
                        8.048841762933771e-05,
                        0.0001016718661195616,
                        8.745909122152017e-05,
                        0.00011002305702955736,
                        8.747620919357762e-05,
                        8.747695656771847e-05,
                        8.747178209009236e-05,
                        0.00010513213051486477,
                        8.746131032006685e-05,
                        8.748619189487103e-05,
                        8.74582046703268e-05,
                        8.747695656771847e-05,
                        8.748619189487103e-05,
                        0.00010526772208045952,
                        7.620341414389605e-05,
                        8.747339733714586e-05,
                        8.745062371289226e-05,
                        0.00010339453125046398,
                        8.747695656771847e-05,
                        8.747503522576314e-05,
                        0.00010999452238802485,
                        8.747695656771847e-05,
                        0.00010220456147994168,
                        0.00010115603605607683,
                        7.570238937025488e-05,
                        0.00010164084033699659,
                        8.747080059217101e-05,
                        8.748014510840356e-05,
                        0.00011004613524936781,
                        8.748014510840356e-05,
                        8.747695656771847e-05,
                        8.747080059217101e-05,
                        8.745513687766732e-05,
                        0.0001059197275510114,
                        0.00010529151689266927,
                        8.747695656771847e-05,
                        8.748014358159435e-05,
                        8.748590977250368e-05,
                        0.00010459178026445204,
                        8.747934365022418e-05,
                        8.746157580701055e-05,
                        0.00010166361236576285,
                        0.00010344707124055842,
                        0.00010529181623666176,
                        8.748619189487103e-05,
                        0.00010290982301642968,
                        8.74817509074874e-05
                    ],
                    [
                        8.789905626310139e-05,
                        0.00010234161669811963,
                        0.00010251218818909115,
                        8.79215254314068e-05,
                        8.790267126469345e-05,
                        0.00010413386558144994,
                        8.790793060200312e-05,
                        8.792648318402214e-05,
                        0.00010648352379431898,
                        8.792648318402214e-05,
                        8.793576601006655e-05,
                        8.789264462865511e-05,
                        8.792777163707112e-05,
                        8.792029554722675e-05,
                        0.00010405841717413172,
                        8.792029554722675e-05,
                        0.00010253892223861569,
                        8.792968812392495e-05,
                        0.000103818777458922,
                        8.792029554722675e-05,
                        0.00010395516224950454,
                        8.7901876655438e-05,
                        0.0001041494733094797,
                        8.793156819381765e-05,
                        8.791902334418518e-05,
                        0.0001030505688639176,
                        0.00010333948136301464,
                        8.792574455781397e-05,
                        8.791097216135278e-05,
                        8.793156819381765e-05,
                        0.00010392831755594509,
                        8.79148892380109e-05,
                        8.793156819381765e-05,
                        0.00010467597729463294,
                        8.792029554722675e-05,
                        8.792965733686618e-05,
                        9.91596103724949e-05,
                        8.791142813439193e-05,
                        0.00010428184745666882,
                        8.793629770465977e-05,
                        8.792968812392495e-05,
                        0.00010240392667788832,
                        8.790129529370862e-05,
                        0.00010617161860555706,
                        0.00010393970972715326,
                        0.00010445012952758021,
                        7.572704548205335e-05,
                        8.790587477620521e-05,
                        8.792648318402214e-05,
                        8.790432592304714e-05,
                        0.00010391293667188913,
                        0.00010383083019864503,
                        0.00010388751448724888,
                        7.608914362370701e-05,
                        0.00010243584433705935,
                        8.792648318402214e-05,
                        0.0001023414618489877,
                        8.056322557453252e-05,
                        8.791676755674306e-05,
                        8.7901876655438e-05,
                        0.0001063841526290663,
                        0.00010391524906368046,
                        0.00010254391462559088,
                        8.789559276645852e-05,
                        8.79168914360107e-05,
                        8.79242934496007e-05,
                        0.00011126975712757397,
                        8.7904156774073e-05,
                        8.790990537505633e-05,
                        8.790828462222187e-05,
                        8.791704410184702e-05,
                        8.792869707738333e-05,
                        0.00010605148304017332,
                        8.792968812392495e-05,
                        0.000106386990720789,
                        0.00011141165227445596,
                        0.0001041520278650915,
                        8.793576601006655e-05,
                        8.793576601006655e-05,
                        0.00010242327327750671,
                        0.00010332423338983873,
                        7.864873607486795e-05,
                        8.792029554722675e-05,
                        8.747233406898354e-05,
                        0.00010638102024327956,
                        8.793576601006655e-05,
                        0.00010401570165609378,
                        8.069340389467977e-05,
                        0.00010262559358132367,
                        8.790768128682768e-05,
                        0.00011130774555863705,
                        8.792566408137977e-05,
                        8.792648318402214e-05,
                        8.79209595998895e-05,
                        0.00010622083235745147,
                        8.79101040201132e-05,
                        8.793576601006655e-05,
                        8.790683463516131e-05,
                        8.792648318402214e-05,
                        8.793576601006655e-05,
                        0.00010636177597510362,
                        7.627072014883264e-05,
                        8.792269294156385e-05,
                        8.789912353528247e-05,
                        0.00010441506649744824,
                        8.792648318402214e-05,
                        8.792454727944455e-05,
                        0.00011127804881387029,
                        8.792648318402214e-05,
                        0.00010317886442001432,
                        0.00010208991060264044,
                        7.575420829775205e-05,
                        0.00010259337180015076,
                        8.792029554722675e-05,
                        8.792968812392495e-05,
                        0.000111331761902495,
                        8.792968812392495e-05,
                        8.792648318402214e-05,
                        8.792029554722675e-05,
                        8.790405692857654e-05,
                        0.00010703958248444068,
                        0.00010638651043726308,
                        8.792648318402214e-05,
                        8.792962759285708e-05,
                        8.79354824366941e-05,
                        0.00010565920092889184,
                        8.792882973397538e-05,
                        8.791025688405003e-05,
                        0.00010261702274940019,
                        0.00010446965475255661,
                        0.00010638682159989923,
                        8.793576601006655e-05,
                        0.00010391148120909797,
                        8.793112238841538e-05
                    ],
                    [
                        8.83476125981345e-05,
                        0.00010335549501420897,
                        0.00010349457721526554,
                        8.83708766336677e-05,
                        8.835132296885494e-05,
                        0.00010518059131816568,
                        8.835652100228582e-05,
                        8.837600980032582e-05,
                        0.00010762493654442934,
                        8.837600980032582e-05,
                        8.838534012526209e-05,
                        8.834116071176317e-05,
                        8.837699472288087e-05,
                        8.83697905022825e-05,
                        0.00010510213068986614,
                        8.83697905022825e-05,
                        0.00010352236413527078,
                        8.837923113944636e-05,
                        0.0001048529372698843,
                        8.83697905022825e-05,
                        0.00010499475699026702,
                        8.835043613646315e-05,
                        0.00010519682246816364,
                        8.83811208293868e-05,
                        8.836801427929845e-05,
                        0.00010405422300412222,
                        0.00010435458629493834,
                        8.837524503955244e-05,
                        8.835995000524393e-05,
                        8.83811208293868e-05,
                        0.00010496684204404396,
                        8.836371254495901e-05,
                        8.83811208293868e-05,
                        0.00010574439712446883,
                        8.83697905022825e-05,
                        8.837919926344102e-05,
                        0.00010003131618727148,
                        8.83603895314579e-05,
                        0.00010533448587722848,
                        8.838578843586712e-05,
                        8.837923113944636e-05,
                        0.00010338204937824674,
                        8.834986869339856e-05,
                        0.00010730036310772534,
                        0.00010497868851696173,
                        0.0001055095001268613,
                        7.577805407485228e-05,
                        8.83546267604777e-05,
                        8.837600980032582e-05,
                        8.835297199969054e-05,
                        0.00010495084795957848,
                        0.00010486546960160098,
                        0.00010492441260465221,
                        7.615098626516124e-05,
                        0.00010345370783134081,
                        8.837600980032582e-05,
                        0.0001033553337751151,
                        8.076402617264965e-05,
                        8.836567022307436e-05,
                        8.835043613646315e-05,
                        0.00010752152612141902,
                        0.00010495325246543751,
                        0.00010356635659937789,
                        8.83435834166382e-05,
                        8.836579848002317e-05,
                        8.837358884101466e-05,
                        0.000112609310943121,
                        8.835283136706042e-05,
                        8.83587832699673e-05,
                        8.8356874562056e-05,
                        8.836613992888437e-05,
                        8.837802989057438e-05,
                        0.00010717535621701863,
                        8.837923113944636e-05,
                        0.00010752447939347359,
                        0.00011275718704948664,
                        0.0001051994790579955,
                        8.838534012526209e-05,
                        8.838534012526209e-05,
                        0.00010344060485887392,
                        0.00010433873448577665,
                        7.878891874080136e-05,
                        8.83697905022825e-05,
                        8.790553846283692e-05,
                        0.00010751826645238463,
                        8.838534012526209e-05,
                        0.0001050577110610084,
                        8.089839016002181e-05,
                        0.00010365149775017201,
                        8.835627135213518e-05,
                        0.0001126489017125055,
                        8.83751189691819e-05,
                        8.837600980032582e-05,
                        8.837013710968664e-05,
                        0.00010735157368238755,
                        8.835889772015955e-05,
                        8.838534012526209e-05,
                        8.835546459999582e-05,
                        8.837600980032582e-05,
                        8.838534012526209e-05,
                        0.00010749824026715798,
                        7.633802615376924e-05,
                        8.837198854598183e-05,
                        8.834762335767268e-05,
                        0.00010547303379952386,
                        8.837600980032582e-05,
                        8.837405933312596e-05,
                        0.00011261795185695802,
                        8.837600980032582e-05,
                        0.00010418760064258108,
                        0.00010309316484974343,
                        7.580602722524922e-05,
                        0.00010357895976720885,
                        8.83697905022825e-05,
                        8.837923113944636e-05,
                        0.00011267392909860924,
                        8.837923113944636e-05,
                        8.837600980032582e-05,
                        8.83697905022825e-05,
                        8.835297697948577e-05,
                        0.00010820365444265658,
                        0.00010752397963590814,
                        8.837600980032582e-05,
                        8.83791116041198e-05,
                        8.838505510088454e-05,
                        0.00010676719938318397,
                        8.837831581772656e-05,
                        8.83589379610895e-05,
                        0.00010360354530909556,
                        0.00010552980587626162,
                        0.00010752430343778705,
                        8.838534012526209e-05,
                        0.00010494933443513781,
                        8.838049386934336e-05
                    ],
                    [
                        8.879616893316763e-05,
                        0.00010446539837805848,
                        0.00010452161786851374,
                        8.882022783592858e-05,
                        8.879997467301642e-05,
                        0.0001062772264404156,
                        8.880511140256854e-05,
                        8.882553641662949e-05,
                        0.0001088244005172191,
                        8.882553641662949e-05,
                        8.883491424045761e-05,
                        8.878967679487122e-05,
                        8.882621780869063e-05,
                        8.881928545733823e-05,
                        0.00010619550239092169,
                        8.881928545733823e-05,
                        0.00010455054156300762,
                        8.882877415496775e-05,
                        0.00010593596193556516,
                        8.881928545733823e-05,
                        0.00010608366717178675,
                        8.879899561748829e-05,
                        0.00010629413304090797,
                        8.883067346495596e-05,
                        8.881700521441171e-05,
                        0.00010510424092848248,
                        0.00010541698778342695,
                        8.882474552129092e-05,
                        8.880892784913508e-05,
                        8.883067346495596e-05,
                        0.00010605459319601616,
                        8.881253585190713e-05,
                        8.883067346495596e-05,
                        0.00010686454996521478,
                        8.881928545733823e-05,
                        8.882874119001585e-05,
                        0.00010090302200204806,
                        8.880935092852387e-05,
                        0.00010643752810226493,
                        8.883527916707447e-05,
                        8.882877415496775e-05,
                        0.00010440448284093894,
                        8.879844209308851e-05,
                        0.00010848604243522798,
                        0.00010606693166468248,
                        0.00010661983985388826,
                        7.582906266765121e-05,
                        8.880337874475016e-05,
                        8.882553641662949e-05,
                        8.880161807633395e-05,
                        0.00010603793472790616,
                        0.00010594901282340682,
                        0.00010601040244469063,
                        7.621282890661546e-05,
                        0.00010456826529498346,
                        8.882553641662949e-05,
                        0.00010446522968478168,
                        8.096482677076679e-05,
                        8.881457288940567e-05,
                        8.879899561748829e-05,
                        0.00010871659394708362,
                        0.00010604043894785714,
                        0.00010468626502978019,
                        8.879157406681791e-05,
                        8.881470552403564e-05,
                        8.882288423242862e-05,
                        0.00011402541759297712,
                        8.880150596004786e-05,
                        8.880766116487828e-05,
                        8.880546450189013e-05,
                        8.881523575592174e-05,
                        8.882736270376544e-05,
                        0.00010835573714971321,
                        8.882877415496775e-05,
                        0.00010871967255779513,
                        0.00011417986285906274,
                        0.00010629690018747702,
                        8.883491424045761e-05,
                        8.883491424045761e-05,
                        0.00010455454094658007,
                        0.00010540048338029521,
                        7.892910140673478e-05,
                        8.881928545733823e-05,
                        8.833874285669031e-05,
                        0.0001087131957625848,
                        8.883491424045761e-05,
                        0.00010614923681391813,
                        8.110337642536387e-05,
                        0.00010477545329468475,
                        8.880486141744269e-05,
                        0.00011406676860193603,
                        8.882457385698404e-05,
                        8.882553641662949e-05,
                        8.881931461948378e-05,
                        0.00010853942524749633,
                        8.880769142020588e-05,
                        8.883491424045761e-05,
                        8.880409456483032e-05,
                        8.882553641662949e-05,
                        8.883491424045761e-05,
                        0.00010869231868399606,
                        7.640533215870584e-05,
                        8.882128415039982e-05,
                        8.879612318006288e-05,
                        0.00010658185219530852,
                        8.882553641662949e-05,
                        8.882357138680735e-05,
                        0.00011403444200271454,
                        8.882553641662949e-05,
                        0.0001052431141545738,
                        0.00010419067076550368,
                        7.585784615274638e-05,
                        0.00010460945468296654,
                        8.881928545733823e-05,
                        8.882877415496775e-05,
                        0.00011409290608897007,
                        8.882877415496775e-05,
                        8.882553641662949e-05,
                        8.881928545733823e-05,
                        8.880189703039498e-05,
                        0.00010942779481190338,
                        0.00010871915160986813,
                        8.882553641662949e-05,
                        8.882859561538253e-05,
                        8.883462776507496e-05,
                        0.00010793032238218112,
                        8.882780190147774e-05,
                        8.880761903812898e-05,
                        0.00010463505044758672,
                        0.00010664099224605895,
                        0.00010871948916576588,
                        8.883491424045761e-05,
                        0.00010603635827255034,
                        8.882986535027134e-05
                    ],
                    [
                        8.924472526820076e-05,
                        0.000105575301741908,
                        0.00010554865852176195,
                        8.926957903818947e-05,
                        8.924862637717792e-05,
                        0.00010737386156266553,
                        8.925370180285125e-05,
                        8.927506303293318e-05,
                        0.00011002386449000888,
                        8.927506303293318e-05,
                        8.928448835565314e-05,
                        8.923819287797928e-05,
                        8.92754408945004e-05,
                        8.926878041239398e-05,
                        0.00010728887409197725,
                        8.926878041239398e-05,
                        0.00010557871899074448,
                        8.927831717048915e-05,
                        0.00010701898660124604,
                        8.926878041239398e-05,
                        0.00010717257735330648,
                        8.924755509851343e-05,
                        0.00010739144361365232,
                        8.928022610052513e-05,
                        8.926599614952498e-05,
                        0.00010615425885284271,
                        0.00010647938927191557,
                        8.927424600302939e-05,
                        8.925790569302625e-05,
                        8.928022610052513e-05,
                        0.00010714234434798838,
                        8.926135915885524e-05,
                        8.928022610052513e-05,
                        0.00010798470280596074,
                        8.926878041239398e-05,
                        8.92782831165907e-05,
                        0.00010177472781682464,
                        8.925831232558983e-05,
                        0.0001075405703273014,
                        8.928476989828181e-05,
                        8.927831717048915e-05,
                        0.00010542691630363116,
                        8.924701549277847e-05,
                        0.00010967172176273065,
                        0.00010715517481240325,
                        0.00010773017958091523,
                        7.588007126045014e-05,
                        8.925213072902262e-05,
                        8.927506303293318e-05,
                        8.925026415297735e-05,
                        0.00010712502149623384,
                        0.00010703255604521267,
                        0.00010709639228472905,
                        7.627467154806968e-05,
                        0.0001056828227586261,
                        8.927506303293318e-05,
                        0.00010557512559444824,
                        8.116562736888392e-05,
                        8.926347555573698e-05,
                        8.924755509851343e-05,
                        0.00010991166177274825,
                        0.00010712762543027677,
                        0.00010580617346018251,
                        8.92395647169976e-05,
                        8.926361256804811e-05,
                        8.927217962384258e-05,
                        0.00011544152424283325,
                        8.925018055303528e-05,
                        8.925653905978927e-05,
                        8.925405444172428e-05,
                        8.92643315829591e-05,
                        8.92766955169565e-05,
                        0.0001095361180824078,
                        8.927831717048915e-05,
                        0.00010991486572211667,
                        0.00011560253866863885,
                        0.00010739432131695856,
                        8.928448835565314e-05,
                        8.928448835565314e-05,
                        0.00010566847703428621,
                        0.00010646223227481377,
                        7.906928407266819e-05,
                        8.926878041239398e-05,
                        8.877194725054369e-05,
                        0.00010990812507278497,
                        8.928448835565314e-05,
                        0.00010724076256682786,
                        8.130836269070593e-05,
                        0.00010589940883919748,
                        8.925345148275021e-05,
                        0.00011548463549136658,
                        8.927402874478619e-05,
                        8.927506303293318e-05,
                        8.926849212928092e-05,
                        0.00010972727681260512,
                        8.925648512025222e-05,
                        8.928448835565314e-05,
                        8.925272452966483e-05,
                        8.927506303293318e-05,
                        8.928448835565314e-05,
                        0.00010988639710083413,
                        7.647263816364244e-05,
                        8.92705797548178e-05,
                        8.92446230024531e-05,
                        0.00010769067059109319,
                        8.927506303293318e-05,
                        8.927308344048875e-05,
                        0.00011545093214847107,
                        8.927506303293318e-05,
                        0.00010629862766656653,
                        0.00010528817668126394,
                        7.590966508024354e-05,
                        0.00010563994959872426,
                        8.926878041239398e-05,
                        8.927831717048915e-05,
                        0.00011551188307933092,
                        8.927831717048915e-05,
                        8.927506303293318e-05,
                        8.926878041239398e-05,
                        8.925081708130422e-05,
                        0.0001106519351811502,
                        0.00010991432358382814,
                        8.927506303293318e-05,
                        8.927807962664526e-05,
                        8.928420042926538e-05,
                        0.00010909344538117829,
                        8.927728798522892e-05,
                        8.925630011516846e-05,
                        0.00010566655558607789,
                        0.00010775217861585628,
                        0.00010991467489374474,
                        8.928448835565314e-05,
                        0.00010712338210996286,
                        8.927923683119933e-05
                    ],
                    [
                        8.969328160323389e-05,
                        0.00010668520510575752,
                        0.00010657569917501017,
                        8.971893024045037e-05,
                        8.969727808133941e-05,
                        0.00010847049668491547,
                        8.970229220313397e-05,
                        8.972458964923685e-05,
                        0.00011122332846279866,
                        8.972458964923685e-05,
                        8.973406247084866e-05,
                        8.968670896108735e-05,
                        8.972466398031017e-05,
                        8.971827536744972e-05,
                        0.00010838224579303278,
                        8.971827536744972e-05,
                        0.00010660689641848132,
                        8.972786018601056e-05,
                        0.00010810201126692692,
                        8.971827536744972e-05,
                        0.0001082614875348262,
                        8.969611457953857e-05,
                        0.00010848875418639667,
                        8.972977873609428e-05,
                        8.971498708463824e-05,
                        0.00010720427677720296,
                        0.00010754179076040418,
                        8.972374648476786e-05,
                        8.97068835369174e-05,
                        8.972977873609428e-05,
                        0.00010823009549996059,
                        8.971018246580335e-05,
                        8.972977873609428e-05,
                        0.0001091048556467067,
                        8.971827536744972e-05,
                        8.972782504316554e-05,
                        0.00010264643363160123,
                        8.97072737226558e-05,
                        0.00010864361255233784,
                        8.973426062948917e-05,
                        8.972786018601056e-05,
                        0.00010644934976632338,
                        8.969558889246841e-05,
                        0.0001108574010902333,
                        0.00010824341796012402,
                        0.0001088405193079422,
                        7.593107985324907e-05,
                        8.97008827132951e-05,
                        8.972458964923685e-05,
                        8.969891022962076e-05,
                        0.00010821210826456151,
                        0.00010811609926701852,
                        0.00010818238212476746,
                        7.633651418952392e-05,
                        0.00010679738022226874,
                        8.972458964923685e-05,
                        0.00010668502150411481,
                        8.136642796700106e-05,
                        8.971237822206827e-05,
                        8.969611457953857e-05,
                        0.00011110672959841287,
                        0.00010821481191269642,
                        0.00010692608189058482,
                        8.96875553671773e-05,
                        8.971251961206058e-05,
                        8.972147501525654e-05,
                        0.00011685763089268936,
                        8.96988551460227e-05,
                        8.970541695470025e-05,
                        8.970264438155841e-05,
                        8.971342740999647e-05,
                        8.972602833014757e-05,
                        0.00011071649901510238,
                        8.972786018601056e-05,
                        0.0001111100588864382,
                        0.00011702521447821496,
                        0.0001084917424464401,
                        8.973406247084866e-05,
                        8.973406247084866e-05,
                        0.00010678241312199237,
                        0.00010752398116933234,
                        7.92094667386016e-05,
                        8.971827536744972e-05,
                        8.920515164439707e-05,
                        0.00011110305438298513,
                        8.973406247084866e-05,
                        0.0001083322883197376,
                        8.151334895604798e-05,
                        0.0001070233643837102,
                        8.970204154805772e-05,
                        0.00011690250238079712,
                        8.972348363258833e-05,
                        8.972458964923685e-05,
                        8.971766963907806e-05,
                        0.00011091512837771391,
                        8.970527882029858e-05,
                        8.973406247084866e-05,
                        8.970135449449933e-05,
                        8.972458964923685e-05,
                        8.973406247084866e-05,
                        0.00011108047551767222,
                        7.653994416857903e-05,
                        8.97198753592358e-05,
                        8.96931228248433e-05,
                        0.00010879948898687786,
                        8.972458964923685e-05,
                        8.972259549417016e-05,
                        0.00011686742229422759,
                        8.972458964923685e-05,
                        0.00010735414117855926,
                        0.0001063856825970242,
                        7.59614840077407e-05,
                        0.00010667044451448197,
                        8.971827536744972e-05,
                        8.972786018601056e-05,
                        0.00011693086006969176,
                        8.972786018601056e-05,
                        8.972458964923685e-05,
                        8.971827536744972e-05,
                        8.969973713221345e-05,
                        0.00011187607555039702,
                        0.00011110949555778815,
                        8.972458964923685e-05,
                        8.9727563637908e-05,
                        8.973377309345582e-05,
                        0.00011025656838017544,
                        8.97267740689801e-05,
                        8.970498119220793e-05,
                        0.00010669806072456905,
                        0.00010886336498565362,
                        0.00011110986062172358,
                        8.973406247084866e-05,
                        0.00010821040594737539,
                        8.97286083121273e-05
                    ],
                    [
                        9.014183793826702e-05,
                        0.00010779510846960703,
                        0.00010760273982825837,
                        9.016828144271125e-05,
                        9.014592978550091e-05,
                        0.00010956713180716539,
                        9.015088260341667e-05,
                        9.017411626554052e-05,
                        0.00011242279243558842,
                        9.017411626554052e-05,
                        9.01836365860442e-05,
                        9.013522504419541e-05,
                        9.017388706611992e-05,
                        9.016777032250547e-05,
                        0.00010947561749408834,
                        9.016777032250547e-05,
                        0.00010763507384621816,
                        9.017740320153195e-05,
                        0.00010918503593260779,
                        9.016777032250547e-05,
                        0.00010935039771634592,
                        9.014467406056371e-05,
                        0.00010958606475914099,
                        9.017933137166344e-05,
                        9.016397801975151e-05,
                        0.00010825429470156321,
                        0.0001086041922488928,
                        9.017324696650633e-05,
                        9.015586138080857e-05,
                        9.017933137166344e-05,
                        0.00010931784665193279,
                        9.015900577275147e-05,
                        9.017933137166344e-05,
                        0.00011022500848745267,
                        9.016777032250547e-05,
                        9.017736696974039e-05,
                        0.0001035181394463778,
                        9.015623511972177e-05,
                        0.00010974665477737429,
                        9.018375136069652e-05,
                        9.017740320153195e-05,
                        0.00010747178322901558,
                        9.014416229215836e-05,
                        0.00011204308041773594,
                        0.00010933166110784478,
                        0.00010995085903496916,
                        7.598208844604799e-05,
                        9.014963469756757e-05,
                        9.017411626554052e-05,
                        9.014755630626416e-05,
                        0.0001092991950328892,
                        0.00010919964248882436,
                        0.00010926837196480588,
                        7.639835683097815e-05,
                        0.00010791193768591137,
                        9.017411626554052e-05,
                        0.00010779491741378138,
                        8.15672285651182e-05,
                        9.016128088839958e-05,
                        9.014467406056371e-05,
                        0.00011230179742407749,
                        0.00010930199839511605,
                        0.00010804599032098712,
                        9.0135546017357e-05,
                        9.016142665607305e-05,
                        9.017077040667049e-05,
                        0.00011827373754254548,
                        9.014752973901012e-05,
                        9.015429484961123e-05,
                        9.015123432139254e-05,
                        9.016252323703384e-05,
                        9.017536114333863e-05,
                        0.00011189687994779696,
                        9.017740320153195e-05,
                        0.00011230525205075974,
                        0.00011844789028779107,
                        0.00010958916357592164,
                        9.01836365860442e-05,
                        9.01836365860442e-05,
                        0.0001078963492096985,
                        0.00010858573006385089,
                        7.934964940453502e-05,
                        9.016777032250547e-05,
                        8.963835603825045e-05,
                        0.0001122979836931853,
                        9.01836365860442e-05,
                        0.00010942381407264733,
                        8.171833522139004e-05,
                        0.00010814731992822292,
                        9.015063161336523e-05,
                        0.00011832036927022766,
                        9.017293852039046e-05,
                        9.017411626554052e-05,
                        9.016684714887518e-05,
                        0.0001121029799428227,
                        9.015407252034492e-05,
                        9.01836365860442e-05,
                        9.014998445933384e-05,
                        9.017411626554052e-05,
                        9.01836365860442e-05,
                        0.00011227455393451028,
                        7.660725017351563e-05,
                        9.01691709636538e-05,
                        9.01416226472335e-05,
                        0.00010990830738266251,
                        9.017411626554052e-05,
                        9.017210754785157e-05,
                        0.00011828391243998412,
                        9.017411626554052e-05,
                        0.00010840965469055199,
                        0.00010748318851278444,
                        7.601330293523788e-05,
                        0.00010770093943023967,
                        9.016777032250547e-05,
                        9.017740320153195e-05,
                        0.00011834983706005258,
                        9.017740320153195e-05,
                        9.017411626554052e-05,
                        9.016777032250547e-05,
                        9.014865718312268e-05,
                        0.00011310021591964383,
                        0.00011230466753174814,
                        9.017411626554052e-05,
                        9.017704764917073e-05,
                        9.018334575764624e-05,
                        0.0001114196913791726,
                        9.017626015273128e-05,
                        9.015366226924742e-05,
                        0.00010772956586306021,
                        0.00010997455135545093,
                        0.00011230504634970243,
                        9.01836365860442e-05,
                        0.00010929742978478791,
                        9.017797979305528e-05
                    ],
                    [
                        9.059039427330015e-05,
                        0.00010890501183345654,
                        0.00010862978048150656,
                        9.061763264497214e-05,
                        9.059458148966239e-05,
                        0.00011066376692941531,
                        9.059947300369938e-05,
                        9.06236428818442e-05,
                        0.00011362225640837819,
                        9.06236428818442e-05,
                        9.063321070123972e-05,
                        9.058374112730347e-05,
                        9.062311015192968e-05,
                        9.06172652775612e-05,
                        0.00011056898919514388,
                        9.06172652775612e-05,
                        0.000108663251273955,
                        9.062694621705336e-05,
                        0.00011026806059828866,
                        9.06172652775612e-05,
                        0.00011043930789786564,
                        9.059323354158885e-05,
                        0.00011068337533188533,
                        9.06288840072326e-05,
                        9.061296895486477e-05,
                        0.00010930431262592345,
                        0.00010966659373738142,
                        9.06227474482448e-05,
                        9.060483922469972e-05,
                        9.06288840072326e-05,
                        0.000110405597803905,
                        9.060782907969958e-05,
                        9.06288840072326e-05,
                        0.00011134516132819862,
                        9.06172652775612e-05,
                        9.062690889631522e-05,
                        0.00010438984526115438,
                        9.060519651678774e-05,
                        0.00011084969700241074,
                        9.063324209190387e-05,
                        9.062694621705336e-05,
                        0.0001084942166917078,
                        9.059273569184832e-05,
                        0.0001132287597452386,
                        0.00011041990425556554,
                        0.00011106119876199613,
                        7.603309703884692e-05,
                        9.059838668184003e-05,
                        9.06236428818442e-05,
                        9.059620238290756e-05,
                        0.00011038628180121687,
                        0.0001102831857106302,
                        0.00011035436180484428,
                        7.646019947243237e-05,
                        0.00010902649514955402,
                        9.06236428818442e-05,
                        0.00010890481332344795,
                        8.176802916323534e-05,
                        9.061018355473088e-05,
                        9.059323354158885e-05,
                        0.0001134968652497421,
                        0.00011038918487753569,
                        0.00010916589875138942,
                        9.05835366675367e-05,
                        9.061033370008551e-05,
                        9.062006579808445e-05,
                        0.0001196898441924016,
                        9.059620433199755e-05,
                        9.06031727445222e-05,
                        9.059982426122667e-05,
                        9.061161906407121e-05,
                        9.062469395652968e-05,
                        0.00011307726088049154,
                        9.062694621705336e-05,
                        0.00011350044521508128,
                        0.00011987056609736717,
                        0.00011068658470540317,
                        9.063321070123972e-05,
                        9.063321070123972e-05,
                        0.00010901028529740464,
                        0.00010964747895836945,
                        7.948983207046843e-05,
                        9.06172652775612e-05,
                        9.007156043210384e-05,
                        0.00011349291300338545,
                        9.063321070123972e-05,
                        0.00011051533982555707,
                        8.192332148673209e-05,
                        0.00010927127547273564,
                        9.059922167867274e-05,
                        0.00011973823615965819,
                        9.06223934081926e-05,
                        9.06236428818442e-05,
                        9.061602465867232e-05,
                        0.00011329083150793147,
                        9.060286622039126e-05,
                        9.063321070123972e-05,
                        9.059861442416835e-05,
                        9.06236428818442e-05,
                        9.063321070123972e-05,
                        0.00011346863235134836,
                        7.667455617845223e-05,
                        9.061846656807178e-05,
                        9.05901224696237e-05,
                        0.00011101712577844717,
                        9.06236428818442e-05,
                        9.062161960153298e-05,
                        0.00011970040258574063,
                        9.06236428818442e-05,
                        0.00010946516820254472,
                        0.0001085806944285447,
                        7.606512186273504e-05,
                        0.00010873143434599737,
                        9.06172652775612e-05,
                        9.062694621705336e-05,
                        0.0001197688140504134,
                        9.062694621705336e-05,
                        9.06236428818442e-05,
                        9.06172652775612e-05,
                        9.05975772340319e-05,
                        0.00011432435628889063,
                        0.00011349983950570813,
                        9.06236428818442e-05,
                        9.062653166043345e-05,
                        9.063291842183667e-05,
                        0.00011258281437816976,
                        9.062574623648246e-05,
                        9.060234334628689e-05,
                        0.00010876107100155137,
                        0.00011108573772524827,
                        0.00011350023207768126,
                        9.063321070123972e-05,
                        0.00011038445362220044,
                        9.062735127398326e-05
                    ],
                    [
                        9.103895060833328e-05,
                        0.00011001491519730605,
                        0.00010965682113475478,
                        9.106698384723304e-05,
                        9.104323319382389e-05,
                        0.00011176040205166524,
                        9.10480634039821e-05,
                        9.107316949814787e-05,
                        0.00011482172038116797,
                        9.107316949814787e-05,
                        9.108278481643525e-05,
                        9.103225721041153e-05,
                        9.107233323773944e-05,
                        9.106676023261696e-05,
                        0.00011166236089619943,
                        9.106676023261696e-05,
                        0.00010969142870169185,
                        9.107648923257476e-05,
                        0.00011135108526396953,
                        9.106676023261696e-05,
                        0.00011152821807938537,
                        9.1041793022614e-05,
                        0.00011178068590462967,
                        9.107843664280176e-05,
                        9.106195988997804e-05,
                        0.0001103543305502837,
                        0.00011072899522587003,
                        9.107224792998328e-05,
                        9.105381706859087e-05,
                        9.107843664280176e-05,
                        0.0001114933489558772,
                        9.105665238664769e-05,
                        9.107843664280176e-05,
                        0.00011246531416894458,
                        9.106676023261696e-05,
                        9.107645082289007e-05,
                        0.00010526155107593098,
                        9.10541579138537e-05,
                        0.0001119527392274472,
                        9.108273282311123e-05,
                        9.107648923257476e-05,
                        0.00010951665015440002,
                        9.104130909153826e-05,
                        0.00011441443907274125,
                        0.0001115081474032863,
                        0.0001121715384890231,
                        7.608410563164584e-05,
                        9.104713866611251e-05,
                        9.107316949814787e-05,
                        9.104484845955098e-05,
                        0.00011147336856954455,
                        0.00011136672893243605,
                        0.0001114403516448827,
                        7.65220421138866e-05,
                        0.00011014105261319665,
                        9.107316949814787e-05,
                        0.00011001470923311452,
                        8.196882976135247e-05,
                        9.105908622106219e-05,
                        9.1041793022614e-05,
                        0.00011469193307540672,
                        0.00011147637135995532,
                        0.00011028580718179174,
                        9.103152731771639e-05,
                        9.105924074409798e-05,
                        9.106936118949841e-05,
                        0.00012110595084225773,
                        9.104487892498498e-05,
                        9.10520506394332e-05,
                        9.10484142010608e-05,
                        9.106071489110858e-05,
                        9.107402676972075e-05,
                        0.00011425764181318613,
                        9.107648923257476e-05,
                        0.00011469563837940282,
                        0.00012129324190694328,
                        0.00011178400583488473,
                        9.108278481643525e-05,
                        9.108278481643525e-05,
                        0.00011012422138511078,
                        0.00011070922785288802,
                        7.963001473640186e-05,
                        9.106676023261696e-05,
                        9.050476482595722e-05,
                        0.00011468784231358563,
                        9.108278481643525e-05,
                        0.0001116068655784668,
                        8.212830775207415e-05,
                        0.00011039523101724837,
                        9.104781174398025e-05,
                        0.00012115610304908874,
                        9.107184829599475e-05,
                        9.107316949814787e-05,
                        9.106520216846946e-05,
                        0.00011447868307304027,
                        9.105165992043761e-05,
                        9.108278481643525e-05,
                        9.104724438900286e-05,
                        9.107316949814787e-05,
                        9.108278481643525e-05,
                        0.00011466271076818645,
                        7.674186218338883e-05,
                        9.106776217248977e-05,
                        9.103862229201392e-05,
                        0.00011212594417423184,
                        9.107316949814787e-05,
                        9.107113165521438e-05,
                        0.00012111689273149716,
                        9.107316949814787e-05,
                        0.00011052068171453745,
                        0.00010967820034430496,
                        7.61169407902322e-05,
                        0.00010976192926175508,
                        9.106676023261696e-05,
                        9.107648923257476e-05,
                        0.00012118779104077424,
                        9.107648923257476e-05,
                        9.107316949814787e-05,
                        9.106676023261696e-05,
                        9.104649728494113e-05,
                        0.00011554849665813744,
                        0.00011469501147966814,
                        9.107316949814787e-05,
                        9.107601567169618e-05,
                        9.108249108602709e-05,
                        0.00011374593737716692,
                        9.107523232023365e-05,
                        9.105102442332638e-05,
                        0.00010979257614004253,
                        0.00011219692409504558,
                        0.00011469541780566012,
                        9.108278481643525e-05,
                        0.00011147147745961296,
                        9.107672275491124e-05
                    ],
                    [
                        9.148750694336641e-05,
                        0.00011112481856115557,
                        0.00011068386178800299,
                        9.151633504949392e-05,
                        9.149188489798538e-05,
                        0.00011285703717391517,
                        9.14966538042648e-05,
                        9.152269611445156e-05,
                        0.00011602118435395774,
                        9.152269611445156e-05,
                        9.153235893163077e-05,
                        9.148077329351959e-05,
                        9.152155632354922e-05,
                        9.151625518767269e-05,
                        0.00011275573259725498,
                        9.151625518767269e-05,
                        0.0001107196061294287,
                        9.152603224809615e-05,
                        0.00011243410992965041,
                        9.151625518767269e-05,
                        0.0001126171282609051,
                        9.149035250363915e-05,
                        0.00011287799647737401,
                        9.152798927837093e-05,
                        9.15109508250913e-05,
                        0.00011140434847464394,
                        0.00011179139671435866,
                        9.152174841172175e-05,
                        9.150279491248204e-05,
                        9.152798927837093e-05,
                        0.00011258110010784942,
                        9.15054756935958e-05,
                        9.152798927837093e-05,
                        0.00011358546700969054,
                        9.151625518767269e-05,
                        9.152599274946491e-05,
                        0.00010613325689070755,
                        9.150311931091967e-05,
                        0.00011305578145248365,
                        9.153222355431857e-05,
                        9.152603224809615e-05,
                        0.00011053908361709223,
                        9.148988249122822e-05,
                        0.0001156001184002439,
                        0.00011259639055100707,
                        0.00011328187821605007,
                        7.613511422444478e-05,
                        9.149589065038498e-05,
                        9.152269611445156e-05,
                        9.149349453619438e-05,
                        0.00011256045533787223,
                        0.00011245027215424189,
                        0.00011252634148492112,
                        7.658388475534082e-05,
                        0.0001112556100768393,
                        9.152269611445156e-05,
                        0.0001111246051427811,
                        8.216963035946961e-05,
                        9.15079888873935e-05,
                        9.149035250363915e-05,
                        0.00011588700090107134,
                        0.00011256355784237497,
                        0.00011140571561219405,
                        9.14795179678961e-05,
                        9.150814778811045e-05,
                        9.151865658091237e-05,
                        0.00012252205749211384,
                        9.14935535179724e-05,
                        9.150092853434418e-05,
                        9.149700414089494e-05,
                        9.150981071814594e-05,
                        9.152335958291181e-05,
                        0.00011543802274588073,
                        9.152603224809615e-05,
                        0.00011589083154372436,
                        0.0001227159177165194,
                        0.00011288142696436627,
                        9.153235893163077e-05,
                        9.153235893163077e-05,
                        0.00011123815747281694,
                        0.00011177097674740658,
                        7.977019740233527e-05,
                        9.151625518767269e-05,
                        9.09379692198106e-05,
                        0.0001158827716237858,
                        9.153235893163077e-05,
                        0.00011269839133137655,
                        8.233329401741621e-05,
                        0.0001115191865617611,
                        9.149640180928775e-05,
                        0.0001225739699385193,
                        9.15213031837969e-05,
                        9.152269611445156e-05,
                        9.15143796782666e-05,
                        0.00011566653463814906,
                        9.150045362048395e-05,
                        9.153235893163077e-05,
                        9.149587435383737e-05,
                        9.152269611445156e-05,
                        9.153235893163077e-05,
                        0.00011585678918502452,
                        7.680916818832544e-05,
                        9.151705777690775e-05,
                        9.148712211440412e-05,
                        0.00011323476257001651,
                        9.152269611445156e-05,
                        9.152064370889579e-05,
                        0.0001225333828772537,
                        9.152269611445156e-05,
                        0.00011157619522653018,
                        0.00011077570626006522,
                        7.616875971772938e-05,
                        0.00011079242417751278,
                        9.151625518767269e-05,
                        9.152603224809615e-05,
                        0.0001226067680311351,
                        9.152603224809615e-05,
                        9.152269611445156e-05,
                        9.151625518767269e-05,
                        9.149541733585036e-05,
                        0.00011677263702738427,
                        0.00011589018345362815,
                        9.152269611445156e-05,
                        9.152549968295891e-05,
                        9.153206375021752e-05,
                        0.00011490906037616408,
                        9.152471840398483e-05,
                        9.149970550036585e-05,
                        0.0001108240812785337,
                        0.00011330811046484291,
                        0.00011589060353363896,
                        9.153235893163077e-05,
                        0.00011255850129702549,
                        9.152609423583923e-05
                    ],
                    [
                        9.194512493472689e-05,
                        0.00011223472192500508,
                        0.00011171893399391495,
                        9.197477826671707e-05,
                        9.194960180017498e-05,
                        0.00011396269577373092,
                        9.195430631441363e-05,
                        9.19813214515164e-05,
                        0.00011723122104460881,
                        9.19813214515164e-05,
                        9.199103273074739e-05,
                        9.193835006107209e-05,
                        9.197985554226618e-05,
                        9.197484822147807e-05,
                        0.00011385808022708938,
                        9.197484822147807e-05,
                        0.00011175583086369819,
                        9.198467431691422e-05,
                        0.00011352596047079455,
                        9.197484822147807e-05,
                        0.00011371494951642545,
                        9.1947973468781e-05,
                        0.00011398434037634931,
                        9.198664116230747e-05,
                        9.196901918642959e-05,
                        0.00011246272016212259,
                        0.00011286232785110467,
                        9.198034661499771e-05,
                        9.196085050584435e-05,
                        9.198664116230747e-05,
                        0.00011367774554883303,
                        9.196336697759473e-05,
                        9.198664116230747e-05,
                        0.00011471498897792405,
                        9.197484822147807e-05,
                        9.198463368770204e-05,
                        0.00010703249798418237,
                        9.196115772228442e-05,
                        0.00011416794078065763,
                        9.199080438022102e-05,
                        9.198467431691422e-05,
                        0.00011156948455018211,
                        9.194751801054747e-05,
                        0.0001167961571141154,
                        0.00011369353511548217,
                        0.00011440144217763864,
                        7.618638946266654e-05,
                        9.195370864003967e-05,
                        9.19813214515164e-05,
                        9.195120540010465e-05,
                        0.00011365642669587328,
                        0.00011354264856869851,
                        0.00011362120009425645,
                        7.664611891391998e-05,
                        0.00011237016754048193,
                        9.19813214515164e-05,
                        0.00011223450105244766,
                        8.237237265557375e-05,
                        9.19659655833565e-05,
                        9.1947973468781e-05,
                        0.00011709257321436678,
                        0.00011365963034891479,
                        0.00011252562404259635,
                        9.193653480810571e-05,
                        9.19661290289088e-05,
                        9.197704138786146e-05,
                        0.00012395231078581671,
                        9.195129409267355e-05,
                        9.195888017311246e-05,
                        9.195465315403357e-05,
                        9.196798850804908e-05,
                        9.198178287909072e-05,
                        0.00011662868153196335,
                        9.198467431691422e-05,
                        0.00011709653113694838,
                        0.00012415285494326079,
                        0.00011398788303374257,
                        9.199103273074739e-05,
                        9.199103273074739e-05,
                        0.00011235209356052308,
                        0.00011284124613156635,
                        7.99123686137031e-05,
                        9.197484822147807e-05,
                        9.137964905009047e-05,
                        0.00011708820327471154,
                        9.199103273074739e-05,
                        0.00011379886617635275,
                        8.254030308748736e-05,
                        0.00011264314210627382,
                        9.195405399734111e-05,
                        0.00012400601431887732,
                        9.197985159864141e-05,
                        9.19813214515164e-05,
                        9.197264209932063e-05,
                        0.00011686477909045774,
                        9.195831757330296e-05,
                        9.199103273074739e-05,
                        9.19535589559e-05,
                        9.19813214515164e-05,
                        9.199103273074739e-05,
                        0.00011706135675972006,
                        7.687693849011345e-05,
                        9.19754429774001e-05,
                        9.194467521341105e-05,
                        0.00011435278282622858,
                        9.19813214515164e-05,
                        9.197925409028316e-05,
                        0.00012396402634898472,
                        9.19813214515164e-05,
                        0.00011264014047256619,
                        0.00011187321217582548,
                        7.622085375363159e-05,
                        0.00011183099860505382,
                        9.197484822147807e-05,
                        9.198467431691422e-05,
                        0.0001240399418103433,
                        9.198467431691422e-05,
                        9.19813214515164e-05,
                        9.197484822147807e-05,
                        9.19534134949544e-05,
                        0.00011800773626900584,
                        0.0001170958615285807,
                        9.19813214515164e-05,
                        9.198408031904421e-05,
                        9.199073606890623e-05,
                        0.00011608219744133347,
                        9.19832951931173e-05,
                        9.195745217352349e-05,
                        0.0001118636801990259,
                        0.00011442853362983464,
                        0.0001170962955756392,
                        9.199103273074739e-05,
                        0.00011365440879984235,
                        9.198454868771591e-05
                    ],
                    [
                        9.243274013324e-05,
                        0.0001133446252888546,
                        0.00011278565636141617,
                        9.246331918864288e-05,
                        9.243732763376792e-05,
                        0.00011510391344101625,
                        9.244195753308476e-05,
                        9.247006669179063e-05,
                        0.00011848292193678575,
                        9.247006669179063e-05,
                        9.247982962146485e-05,
                        9.242592081850961e-05,
                        9.246819989060702e-05,
                        9.246355903321327e-05,
                        0.00011499579954757416,
                        9.246355903321327e-05,
                        0.00011282376784126361,
                        9.247343738974879e-05,
                        0.00011465259138334057,
                        9.246355903321327e-05,
                        0.00011484788688757887,
                        9.24355910709989e-05,
                        0.00011512628215370102,
                        9.247541469601194e-05,
                        9.245713695871969e-05,
                        0.0001135540117548355,
                        0.00011396687200851412,
                        9.246906141370812e-05,
                        9.244895658021462e-05,
                        9.247541469601194e-05,
                        0.00011480944096037883,
                        9.245127639252047e-05,
                        9.247541469601194e-05,
                        0.00011588143212582798,
                        9.246355903321327e-05,
                        9.247339549213152e-05,
                        0.00010802289034507206,
                        9.2449244180983e-05,
                        0.00011531602812917949,
                        9.247947655407963e-05,
                        9.247343738974879e-05,
                        0.0001126312831141039,
                        9.243515227070853e-05,
                        0.00011803301934820347,
                        0.00011482575773901296,
                        0.00011555735633533925,
                        7.623854738918456e-05,
                        9.244153823371822e-05,
                        9.247006669179063e-05,
                        9.243892383565695e-05,
                        0.00011478740980198687,
                        0.00011466983418960012,
                        0.00011475100810790947,
                        7.670964912918858e-05,
                        0.00011348472500412457,
                        9.247006669179063e-05,
                        0.00011334439696211423,
                        8.258154264156592e-05,
                        9.245398044637615e-05,
                        9.24355910709989e-05,
                        0.00011833954085243274,
                        0.0001147907202563315,
                        0.00011364553247299865,
                        9.24234314497937e-05,
                        9.245414899010169e-05,
                        9.246551529451297e-05,
                        0.00012543831214996632,
                        9.243904619304779e-05,
                        9.244686903292558e-05,
                        9.244229082362845e-05,
                        9.24562307267492e-05,
                        9.247029880860873e-05,
                        0.0001178598425389913,
                        9.247343738974879e-05,
                        0.00011834363370496589,
                        0.00012564599253083776,
                        0.00011512994334050486,
                        9.247982962146485e-05,
                        9.247982962146485e-05,
                        0.00011346602964822921,
                        0.00011394509244477747,
                        8.006112259616414e-05,
                        9.246355903321327e-05,
                        9.184938549750633e-05,
                        0.00011833502179003898,
                        9.247982962146485e-05,
                        0.00011493460695580505,
                        8.275400833873071e-05,
                        0.00011376709765078654,
                        9.244170493655312e-05,
                        0.00012549392832962578,
                        9.246850272369517e-05,
                        9.247006669179063e-05,
                        9.246097870936303e-05,
                        0.00011810397908063397,
                        9.244620719047287e-05,
                        9.247982962146485e-05,
                        9.244121752947645e-05,
                        9.247006669179063e-05,
                        9.247982962146485e-05,
                        0.00011830725924872445,
                        7.6946245774582e-05,
                        9.246391787524198e-05,
                        9.243219777983884e-05,
                        0.0001155070651081836,
                        9.247006669179063e-05,
                        9.24679830737317e-05,
                        0.00012545044422360794,
                        9.247006669179063e-05,
                        0.00011373731288601552,
                        0.00011297071809158573,
                        7.62738584932195e-05,
                        0.00011290141218801227,
                        9.246355903321327e-05,
                        9.247343738974879e-05,
                        0.00012552906126778833,
                        9.247343738974879e-05,
                        9.247006669179063e-05,
                        9.246355903321327e-05,
                        9.244145470187582e-05,
                        0.0001192860214419185,
                        0.00011834294128612286,
                        9.247006669179063e-05,
                        9.247277392005939e-05,
                        9.247953138179613e-05,
                        0.00011729479721387539,
                        9.24719653517878e-05,
                        9.244520909589984e-05,
                        0.00011293517450997699,
                        0.00011558535648897124,
                        0.00011834339013971786,
                        9.247982962146485e-05,
                        0.00011478532440847933,
                        9.24730709054918e-05
                    ],
                    [
                        9.292035533175313e-05,
                        0.0001144545286527041,
                        0.00011386059780809157,
                        9.29518601105687e-05,
                        9.292505346736086e-05,
                        0.00011625436527255911,
                        9.292960875175589e-05,
                        9.295881193206485e-05,
                        0.00011974544240630054,
                        9.295881193206485e-05,
                        9.29686265121823e-05,
                        9.291349157594714e-05,
                        9.295654423894786e-05,
                        9.295226984494847e-05,
                        0.00011614270437332596,
                        9.295226984494847e-05,
                        0.00011389994001970486,
                        9.296220046258338e-05,
                        0.0001157882542442845,
                        9.295226984494847e-05,
                        0.00011598994339494475,
                        9.292320867321679e-05,
                        0.00011627746817392916,
                        9.29641882297164e-05,
                        9.294525473100979e-05,
                        0.00011465385216038037,
                        0.0001150801449705882,
                        9.295777621241853e-05,
                        9.29370626545849e-05,
                        9.29641882297164e-05,
                        0.0001159502383312398,
                        9.293918580744622e-05,
                        9.29641882297164e-05,
                        0.00011705746315839598,
                        9.295226984494847e-05,
                        9.296215729656103e-05,
                        0.00010901328270596174,
                        9.293733063968159e-05,
                        0.00011647344545356825,
                        9.296814872793823e-05,
                        9.296220046258338e-05,
                        0.00011370123517869461,
                        9.292278653086958e-05,
                        0.0001192804828471187,
                        0.00011596708961602555,
                        0.00011672271010171293,
                        7.629070531570257e-05,
                        9.292936782739676e-05,
                        9.295881193206485e-05,
                        9.292664227120926e-05,
                        0.00011592748494161039,
                        0.00011580605924693418,
                        0.00011588989196531036,
                        7.677317934445718e-05,
                        0.00011459928246776721,
                        9.295881193206485e-05,
                        0.00011445429287178081,
                        8.27907126275581e-05,
                        9.294199530939579e-05,
                        9.292320867321679e-05,
                        0.00011959725824451719,
                        0.00011593090366519745,
                        0.00011476544090340096,
                        9.29103280914817e-05,
                        9.29421689512946e-05,
                        9.295398920116448e-05,
                        0.0001269387904640524,
                        9.292679829342202e-05,
                        9.29348578927387e-05,
                        9.292992849322334e-05,
                        9.294447294544933e-05,
                        9.295881473812674e-05,
                        0.0001191015213741745,
                        9.296220046258338e-05,
                        0.0001196014880135998,
                        0.0001271537245214804,
                        0.00011628124954148437,
                        9.29686265121823e-05,
                        9.29686265121823e-05,
                        0.00011457996573593537,
                        0.00011505765819019502,
                        8.02098765786252e-05,
                        9.295226984494847e-05,
                        9.23191219449222e-05,
                        0.00011959258786235218,
                        9.29686265121823e-05,
                        0.00011607950577720901,
                        8.296771358997405e-05,
                        0.00011489105319529928,
                        9.292935587576513e-05,
                        0.00012699635085763146,
                        9.295715384874894e-05,
                        9.295881193206485e-05,
                        9.294931531940543e-05,
                        0.00011935381461867007,
                        9.293409680764277e-05,
                        9.29686265121823e-05,
                        9.29288761030529e-05,
                        9.295881193206485e-05,
                        9.29686265121823e-05,
                        0.00011956389580404331,
                        7.701555305905058e-05,
                        9.295239277308387e-05,
                        9.291972034626663e-05,
                        0.00011667076410227003,
                        9.295881193206485e-05,
                        9.295671205718024e-05,
                        0.0001269513458863146,
                        9.295881193206485e-05,
                        0.00011484311390374333,
                        0.00011406822400734599,
                        7.632686323280741e-05,
                        0.00011398009392904877,
                        9.295226984494847e-05,
                        9.296220046258338e-05,
                        0.00012703270899099226,
                        9.296220046258338e-05,
                        9.295881193206485e-05,
                        9.295226984494847e-05,
                        9.292949590879723e-05,
                        0.00012057552136289784,
                        0.00011960077244871517,
                        9.295881193206485e-05,
                        9.296146752107458e-05,
                        9.296832669468603e-05,
                        0.00011851764486826171,
                        9.296063551045828e-05,
                        9.29329660182762e-05,
                        0.00011401495158241522,
                        0.00011675163181068845,
                        0.0001196012363268495,
                        9.29686265121823e-05,
                        0.00011592533110477672,
                        9.296159312326767e-05
                    ],
                    [
                        9.340797053026624e-05,
                        0.00011556443201655363,
                        0.0001149437583339412,
                        9.344040103249451e-05,
                        9.341277930095381e-05,
                        0.00011741405126835951,
                        9.341725997042701e-05,
                        9.344755717233907e-05,
                        0.00012101878245315319,
                        9.344755717233907e-05,
                        9.345742340289976e-05,
                        9.340106233338468e-05,
                        9.34448885872887e-05,
                        9.344098065668367e-05,
                        0.0001172987947043448,
                        9.344098065668367e-05,
                        0.00011498434739902197,
                        9.345096353541795e-05,
                        0.00011693294905362639,
                        9.344098065668367e-05,
                        0.00011714111903852308,
                        9.341082627543469e-05,
                        0.00011743789843703373,
                        9.345296176342086e-05,
                        9.343337250329989e-05,
                        0.00011576224137875723,
                        0.00011620214673732693,
                        9.344649101112893e-05,
                        9.342516872895519e-05,
                        9.345296176342086e-05,
                        0.0001171001376614159,
                        9.342709522237196e-05,
                        9.345296176342086e-05,
                        0.00011824308207562802,
                        9.344098065668367e-05,
                        9.345091910099053e-05,
                        0.00011000367506685143,
                        9.342541709838019e-05,
                        0.00011764019275382391,
                        9.345682090179684e-05,
                        9.345096353541795e-05,
                        0.00011477934074395426,
                        9.341042079103064e-05,
                        0.00012053854761086104,
                        0.00011711753074651992,
                        0.0001178975034767597,
                        7.63428632422206e-05,
                        9.341719742107531e-05,
                        9.344755717233907e-05,
                        9.341436070676159e-05,
                        0.00011707665211474385,
                        0.00011695132374070066,
                        0.00011703785166645907,
                        7.683670955972576e-05,
                        0.00011571383993140986,
                        9.344755717233907e-05,
                        0.00011556418878144738,
                        8.299988261355029e-05,
                        9.343001017241543e-05,
                        9.341082627543469e-05,
                        0.00012086572539062016,
                        0.00011708018057551267,
                        0.00011588534933380328,
                        9.339722473316968e-05,
                        9.34301889124875e-05,
                        9.344246310781599e-05,
                        0.000128453745728075,
                        9.341455039379626e-05,
                        9.342284675255184e-05,
                        9.341756616281822e-05,
                        9.343271516414945e-05,
                        9.344733066764474e-05,
                        0.00012035371803751293,
                        9.345096353541795e-05,
                        0.0001208700940628501,
                        0.00012867605091518866,
                        0.0001174418016366811,
                        9.345742340289976e-05,
                        9.345742340289976e-05,
                        0.00011569390182364151,
                        0.00011617894336781897,
                        8.035863056108626e-05,
                        9.344098065668367e-05,
                        9.278885839233807e-05,
                        0.00012086090149165116,
                        9.345742340289976e-05,
                        0.00011723356264056464,
                        8.318141884121738e-05,
                        0.000116015008739812,
                        9.341700681497713e-05,
                        0.00012851328190289441,
                        9.34458049738027e-05,
                        9.344755717233907e-05,
                        9.343765192944782e-05,
                        0.00012061428570456604,
                        9.342198642481268e-05,
                        9.345742340289976e-05,
                        9.341653467662936e-05,
                        9.344755717233907e-05,
                        9.345742340289976e-05,
                        0.00012083126642567665,
                        7.708486034351915e-05,
                        9.344086767092576e-05,
                        9.340724291269442e-05,
                        0.00011784387980848784,
                        9.344755717233907e-05,
                        9.344544104062878e-05,
                        0.00012846673133710466,
                        9.344755717233907e-05,
                        0.00011595754352574966,
                        0.00011516572992310625,
                        7.637986797239531e-05,
                        0.0001150670438281633,
                        9.344098065668367e-05,
                        9.345096353541795e-05,
                        0.00012855088497995516,
                        9.345096353541795e-05,
                        9.344755717233907e-05,
                        9.344098065668367e-05,
                        9.341753711571863e-05,
                        0.00012187623603194385,
                        0.00012086935501635766,
                        9.344755717233907e-05,
                        9.345016112208977e-05,
                        9.345712200757593e-05,
                        0.00011975074040449245,
                        9.344930566912878e-05,
                        9.342072294065257e-05,
                        0.0001151030114163406,
                        0.00011792735959498631,
                        0.00012086983413703411,
                        9.345742340289976e-05,
                        0.00011707442888873453,
                        9.345011534104355e-05
                    ],
                    [
                        9.389558572877937e-05,
                        0.00011667433538040314,
                        0.000116035137938965,
                        9.392894195442032e-05,
                        9.390050513454676e-05,
                        0.00011858297142841744,
                        9.390491118909815e-05,
                        9.393630241261329e-05,
                        0.0001223029420773437,
                        9.393630241261329e-05,
                        9.394622029361722e-05,
                        9.38886330908222e-05,
                        9.393323293562954e-05,
                        9.392969146841886e-05,
                        0.00011846407054063064,
                        9.392969146841886e-05,
                        0.0001160769899792149,
                        9.393972660825253e-05,
                        0.00011808667581136616,
                        9.392969146841886e-05,
                        0.00011830141381831384,
                        9.389844387765257e-05,
                        0.00011860757294301471,
                        9.394173529712533e-05,
                        9.392149027558998e-05,
                        0.00011687917940996601,
                        0.00011733287730873024,
                        9.393520580983935e-05,
                        9.391327480332546e-05,
                        9.394173529712533e-05,
                        0.00011825913895090718,
                        9.39150046372977e-05,
                        9.394173529712533e-05,
                        0.00011943828887752409,
                        9.392969146841886e-05,
                        9.393968090542003e-05,
                        0.00011099406742774111,
                        9.391350355707877e-05,
                        0.00011881627002994646,
                        9.394549307565544e-05,
                        9.393972660825253e-05,
                        0.00011586559980988282,
                        9.38980550511917e-05,
                        0.00012180721363943052,
                        0.00011827708113049606,
                        0.00011908173646047954,
                        7.639502116873861e-05,
                        9.390502701475387e-05,
                        9.393630241261329e-05,
                        9.390207914231389e-05,
                        0.00011823491132138723,
                        0.00011810562767089954,
                        0.00011819488721135565,
                        7.690023977499436e-05,
                        0.0001168283973950525,
                        9.393630241261329e-05,
                        0.00011667408469111395,
                        8.320905259954247e-05,
                        9.391802503543509e-05,
                        9.389844387765257e-05,
                        0.0001221449422907416,
                        0.00011823855098727717,
                        0.00011700525776420558,
                        9.388412137485766e-05,
                        9.391820887368041e-05,
                        9.39309370144675e-05,
                        0.0001299831779420341,
                        9.390230249417048e-05,
                        9.391083561236496e-05,
                        9.390520383241311e-05,
                        9.392095738284959e-05,
                        9.393584659716275e-05,
                        0.00012161643252900654,
                        9.393972660825253e-05,
                        0.00012214945185271678,
                        0.00013021297171196254,
                        0.00011861159962609505,
                        9.394622029361722e-05,
                        9.394622029361722e-05,
                        0.00011680783791134766,
                        0.00011730894797764935,
                        8.050738454354732e-05,
                        9.392969146841886e-05,
                        9.325859483975393e-05,
                        0.00012213996267793588,
                        9.394622029361722e-05,
                        0.00011839677754587191,
                        8.339512409246072e-05,
                        0.00011713896428432473,
                        9.390465775418914e-05,
                        0.00013004472146541457,
                        9.393445609885646e-05,
                        9.393630241261329e-05,
                        9.392598853949021e-05,
                        0.00012188539233832187,
                        9.390987604198259e-05,
                        9.394622029361722e-05,
                        9.390419325020581e-05,
                        9.393630241261329e-05,
                        9.394622029361722e-05,
                        0.00012210937111362447,
                        7.715416762798772e-05,
                        9.392934256876765e-05,
                        9.389476547912222e-05,
                        0.00011902641222683702,
                        9.393630241261329e-05,
                        9.393417002407732e-05,
                        0.00012999660057597814,
                        9.393630241261329e-05,
                        0.00011708060175203448,
                        0.0001162632358388665,
                        7.643287271198322e-05,
                        0.00011616226188535585,
                        9.392969146841886e-05,
                        9.393972660825253e-05,
                        0.000130083589234677,
                        9.393972660825253e-05,
                        9.393630241261329e-05,
                        9.392969146841886e-05,
                        9.390557832264004e-05,
                        0.0001231881654490565,
                        0.00012214868898905028,
                        9.393630241261329e-05,
                        9.393885472310495e-05,
                        9.394591732046583e-05,
                        0.00012099408382256754,
                        9.393797582779928e-05,
                        9.390847986302893e-05,
                        0.0001161993540117531,
                        0.00011911253984186478,
                        0.00012214918357027172,
                        9.394622029361722e-05,
                        0.00011823261776035274,
                        9.393863755881943e-05
                    ],
                    [
                        9.438320092729248e-05,
                        0.00011778423874425265,
                        0.00011713473662316299,
                        9.441748287634613e-05,
                        9.43882309681397e-05,
                        0.00011976112575273291,
                        9.439256240776927e-05,
                        9.44250476528875e-05,
                        0.00012359792127887204,
                        9.44250476528875e-05,
                        9.443501718433467e-05,
                        9.437620384825973e-05,
                        9.442157728397038e-05,
                        9.441840228015406e-05,
                        0.00011963853188218353,
                        9.441840228015406e-05,
                        0.00011717786776028368,
                        9.44284896810871e-05,
                        0.00011924943451750384,
                        9.441840228015406e-05,
                        0.00011947082773431705,
                        9.438606147987047e-05,
                        0.00011978649169187212,
                        9.443050883082978e-05,
                        9.440960804788008e-05,
                        0.00011800466625400676,
                        0.00011847233668479822,
                        9.442392060854975e-05,
                        9.440138087769574e-05,
                        9.443050883082978e-05,
                        0.0001194272421997136,
                        9.440291405222346e-05,
                        9.443050883082978e-05,
                        0.00012064308356408419,
                        9.441840228015406e-05,
                        9.442844270984952e-05,
                        0.0001119844597886308,
                        9.440159001577736e-05,
                        0.00012000167728193593,
                        9.443416524951405e-05,
                        9.44284896810871e-05,
                        0.0001169600123764803,
                        9.438568931135276e-05,
                        0.00012308648093282715,
                        0.00011944574076795397,
                        0.00012027540905287246,
                        7.644717909525663e-05,
                        9.439285660843242e-05,
                        9.44250476528875e-05,
                        9.43897975778662e-05,
                        0.00011940226256154052,
                        0.00011926897103753087,
                        0.00011936099860000009,
                        7.696376999026296e-05,
                        0.00011794295485869513,
                        9.44250476528875e-05,
                        0.0001177839806007805,
                        8.341822258553465e-05,
                        9.440603989845473e-05,
                        9.438606147987047e-05,
                        0.00012343490894488156,
                        0.0001194060149004909,
                        0.00011812516619460788,
                        9.437101801654565e-05,
                        9.440622883487332e-05,
                        9.441941092111901e-05,
                        0.0001315270871059297,
                        9.439005459454471e-05,
                        9.439882447217808e-05,
                        9.4392841502008e-05,
                        9.440919960154971e-05,
                        9.442436252668076e-05,
                        0.0001228896648486554,
                        9.44284896810871e-05,
                        0.00012343956138319986,
                        0.00013176448691180204,
                        0.00011979064350972622,
                        9.443501718433467e-05,
                        9.443501718433467e-05,
                        0.0001179217739990538,
                        0.00011844767201968613,
                        8.065613852600838e-05,
                        9.441840228015406e-05,
                        9.37283312871698e-05,
                        0.0001234297714212064,
                        9.443501718433467e-05,
                        0.00011956915049313084,
                        8.360882934370407e-05,
                        0.00011826291982883745,
                        9.439230869340114e-05,
                        0.00013159066954519195,
                        9.442310722391021e-05,
                        9.44250476528875e-05,
                        9.44143251495326e-05,
                        0.00012316713451993757,
                        9.439776565915249e-05,
                        9.443501718433467e-05,
                        9.439185182378226e-05,
                        9.44250476528875e-05,
                        9.443501718433467e-05,
                        0.00012339820986788675,
                        7.722347491245627e-05,
                        9.441781746660954e-05,
                        9.438228804555001e-05,
                        0.00012021836135731762,
                        9.44250476528875e-05,
                        9.442289900752585e-05,
                        0.000131540953602935,
                        9.44250476528875e-05,
                        0.0001182122885825978,
                        0.00011736074175462676,
                        7.648587745157113e-05,
                        0.00011726574810062643,
                        9.441840228015406e-05,
                        9.44284896810871e-05,
                        0.00013163082175515777,
                        9.44284896810871e-05,
                        9.44250476528875e-05,
                        9.441840228015406e-05,
                        9.439361952956144e-05,
                        0.00012451130961423583,
                        0.00012343877436679307,
                        9.44250476528875e-05,
                        9.442754832412014e-05,
                        9.443471263335573e-05,
                        0.00012224767512248707,
                        9.442664598646977e-05,
                        9.439623678540528e-05,
                        0.00011730397936865276,
                        0.00012030717255132388,
                        0.0001234392846265623,
                        9.443501718433467e-05,
                        0.00011939989771963135,
                        9.442715977659531e-05
                    ],
                    [
                        9.487081612580561e-05,
                        0.00011889414210810216,
                        0.00011824255438653518,
                        9.490602379827194e-05,
                        9.487595680173265e-05,
                        0.00012094851424130593,
                        9.48802136264404e-05,
                        9.491379289316172e-05,
                        0.00012490372005773825,
                        9.491379289316172e-05,
                        9.492381407505213e-05,
                        9.486377460569726e-05,
                        9.490992163231122e-05,
                        9.490711309188925e-05,
                        0.00012082217872900344,
                        9.490711309188925e-05,
                        0.00011828698074222831,
                        9.491725275392167e-05,
                        0.00012042122517203945,
                        9.490711309188925e-05,
                        0.00012064936078653273,
                        9.487367908208837e-05,
                        0.00012097465468360596,
                        9.491928236453424e-05,
                        9.489772582017017e-05,
                        0.00011913870191087947,
                        0.00011962052486553082,
                        9.491263540726016e-05,
                        9.488948695206601e-05,
                        9.491928236453424e-05,
                        0.00012060444740783521,
                        9.48908234671492e-05,
                        9.491928236453424e-05,
                        0.00012185746613530834,
                        9.490711309188925e-05,
                        9.491720451427902e-05,
                        0.00011297485214952048,
                        9.488967647447596e-05,
                        0.0001211964145097923,
                        9.492283742337265e-05,
                        9.491725275392167e-05,
                        0.00011806257844374671,
                        9.487332357151383e-05,
                        0.00012437634949105092,
                        0.00012062350965889369,
                        0.00012147852125393847,
                        7.649933702177465e-05,
                        9.488068620211097e-05,
                        9.491379289316172e-05,
                        9.487751601341851e-05,
                        0.00012057870583520376,
                        0.00012044135384059465,
                        0.00012053618583239237,
                        7.702730020553154e-05,
                        0.00011905751232233777,
                        9.491379289316172e-05,
                        0.00011889387651044708,
                        8.362739257152683e-05,
                        9.489405476147437e-05,
                        9.487367908208837e-05,
                        0.00012473562535304003,
                        0.00012058257231515393,
                        0.00011924507462501019,
                        9.485791465823364e-05,
                        9.489424879606623e-05,
                        9.490788482777052e-05,
                        0.00013308547321976184,
                        9.487780669491895e-05,
                        9.48868133319912e-05,
                        9.488047917160288e-05,
                        9.489744182024984e-05,
                        9.491287845619876e-05,
                        0.00012417341499645944,
                        9.491725275392167e-05,
                        0.00012474042265429936,
                        0.00013333059651470723,
                        0.00012097893328757463,
                        9.492381407505213e-05,
                        9.492381407505213e-05,
                        0.00011903571008675994,
                        0.00011959511549392933,
                        8.080489250846944e-05,
                        9.490711309188925e-05,
                        9.419806773458566e-05,
                        0.00012473032772146263,
                        9.492381407505213e-05,
                        0.0001207506814823414,
                        8.382253459494741e-05,
                        0.00011938687537335017,
                        9.487995963261314e-05,
                        0.0001331511261422266,
                        9.491175834896397e-05,
                        9.491379289316172e-05,
                        9.490266175957499e-05,
                        0.00012445951224941316,
                        9.48856552763224e-05,
                        9.492381407505213e-05,
                        9.487951039735872e-05,
                        9.491379289316172e-05,
                        9.492381407505213e-05,
                        0.00012469778268846355,
                        7.729278219692484e-05,
                        9.490629236445143e-05,
                        9.48698106119778e-05,
                        0.00012141972719992961,
                        9.491379289316172e-05,
                        9.49116279909744e-05,
                        0.00013309979041797534,
                        9.491379289316172e-05,
                        0.00011935260401743963,
                        0.00011845824767038702,
                        7.653888219115902e-05,
                        0.00011837750247397508,
                        9.490711309188925e-05,
                        9.491725275392167e-05,
                        0.0001331925825413975,
                        9.491725275392167e-05,
                        9.491379289316172e-05,
                        9.490711309188925e-05,
                        9.488166073648286e-05,
                        0.00012584566852748183,
                        0.000124739611149586,
                        9.491379289316172e-05,
                        9.491624192513533e-05,
                        9.492350794624564e-05,
                        0.000123511514304251,
                        9.491531614514027e-05,
                        9.488399370778165e-05,
                        0.00011841688748703955,
                        0.00012151125772336362,
                        0.00012474013730590588,
                        9.492381407505213e-05,
                        0.00012057626876657039,
                        9.491568199437118e-05
                    ],
                    [
                        9.535843132431873e-05,
                        0.00012000404547195168,
                        0.00011935859122908158,
                        9.539456472019774e-05,
                        9.53636826353256e-05,
                        0.00012214513689413648,
                        9.536786484511154e-05,
                        9.540253813343594e-05,
                        0.00012622033841394232,
                        9.540253813343594e-05,
                        9.541261096576958e-05,
                        9.535134536313478e-05,
                        9.539826598065206e-05,
                        9.539582390362446e-05,
                        0.0001220150110810904,
                        9.539582390362446e-05,
                        0.00011940432892504879,
                        9.540601582675626e-05,
                        0.00012160204777497299,
                        9.539582390362446e-05,
                        0.00012183701297496083,
                        9.536129668430626e-05,
                        0.00012217206191821622,
                        9.540805589823871e-05,
                        9.538584359246027e-05,
                        0.00012028128638058415,
                        0.00012077744185092806,
                        9.540135020597056e-05,
                        9.537759302643629e-05,
                        9.540805589823871e-05,
                        0.00012179075457527197,
                        9.537873288207495e-05,
                        9.540805589823871e-05,
                        0.00012308143659119655,
                        9.539582390362446e-05,
                        9.540596631870852e-05,
                        0.00011396524451041017,
                        9.537776293317454e-05,
                        0.0001224004817135156,
                        9.541150959723126e-05,
                        9.540601582675626e-05,
                        0.00011917329801168206,
                        9.536095783167489e-05,
                        0.00012567681931410183,
                        0.00012181038780331516,
                        0.00012269107306367758,
                        7.655149494829266e-05,
                        9.536851579578953e-05,
                        9.540253813343594e-05,
                        9.536523444897082e-05,
                        0.00012176424114237691,
                        0.00012162277608009084,
                        0.0001217204489085325,
                        7.709083042080014e-05,
                        0.00012017206978598042,
                        9.540253813343594e-05,
                        0.00012000377242011365,
                        8.383656255751902e-05,
                        9.538206962449403e-05,
                        9.536129668430626e-05,
                        0.000126047091515217,
                        0.00012176822323126623,
                        0.0001203649830554125,
                        9.534481129992161e-05,
                        9.538226875725914e-05,
                        9.539635873442203e-05,
                        0.00013465833628353047,
                        9.536555879529319e-05,
                        9.537480219180434e-05,
                        9.536811684119777e-05,
                        9.538568403894996e-05,
                        9.540139438571676e-05,
                        0.00012546768297241876,
                        9.540601582675626e-05,
                        0.00012605203566601526,
                        0.00013491130052067801,
                        0.00012217646895964024,
                        9.541261096576958e-05,
                        9.541261096576958e-05,
                        0.00012014964617446608,
                        0.00012075127840037895,
                        8.095364649093049e-05,
                        9.539582390362446e-05,
                        9.466780418200153e-05,
                        0.00012604163157870467,
                        9.541261096576958e-05,
                        0.00012194137051350364,
                        8.403623984619075e-05,
                        0.0001205108309178629,
                        9.536761057182517e-05,
                        0.00013472609125651845,
                        9.540040947401774e-05,
                        9.540253813343594e-05,
                        9.539099836961739e-05,
                        0.00012576252552674858,
                        9.537354489349232e-05,
                        9.541261096576958e-05,
                        9.536716897093518e-05,
                        9.540253813343594e-05,
                        9.541261096576958e-05,
                        0.00012600808957535483,
                        7.736208948139341e-05,
                        9.539476726229333e-05,
                        9.535733317840559e-05,
                        0.000122630509754673,
                        9.540253813343594e-05,
                        9.540035697442294e-05,
                        0.00013467311102109906,
                        9.540253813343594e-05,
                        0.00012050154805655994,
                        0.00011955575358614728,
                        7.659188693074693e-05,
                        0.00011949752500540174,
                        9.539582390362446e-05,
                        9.540601582675626e-05,
                        0.00013476887159339615,
                        9.540601582675626e-05,
                        9.540253813343594e-05,
                        9.539582390362446e-05,
                        9.536970194340427e-05,
                        0.00012719124218879451,
                        0.00012605119933742915,
                        9.540253813343594e-05,
                        9.540493552615051e-05,
                        9.541230325913554e-05,
                        0.0001247856013678593,
                        9.540398630381077e-05,
                        9.537175063015801e-05,
                        0.0001195380783669135,
                        0.00012272479535798398,
                        0.00012605174160830243,
                        9.541261096576958e-05,
                        0.00012176173090116983,
                        9.540420421214707e-05
                    ],
                    [
                        9.584604652283186e-05,
                        0.00012112020709711386,
                        0.00012048284715080216,
                        9.588310564212355e-05,
                        9.585140846891853e-05,
                        0.00012335099371122454,
                        9.585551606378266e-05,
                        9.589128337371017e-05,
                        0.00012754777634748423,
                        9.589128337371017e-05,
                        9.590140785648704e-05,
                        9.58389161205723e-05,
                        9.58866103289929e-05,
                        9.588453471535966e-05,
                        0.00012321702893844437,
                        9.588453471535966e-05,
                        0.0001205299123087451,
                        9.589477889959084e-05,
                        0.00012279190232630444,
                        9.588453471535966e-05,
                        0.00012303378429960138,
                        9.584891428652416e-05,
                        0.0001233787133957029,
                        9.589682943194316e-05,
                        9.587396136475038e-05,
                        0.00012143241966312075,
                        0.00012194308764098992,
                        9.589006500468098e-05,
                        9.586569910080656e-05,
                        9.589682943194316e-05,
                        0.0001229861637020239,
                        9.58666422970007e-05,
                        9.589682943194316e-05,
                        0.0001243149949317488,
                        9.588453471535966e-05,
                        9.589472812313802e-05,
                        0.00011495563687129985,
                        9.586584939187313e-05,
                        0.00012361387889310574,
                        9.590018177108987e-05,
                        9.589477889959084e-05,
                        0.00012029217108028634,
                        9.584859209183595e-05,
                        0.00012698789040197986,
                        0.00012300637520121845,
                        0.00012391306448208974,
                        7.660365287481068e-05,
                        9.585634538946807e-05,
                        9.589128337371017e-05,
                        9.585295288452313e-05,
                        0.00012295886848306,
                        0.00012281323775601948,
                        0.0001229137878284205,
                        7.715436063606874e-05,
                        0.00012129291123918371,
                        9.589128337371017e-05,
                        0.00012111992186159779,
                        8.404573254351119e-05,
                        9.587008448751367e-05,
                        9.584891428652416e-05,
                        0.00012736930743141245,
                        0.0001229629676488278,
                        0.00012149099677998537,
                        9.58317079416096e-05,
                        9.587028871845203e-05,
                        9.588483264107354e-05,
                        0.0001362456762972356,
                        9.585331089566741e-05,
                        9.586279105161746e-05,
                        9.585575451079265e-05,
                        9.58739262576501e-05,
                        9.588991031523476e-05,
                        0.00012677246877653326,
                        9.589477889959084e-05,
                        0.00012737440041834757,
                        0.00013650659892971441,
                        0.00012338325052592308,
                        9.590140785648704e-05,
                        9.590140785648704e-05,
                        0.00012126986221914474,
                        0.00012191616073903496,
                        8.110240047339155e-05,
                        9.588453471535966e-05,
                        9.513754062941738e-05,
                        0.00012736368299293247,
                        9.590140785648704e-05,
                        0.0001231412175866175,
                        8.42499450974341e-05,
                        0.00012164082273106453,
                        9.585526151103716e-05,
                        0.00013631556488806753,
                        9.58890605990715e-05,
                        9.589128337371017e-05,
                        9.587933497965978e-05,
                        0.00012707617435194388,
                        9.586143451066221e-05,
                        9.590140785648704e-05,
                        9.585482754451163e-05,
                        9.589128337371017e-05,
                        9.590140785648704e-05,
                        0.00012732913052856056,
                        7.743139676586198e-05,
                        9.588324216013522e-05,
                        9.584485574483338e-05,
                        0.00012385070902154775,
                        9.589128337371017e-05,
                        9.588908595787148e-05,
                        0.00013626091541230615,
                        9.589128337371017e-05,
                        0.00012165912069995876,
                        0.00012065936282738211,
                        7.664489167033484e-05,
                        0.00012062581569490644,
                        9.588453471535966e-05,
                        9.589477889959084e-05,
                        0.00013635968891115375,
                        9.589477889959084e-05,
                        9.589128337371017e-05,
                        9.588453471535966e-05,
                        9.585774315032567e-05,
                        0.00012854803059817385,
                        0.0001273735389303224,
                        9.589128337371017e-05,
                        9.58936291271657e-05,
                        9.590109857202544e-05,
                        0.00012606993631331201,
                        9.589265646248127e-05,
                        9.585950755253438e-05,
                        0.00012066755200827458,
                        0.00012394778545518498,
                        0.00012737409753375194,
                        9.590140785648704e-05,
                        0.0001229562841234297,
                        9.589272642992294e-05
                    ],
                    [
                        9.633366172134497e-05,
                        0.00012238656699378015,
                        0.00012161532215169693,
                        9.637164656404936e-05,
                        9.633913430251148e-05,
                        0.00012456608469257018,
                        9.634316728245378e-05,
                        9.638002861398439e-05,
                        0.00012888603385836401,
                        9.638002861398439e-05,
                        9.639020474720449e-05,
                        9.632648687800983e-05,
                        9.637495467733374e-05,
                        9.637324552709485e-05,
                        0.0001244282323010654,
                        9.637324552709485e-05,
                        0.00012166373089331725,
                        9.638354197242541e-05,
                        0.0001239907888260338,
                        9.637324552709485e-05,
                        0.0001242396747604544,
                        9.633653188874204e-05,
                        0.000124594609116066,
                        9.638560296564762e-05,
                        9.636207913704046e-05,
                        0.00012259210175848934,
                        0.0001231174622357164,
                        9.637877980339138e-05,
                        9.635380517517683e-05,
                        9.638560296564762e-05,
                        0.00012419067478809095,
                        9.635455171192644e-05,
                        9.638560296564762e-05,
                        0.00012555814115696506,
                        9.637324552709485e-05,
                        9.638348992756752e-05,
                        0.00011594602923218952,
                        9.635393585057171e-05,
                        0.0001248366060485628,
                        9.638885394494847e-05,
                        9.638354197242541e-05,
                        0.00012141919764955953,
                        9.633622635199701e-05,
                        0.00012830956275468504,
                        0.00012421147185260348,
                        0.000125144495509175,
                        7.66558108013287e-05,
                        9.634417498314662e-05,
                        9.638002861398439e-05,
                        9.634067132007545e-05,
                        0.00012416258785725298,
                        0.00012401273886838052,
                        0.00012411620259205632,
                        7.721789085133732e-05,
                        0.00012256456844184286,
                        9.638002861398439e-05,
                        0.00012238615606670363,
                        8.425490252950337e-05,
                        9.635809935053331e-05,
                        9.633653188874204e-05,
                        0.00012870227310162645,
                        0.0001241668055678386,
                        0.00012276353756465158,
                        9.631860458329759e-05,
                        9.635830867964494e-05,
                        9.637330654772505e-05,
                        0.00013784749326087724,
                        9.634106299604164e-05,
                        9.635077991143059e-05,
                        9.634339218038754e-05,
                        9.636216847635022e-05,
                        9.637842624475277e-05,
                        0.00012808777240880294,
                        9.638354197242541e-05,
                        0.00012870751691129625,
                        0.0001381164917418165,
                        0.00012459927798642316,
                        9.639020474720449e-05,
                        9.639020474720449e-05,
                        0.00012254079723116325,
                        0.00012308976250989743,
                        8.12511544558526e-05,
                        9.637324552709485e-05,
                        9.560727707683325e-05,
                        0.00012869648196414598,
                        9.639020474720449e-05,
                        0.000124350222701683,
                        8.446365034867744e-05,
                        0.0001229156849928002,
                        9.634291245024917e-05,
                        0.00013791954703687385,
                        9.637771172412526e-05,
                        9.638002861398439e-05,
                        9.636767158970217e-05,
                        0.00012840045872499904,
                        9.634932412783213e-05,
                        9.639020474720449e-05,
                        9.634248611808808e-05,
                        9.638002861398439e-05,
                        9.639020474720449e-05,
                        0.00012866090554808078,
                        7.750070405033054e-05,
                        9.637171705797711e-05,
                        9.633237831126117e-05,
                        0.00012508032500055388,
                        9.638002861398439e-05,
                        9.637781494132002e-05,
                        0.00013786320359159668,
                        9.638002861398439e-05,
                        0.00012282532194763608,
                        0.00012190945188000718,
                        7.669789640992275e-05,
                        0.00012176237454248916,
                        9.637324552709485e-05,
                        9.638354197242541e-05,
                        0.0001379650344946703,
                        9.638354197242541e-05,
                        9.638002861398439e-05,
                        9.637324552709485e-05,
                        9.634578435724708e-05,
                        0.00012991603375561982,
                        0.00012870662992826582,
                        9.638002861398439e-05,
                        9.638232272818088e-05,
                        9.638989388491533e-05,
                        0.00012736451914060912,
                        9.638132662115175e-05,
                        9.634726447491073e-05,
                        0.00012180530841112279,
                        0.00012518022801496657,
                        0.00012870720508225447,
                        9.639020474720449e-05,
                        0.00012415992843334994,
                        9.638124864769882e-05
                    ],
                    [
                        9.682127691985808e-05,
                        0.00012365292689044642,
                        0.0001227560162317659,
                        9.686018748597517e-05,
                        9.682686013610443e-05,
                        0.00012579040983817335,
                        9.683081850112492e-05,
                        9.686877385425861e-05,
                        0.00013023511094658162,
                        9.686877385425861e-05,
                        9.687900163792195e-05,
                        9.681405763544736e-05,
                        9.686329902567458e-05,
                        9.686195633883005e-05,
                        0.00012564862116895345,
                        9.686195633883005e-05,
                        0.00012280578467876524,
                        9.687230504525998e-05,
                        0.0001251987072741611,
                        9.686195633883005e-05,
                        0.00012545468435751984,
                        9.682414949095994e-05,
                        0.00012581974907930552,
                        9.687437649935209e-05,
                        9.685019690933057e-05,
                        0.00012376033266668987,
                        0.00012430056563510753,
                        9.68674946021018e-05,
                        9.684191124954712e-05,
                        9.687437649935209e-05,
                        0.0001254042878334732,
                        9.684246112685219e-05,
                        9.687437649935209e-05,
                        0.00012681087526684537,
                        9.686195633883005e-05,
                        9.687225173199703e-05,
                        0.00011693642159307922,
                        9.684202230927031e-05,
                        0.0001260686631798868,
                        9.687752611880708e-05,
                        9.687230504525998e-05,
                        0.00012255437771950165,
                        9.682386061215807e-05,
                        0.00012964183637221736,
                        0.00012542567775747032,
                        0.00012638536614493335,
                        7.670796872784671e-05,
                        9.683200457682518e-05,
                        9.686877385425861e-05,
                        9.682838975562776e-05,
                        0.00012537539926495592,
                        0.000125221279417174,
                        0.00012532769319944,
                        7.728142106660592e-05,
                        0.00012383622564450202,
                        9.686877385425861e-05,
                        0.00012365239027180947,
                        8.446407251549556e-05,
                        9.684611421355296e-05,
                        9.682414949095994e-05,
                        0.00013004598852585893,
                        0.00012537973698829868,
                        0.0001240360783493178,
                        9.680550122498557e-05,
                        9.684632864083785e-05,
                        9.686178045437657e-05,
                        0.0001394637871744554,
                        9.682881509641587e-05,
                        9.683876877124371e-05,
                        9.683102984998243e-05,
                        9.685041069505035e-05,
                        9.686694217427078e-05,
                        0.00012941359386922787,
                        9.687230504525998e-05,
                        0.00013005138514486135,
                        0.00013974097895698418,
                        0.00012582455134114043,
                        9.687900163792195e-05,
                        9.687900163792195e-05,
                        0.00012381173224318176,
                        0.00012427208371296628,
                        8.139990843831367e-05,
                        9.686195633883005e-05,
                        9.607701352424911e-05,
                        0.0001300400284923453,
                        9.687900163792195e-05,
                        0.00012556838585870022,
                        8.467735559992077e-05,
                        0.00012419054725453584,
                        9.683056338946117e-05,
                        0.00013953803770293743,
                        9.686636284917901e-05,
                        9.686877385425861e-05,
                        9.685600819974456e-05,
                        0.0001297353786459141,
                        9.683721374500203e-05,
                        9.687900163792195e-05,
                        9.683014469166454e-05,
                        9.686877385425861e-05,
                        9.687900163792195e-05,
                        0.00013000341463391548,
                        7.757001133479911e-05,
                        9.6860191955819e-05,
                        9.681990087768897e-05,
                        0.00012631935769169146,
                        9.686877385425861e-05,
                        9.686654392476857e-05,
                        0.00013947997555897065,
                        9.686877385425861e-05,
                        0.0001240001517995919,
                        0.00012315954093263226,
                        7.675090114951065e-05,
                        0.00012290720154814992,
                        9.686195633883005e-05,
                        9.687230504525998e-05,
                        0.00013958490834394577,
                        9.687230504525998e-05,
                        9.686877385425861e-05,
                        9.686195633883005e-05,
                        9.68338255641685e-05,
                        0.00013129525166113247,
                        0.00013005047233125938,
                        9.686877385425861e-05,
                        9.687101632919607e-05,
                        9.687868919780523e-05,
                        0.00012866934984975063,
                        9.686999677982225e-05,
                        9.683502139728709e-05,
                        0.00012295134757545818,
                        0.0001264221230373288,
                        0.00013005106425380996,
                        9.687900163792195e-05,
                        0.0001253726638309306,
                        9.68697708654747e-05
                    ],
                    [
                        9.730889211837121e-05,
                        0.0001249192867871127,
                        0.00012390492939100907,
                        9.734872840790099e-05,
                        9.731458596969738e-05,
                        0.00012702396914803405,
                        9.731846971979605e-05,
                        9.735751909453283e-05,
                        0.00013159500761213713,
                        9.735751909453283e-05,
                        9.736779852863942e-05,
                        9.73016283928849e-05,
                        9.735164337401542e-05,
                        9.735066715056524e-05,
                        0.00012687819554210852,
                        9.735066715056524e-05,
                        0.0001239560736650891,
                        9.736106811809457e-05,
                        0.00012641565767068633,
                        9.735066715056524e-05,
                        0.00012667881309079776,
                        9.731176709317783e-05,
                        0.00012705413328542147,
                        9.736315003305654e-05,
                        9.733831468162067e-05,
                        0.00012493711238772235,
                        0.00012549239783916328,
                        9.735620940081221e-05,
                        9.73300173239174e-05,
                        9.736315003305654e-05,
                        0.0001266270028381706,
                        9.733037054177793e-05,
                        9.736315003305654e-05,
                        0.0001280731972613897,
                        9.735066715056524e-05,
                        9.736101353642653e-05,
                        0.0001179268139539689,
                        9.73301087679689e-05,
                        0.00012731005028707767,
                        9.736619829266568e-05,
                        9.736106811809457e-05,
                        0.0001236977112901127,
                        9.731149487231913e-05,
                        0.0001309847112545768,
                        0.0001266489929158189,
                        0.00012763567638936476,
                        7.676012665436473e-05,
                        9.731983417050373e-05,
                        9.735751909453283e-05,
                        9.731610819118007e-05,
                        0.00012659730270616877,
                        0.00012643885940239992,
                        0.00012654825965057153,
                        7.734495128187452e-05,
                        0.00012510788284716121,
                        9.735751909453283e-05,
                        0.00012491862447691531,
                        8.467324250148773e-05,
                        9.73341290765726e-05,
                        9.731176709317783e-05,
                        0.00013140045370410992,
                        0.00012660176191020805,
                        0.00012530861913398404,
                        9.729239786667356e-05,
                        9.733434860203076e-05,
                        9.735025436102808e-05,
                        0.00014109455803797008,
                        9.73165671967901e-05,
                        9.732675763105683e-05,
                        9.731866751957731e-05,
                        9.733865291375047e-05,
                        9.735545810378878e-05,
                        0.00013074993315780804,
                        9.736106811809457e-05,
                        0.0001314060051190428,
                        0.00014138006057521748,
                        0.00012705907059007497,
                        9.736779852863942e-05,
                        9.736779852863942e-05,
                        0.00012508266725520028,
                        0.00012546312434824156,
                        8.154866242077473e-05,
                        9.735066715056524e-05,
                        9.654674997166498e-05,
                        0.00013139432257753042,
                        9.736779852863942e-05,
                        0.00012679570705766905,
                        8.489106085116411e-05,
                        0.0001254654095162715,
                        9.731821432867318e-05,
                        0.00014117103688625826,
                        9.735501397423277e-05,
                        9.735751909453283e-05,
                        9.734434480978696e-05,
                        0.000131080934114689,
                        9.732510336217194e-05,
                        9.736779852863942e-05,
                        9.731780326524099e-05,
                        9.735751909453283e-05,
                        9.736779852863942e-05,
                        0.0001313566577860647,
                        7.763931861926768e-05,
                        9.734866685366089e-05,
                        9.730742344411676e-05,
                        0.00012756780709496042,
                        9.735751909453283e-05,
                        9.735527290821711e-05,
                        0.00014111123131442803,
                        9.735751909453283e-05,
                        0.00012518361025582624,
                        0.00012440962998525734,
                        7.680390588909856e-05,
                        0.00012406029671188873,
                        9.735066715056524e-05,
                        9.736106811809457e-05,
                        0.00014121931045898024,
                        9.736106811809457e-05,
                        9.735751909453283e-05,
                        9.735066715056524e-05,
                        9.73218667710899e-05,
                        0.0001326856843147118,
                        0.00013140506613930312,
                        9.735751909453283e-05,
                        9.735970993021126e-05,
                        9.736748451069515e-05,
                        0.00012998442844073656,
                        9.735866693849275e-05,
                        9.732277831966345e-05,
                        0.00012410566950128067,
                        0.0001276734705222717,
                        0.00013140567504841847,
                        9.736779852863942e-05,
                        0.00012659449031617167,
                        9.735829308325058e-05
                    ],
                    [
                        9.779650731688433e-05,
                        0.00012618564668377897,
                        0.00012506206162942642,
                        9.78372693298268e-05,
                        9.780231180329032e-05,
                        0.00012826676262215229,
                        9.780612093846717e-05,
                        9.784626433480705e-05,
                        0.00013296572385503044,
                        9.784626433480705e-05,
                        9.785659541935686e-05,
                        9.778919915032242e-05,
                        9.783998772235625e-05,
                        9.783937796230044e-05,
                        0.0001281169554205306,
                        9.783937796230044e-05,
                        0.0001251145978522888,
                        9.784983119092915e-05,
                        0.00012764164001560945,
                        9.783937796230044e-05,
                        0.0001279120609602881,
                        9.779938469539573e-05,
                        0.00012829776173441386,
                        9.7851923566761e-05,
                        9.782643245391076e-05,
                        0.0001261224409215868,
                        0.00012669295884788366,
                        9.784492419952261e-05,
                        9.781812339828767e-05,
                        9.7851923566761e-05,
                        0.00012785881980218315,
                        9.781827995670367e-05,
                        9.7851923566761e-05,
                        0.00012934510714059815,
                        9.783937796230044e-05,
                        9.784977534085602e-05,
                        0.00011891720631485858,
                        9.781819522666749e-05,
                        0.00012856076737013545,
                        9.785487046652429e-05,
                        9.784983119092915e-05,
                        0.00012484919836139267,
                        9.779912913248018e-05,
                        0.0001323381874017634,
                        0.00012788141732764932,
                        0.00012889542624246924,
                        7.681228458088275e-05,
                        9.780766376418228e-05,
                        9.784626433480705e-05,
                        9.780382662673238e-05,
                        0.00012782829818089157,
                        0.00012766547882405826,
                        0.0001277779019454509,
                        7.74084814971431e-05,
                        0.00012637954004982035,
                        9.784626433480705e-05,
                        0.00012618485868202113,
                        8.488241248747991e-05,
                        9.782214393959226e-05,
                        9.779938469539573e-05,
                        0.00013276566863637938,
                        0.00012783288033356666,
                        0.00012658115991865025,
                        9.777929450836155e-05,
                        9.782236856322367e-05,
                        9.78387282676796e-05,
                        0.00014273980585142123,
                        9.780431929716434e-05,
                        9.781474649086995e-05,
                        9.78063051891722e-05,
                        9.78268951324506e-05,
                        9.784397403330677e-05,
                        0.00013209679027454343,
                        9.784983119092915e-05,
                        0.00013277137683384067,
                        0.00014303373659651646,
                        0.00012830283573322672,
                        9.785659541935686e-05,
                        9.785659541935686e-05,
                        0.0001263536022672188,
                        0.00012666288441572323,
                        8.169741640323579e-05,
                        9.783937796230044e-05,
                        9.701648641908084e-05,
                        0.00013275936421970125,
                        9.785659541935686e-05,
                        0.00012803218629858952,
                        8.510476610240745e-05,
                        0.00012674027177800716,
                        9.780586526788519e-05,
                        0.00014281854458683628,
                        9.784366509928654e-05,
                        9.784626433480705e-05,
                        9.783268141982934e-05,
                        0.00013243712513132377,
                        9.781299297934184e-05,
                        9.785659541935686e-05,
                        9.780546183881745e-05,
                        9.784626433480705e-05,
                        9.785659541935686e-05,
                        0.0001327206350045283,
                        7.770862590373625e-05,
                        9.783714175150278e-05,
                        9.779494601054455e-05,
                        0.00012882567321036072,
                        9.784626433480705e-05,
                        9.784400189166565e-05,
                        0.0001427569708579688,
                        9.784626433480705e-05,
                        0.00012637569731633903,
                        0.00012565971903788243,
                        7.685691062868647e-05,
                        0.00012522166003370557,
                        9.783937796230044e-05,
                        9.784983119092915e-05,
                        0.0001428682408397736,
                        9.784983119092915e-05,
                        9.784626433480705e-05,
                        9.783937796230044e-05,
                        9.780990797801131e-05,
                        0.0001340873317163578,
                        0.000132770411352397,
                        9.784626433480705e-05,
                        9.784840353122643e-05,
                        9.785627982358505e-05,
                        0.00013130975491356688,
                        9.784733709716324e-05,
                        9.781053524203982e-05,
                        0.00012526827418859034,
                        0.00012893427046979517,
                        0.00013277103746607991,
                        9.785659541935686e-05,
                        0.00012782540788907316,
                        9.784681530102645e-05
                    ],
                    [
                        9.828412251539745e-05,
                        0.00012745200658044524,
                        0.00012622741294701797,
                        9.83258102517526e-05,
                        9.829003763688327e-05,
                        0.00012951879026052807,
                        9.829377215713831e-05,
                        9.833500957508126e-05,
                        0.00013434725967526162,
                        9.833500957508126e-05,
                        9.834539231007433e-05,
                        9.827676990775995e-05,
                        9.83283320706971e-05,
                        9.832808877403563e-05,
                        0.0001293649008042197,
                        9.832808877403563e-05,
                        0.00012628135724036428,
                        9.833859426376372e-05,
                        0.00012887665430893049,
                        9.832808877403563e-05,
                        0.00012915442796599088,
                        9.828700229761361e-05,
                        0.00012955063442628265,
                        9.834069710046547e-05,
                        9.831455022620086e-05,
                        0.0001273163182682832,
                        0.00012790224866126868,
                        9.833363899823301e-05,
                        9.830622947265795e-05,
                        9.834069710046547e-05,
                        0.00012909973872551084,
                        9.830618937162942e-05,
                        9.834069710046547e-05,
                        0.00013062660490447057,
                        9.832808877403563e-05,
                        9.833853714528552e-05,
                        0.00011990759867574826,
                        9.830628168536608e-05,
                        0.00012982081442906016,
                        9.83435426403829e-05,
                        9.833859426376372e-05,
                        0.00012600883893334157,
                        9.828676339264124e-05,
                        0.0001337022648137771,
                        0.00012912295099296148,
                        0.00013016461570424683,
                        7.686444250740077e-05,
                        9.829549335786082e-05,
                        9.833500957508126e-05,
                        9.829154506228469e-05,
                        0.00012906838568912428,
                        0.00012890113768214903,
                        0.00012901662008407813,
                        7.74720117124117e-05,
                        0.00012765119725247952,
                        9.833500957508126e-05,
                        0.00012745109288712697,
                        8.50915824734721e-05,
                        9.83101588026119e-05,
                        9.828700229761361e-05,
                        0.00013414163332266737,
                        0.00012907309225837453,
                        0.00012785370070331648,
                        9.826619115004952e-05,
                        9.831038852441656e-05,
                        9.83272021743311e-05,
                        0.0001443995306148089,
                        9.829207139753857e-05,
                        9.830273535068309e-05,
                        9.829394285876707e-05,
                        9.831513735115073e-05,
                        9.833248996282478e-05,
                        0.000133454165219434,
                        9.833859426376372e-05,
                        0.00013414750028925494,
                        0.00014470200702088105,
                        0.00012955584677059565,
                        9.834539231007433e-05,
                        9.834539231007433e-05,
                        0.0001276245372792373,
                        0.0001278713639154113,
                        8.184617038569683e-05,
                        9.832808877403563e-05,
                        9.74862228664967e-05,
                        0.00013413515341885787,
                        9.834539231007433e-05,
                        0.00012927782358146167,
                        8.53184713536508e-05,
                        0.0001280151340397428,
                        9.82935162070972e-05,
                        0.00014448056080467153,
                        9.83323162243403e-05,
                        9.833500957508126e-05,
                        9.832101802987174e-05,
                        0.00013380395169581842,
                        9.830088259651175e-05,
                        9.834539231007433e-05,
                        9.82931204123939e-05,
                        9.833500957508126e-05,
                        9.834539231007433e-05,
                        0.00013409534628930646,
                        7.777793318820481e-05,
                        9.832561664934467e-05,
                        9.828246857697234e-05,
                        0.00013009295603789246,
                        9.833500957508126e-05,
                        9.833273087511418e-05,
                        0.00014441719418959296,
                        9.833500957508126e-05,
                        0.00012757641298113034,
                        0.00012690980809050751,
                        7.690991536827438e-05,
                        0.00012639129151360043,
                        9.832808877403563e-05,
                        9.833859426376372e-05,
                        0.00014453169948632592,
                        9.833859426376372e-05,
                        9.833500957508126e-05,
                        9.832808877403563e-05,
                        9.829794918493272e-05,
                        0.00013550019386607045,
[truncated: 75,542,501 more chars]
