# Supplementary material for: Modelling of Escherichia coli Batch and Fed-Batch Processes in Semi-Defined Yeast Extract Media
Source: Bioengineering (Basel). 2025 Oct 4;12(10):1081. doi: 10.3390/bioengineering12101081 (PMC12561460; doi:10.3390/bioengineering12101081)
Supplement: Supplementary file 1 [file bioengineering-12-01081-s001.zip › Supplementary Material/S3_Parameters_YE_Model.xlsx]

## Sheet: 3L
Parameters	Vary	Lower Bound	Upper Bound	GSF_YE_Paper_Batch	GSF_YE_Paper_FedBatch	GSF_OnlyOneYE_Batch	GSF_OnlyOneYE_FedBatch	GSF_NoYE_Batch	GSF_NoYE_FedBatch	GSF_ThreeYE_Batch	GSF_ThreeYE_FedBatch
qS_max	FALSE	0.2	1.5	0.4882	0.5997	0.4823	0.482	0.9887	1.5383	0.4503	0.6179
q_Ed	FALSE	0	5	0.055	0.055	0.055	0.055	0.055	0.055	0.055	0.055
qYEF_A_max	FALSE	0.5	3	1.7088	1.6327	2.4327	1.7965	1.9946	1.9946	1.477	1.6012
qYEF_B_max	FALSE	0.1	2	0.2283	0.1	0.2	0.2	0.2	0.2	0.4593	0.3085
qm	FALSE	0.01	0.1	0.04	0.04	0.04	0.04	0.04	0.04	0.04	0.04
qAc_max	FALSE	0.1	1.5	0.2016	0.2949	0.1024	0.7364	1.0028	1.0308	1.1434	0.254
k_d	TRUE	0	0.1	0.0322	0.0352	0.0272	0.0272	0.0272	0.0272	0.0309	0.0309
qP_max	FALSE	0	1	0.4915	0.0016	0.1	0.1	0.1	0.1	0.0016	0.0016
qP_release_max	TRUE	0	0.05	0.0033	0.1998	0.9662	0.9662	0.9662	0.9662	0.2	0.2
Y_XSem	FALSE	0.3	0.5	0.4584	0.4391	0.4714	0.4667	0.9504	0.4299	0.4534	0.4414
Y_XYEF_A	FALSE	0.05	1	0.5311	0.5557	0.3414	0.4822	0.4106	0.4106	0.5275	0.5467
Y_XYEF_B	FALSE	0.05	0.2	0.1421	0.168	0.1397	0.1397	0.1397	0.1397	0.2937	0.0524
Y_XA	FALSE	0.01	0.45	0.3003	0.4	0.3298	0.4978	0.2716	0.1623	0.4196	0.4196
Y_EX	FALSE	0	3	0.5	0.5	0.5	0.5	0.5	0.5	0.5	0.5
Y_PS	TRUE	0.01	0.25	0.055	0.0654	0.0161	0.0161	0.0161	0.0161	0.0161	0.0161
Y_EpX	FALSE	0	1	0.0009	0.0064	0.0064	0.0064	0.0064	0.0064	0.0064	0.0064
Y_OS	FALSE			1.067	1.067	1.067	1.067	1.067	1.067	1.067	1.067
Y_OA	FALSE			1.067	1.067	1.067	1.067	1.067	1.067	1.067	1.067
Y_AS	FALSE	0.5	0.8	0.667	0.667	0.667	0.667	0.667	0.667	0.667	0.667
Y_OYE	FALSE	0	1.5	1.163	1.163	1.163	1.163	1.163	1.163	1.163	1.163
K_S	FALSE	0.01	0.09	0.0508	0.05	0.01	0.01	0.0885	0.0857	0.0127	0.01
K_O	FALSE	0	1	1	1	1	1	1	1	1	1
K_YEF_A	FALSE	0.01	1	0.7641	0.2262	0.0241	2.9935	0.0667	0.0667	0.05	0.05
K_YEF_B	FALSE	0.01	2	1.2677	1.6999	4.9767	4.9767	4.9767	4.9767	0.1	0.1
K_qSox	FALSE	0.01	100	65.3426	38.1119	38.3197	80.7621	5.2493	15.3271	17.6878	34.4925
K_A	FALSE	0.01	1	0.247	0.8567	0.4164	0.6648	0.8143	0.9991	0.8567	0.8567
K_P	TRUE	0	1	0.0645	0.3456	0.01	0.01	0.01	0.01	0.01	0.01
K_Prelease	FALSE	0	0.5	0.2775	0.01	0.5	0.5	0.5	0.5	0.5	0.5
Ki_YEB_qSox	FALSE	0.01	100	26.258	49.2706	49.3839	49.3839	49.3839	49.3839	49.1771	50.8207
Ki_AS	FALSE	0.001	50	2.3272	0.0549	2.9594	0.0549	2.0315	2.2226	0.0788	0.0622
Ki_YEA_qSox	FALSE	0.01	100	0.4895	0.2431	0.6623	1.5623	1.134	1.134	0.0179	0.0106
Ki_SA	FALSE	0.01	5	0.2791	0.2791	0.2791	0.2791	0.2791	0.2791	0.2791	0.2791
d_YE_AB	FALSE	0.01	1	0.6058	0.267	1	1	1	1	0.3539	0.2347
d_YE_BC	FALSE	0.2	1	1	1	1	1	1	1	0.8136	0.7921
kp1	FALSE			65	65	65	65	65	65	65	65
kla	FALSE	1	2000	180	180	180	180	180	180	180	180
sip	FALSE			1	1	1	1	1	1	1	1

## Sheet: 2mag
Parameters	Vary	Lower Bound	Upper Bound	VWR	Difco	Bacto	Roth	YE1_Batch
qS_max	FALSE	0.2	1.5	0.6645	0.4871	0.4665	0.6195	0.4622
q_Ed	FALSE	0	5	0.055	0.055	0.055	0.055	0.055
qYEF_A_max	FALSE	0.5	3	0.8881	0.8905	0.6572	0.9972	0.6645
qYEF_B_max	FALSE	0.1	2	0.5515	0.4145	0.5992	0.4843	0.512
qm	FALSE	0.01	0.1	0.04	0.04	0.04	0.04	0.04
qAc_max	FALSE	0.1	1.5	0.7973	0.6206	0.6564	0.8277	0.767476
k_d	TRUE	0	0.1	0.0272	0.0272	0.0272	0.0272	0.0272
qP_max	FALSE	0	1	0.1	0.1	0.1	0.1	0.1
qP_release_max	TRUE	0	0.05	0.9662	0.9662	0.9662	0.9662	0.9662
Y_XSem	FALSE	0.3	0.5	0.3227	0.4925	0.4913	0.3085	0.3345
Y_XYEF_A	FALSE	0.05	1	0.7331	0.7223	0.9064	0.514	1
Y_XYEF_B	FALSE	0.05	0.2	0.1823	0.1371	0.1633	0.1952	0.2
Y_XA	FALSE	0.01	0.45	0.4449	0.4449	0.4449	0.4449	0.4449
Y_EX	FALSE	0	3	0.5	0.5	0.5	0.5	0.5
Y_PS	TRUE	0.01	0.25	0.0161	0.0161	0.0161	0.0161	0.0161
Y_EpX	FALSE	0	1	0.005	0.005	0.005	0.005	0.005
Y_OS	FALSE			1.067	1.067	1.067	1.067	1.067
Y_OA	FALSE			1.067	1.067	1.067	1.067	1.067
Y_AS	FALSE	0.5	0.8	0.667	0.667	0.667	0.667	0.667
Y_OYE	FALSE	0	1.5	1.163	1.163	1.163	1.163	1.163
K_S	FALSE	0.01	0.09	0.0508	0.0508	0.0508	0.0508	0.0508
K_O	FALSE	0	1	1	1	1	1	1
K_YEF_A	FALSE	0.01	1	0.0361	0.0361	0.0361	0.0361	0.0361
K_YEF_B	FALSE	0.01	2	0.543	0.543	0.543	0.543	0.543
K_qSox	FALSE	0.01	100	36.9832	41.4986	70.0388	33.4482	40.44
K_A	FALSE	0.01	1	0.4993	0.0609	0.0909	0.3779	0.477
K_P	TRUE	0	1	0.01	0.01	0.01	0.01	0.01
K_Prelease	FALSE	0	0.5	0.5	0.5	0.5	0.5	0.5
Ki_YEB_qSox	FALSE	0.01	100	27.3008	8.0182	29.6781	9.1237	9
Ki_AS	FALSE	0.001	50	0.9879	0.0102	0.0744	0.6914	0.0731
Ki_YEA_qSox	FALSE	0.01	100	0.01	0.01	0.0112	0.01	0.0108
Ki_SA	FALSE	0.01	5	0.2791	0.2791	0.2791	0.2791	0.2791
d_YE_AB	FALSE	0.01	1	0.7997	0.5456	0.4458	0.4848	0.2084
d_YE_BC	FALSE	0.2	1	0.5044	0.5044	0.5044	0.5044	0.5044
kp1	FALSE			65	65	65	65	65
kla	FALSE	1	2000	1100	1049.49	850.263	de	1712.47
sip	FALSE			1	1	1	1	1

## Sheet: Constants
Constants	Messina	LabScale	YE_exp
DOTstar	100	100	101
Si	400	600	400
T	30	30	30
evaporation_rate	2.9e-05	2.9e-05	2.9e-05
H	14000	14000	14000
Cx	0.041	0.041	0.041
Cs	0.0333333	0.0333333	0.0333333
Ca	0.0333333	0.0333333	0.0333333
Cp	0.044	0.044	0.044
Cye	0.0364	0.0364	0.0364

## Sheet: Constants_Anane
Constants	Anane
DOTstar	97
Si	400
T	30
evaporation_rate	2.9e-05
H	14000
Cx	0.041
Cs	0.0333333
Ca	0.0333333
Cp	0.044
